# Supplementary material for: Splenomegaly in de novo acute myeloid leukemia is associated with ASXL1 mutations together with a distinct clinical and gene expression profile
Source: Biomark Res. 2025 Oct 22;13:131. doi: 10.1186/s40364-025-00833-8 (PMC12542016; doi:10.1186/s40364-025-00833-8)
Supplement: Supplementary file 4 — Supplementary Material 4: Table 1. [file 40364_2025_833_MOESM4_ESM.xlsx]

## Sheet: DEGs
Column1	Column2	Column3	Column4	Column5	Column6	Column7	Column8	Column9	Column10	Column11	Column12	Column13	Column14	Column15
	baseMean	log2FoldChange	lfcSE	stat	pvalue	padj	genename	biotype	txName	canonicalTX	entrezid	goterm	ontologyAll	description
ENSG00000112852	33.9883486460293	8.21050917605792	1.33119359543021	6.16777995645667	6.92554263726759e-10	4.74475222027054e-07	PCDHB2	protein_coding	ENST00000622947	ENST00000194155	56133	GO:0005509	MF	protocadherin beta 2 [Source:HGNC Symbol;Acc:HGNC:8687]
ENSG00000139910	219.355484205751	8.18182918674215	1.0417216882407	7.85414115795161	4.0252075167931e-15	1.37885313127528e-11	NOVA1	protein_coding	ENST00000483536	ENST00000539517	4857	GO:0000381	BP	NOVA alternative splicing regulator 1 [Source:HGNC Symbol;Acc:HGNC:7886]
ENSG00000135312	58.2937746422713	8.16177054613179	1.28358814958066	6.35855866135738	2.03655611297244e-10	1.7053215753981e-07	HTR1B	protein_coding	ENST00000369947	ENST00000369947	3351	GO:0002031	BP	5-hydroxytryptamine receptor 1B [Source:HGNC Symbol;Acc:HGNC:5287]
ENSG00000235448	157.016096394282	7.96621816483213	0.98715546566585	8.06987191167382	7.03719555894511e-16	3.31460707320764e-12	LURAP1L-AS1	lncRNA	ENST00000650458	ENST00000417638	NA	NA	NA	LURAP1L antisense RNA 1 [Source:HGNC Symbol;Acc:HGNC:49761]
ENSG00000153714	193.532783644649	7.70706861618431	0.95688767903823	8.05430855158539	7.99293556875596e-16	3.34646450184771e-12	LURAP1L	protein_coding	ENST00000319264	ENST00000319264	286343	GO:0005515	MF	leucine rich adaptor protein 1 like [Source:HGNC Symbol;Acc:HGNC:31452]
ENSG00000236240	31.7683212675473	7.69916989317243	1.6066413937748	4.79208983597967	1.65052961814969e-06	0.000309420928067156	GPC5-IT1	lncRNA	ENST00000416664	ENST00000416664	NA	NA	NA	GPC5 intronic transcript 1 [Source:HGNC Symbol;Acc:HGNC:41340]
ENSG00000286855	40.312122609592	7.62864070413474	1.11818835571181	6.82232171813178	8.95807688371045e-12	1.16396308639687e-08		lncRNA	ENST00000654246	ENST00000654246	NA	NA	NA	novel transcript
ENSG00000254535	27.1926092650246	7.47473290162482	1.14273180221238	6.54110867235284	6.10644371045205e-11	6.25734042976365e-08	PABPC4L	protein_coding	ENST00000421491	ENST00000421491	132430	GO:0003730	MF	poly(A) binding protein cytoplasmic 4 like [Source:HGNC Symbol;Acc:HGNC:31955]
ENSG00000130224	76.7842982574944	7.42603714165645	1.08514750958842	6.84334348652102	7.73658449554685e-12	1.04115085848822e-08	LRCH2	protein_coding	ENST00000317135	ENST00000317135	57631	GO:0005515	MF	leucine rich repeats and calponin homology domain containing 2 [Source:HGNC Symbol;Acc:HGNC:29292]
ENSG00000182263	1617.53912614753	7.10514340388358	1.14553126115556	6.20248756608898	5.55775771456875e-10	4.10631114593461e-07	FIGN	protein_coding	ENST00000409634	ENST00000333129	55137	GO:0000226	MF	fidgetin, microtubule severing factor [Source:HGNC Symbol;Acc:HGNC:13285]
ENSG00000143340	164.232370833415	6.96919410913775	1.55625622690374	4.47817909972535	7.52824303434972e-06	0.00107859971778453	FAM163A	protein_coding	ENST00000341785	ENST00000341785	148753	GO:0005515	MF	family with sequence similarity 163 member A [Source:HGNC Symbol;Acc:HGNC:28274]
ENSG00000283269	18.1117575154708	6.88322946797066	1.30723885738878	5.26547189831853	1.39829708609408e-07	4.21513860008887e-05		transcribed_unprocessed_pseudogene	ENST00000636857	ENST00000636857	NA	NA	NA	SHC SH2-domain binding protein 1 (SHCBP1) pseudogene
ENSG00000112183	23.8743721117966	6.865641915827	1.26944522927711	5.40837978471639	6.35974530096422e-08	2.13133050383595e-05	RBM24	protein_coding	ENST00000379052	ENST00000379052	221662	GO:0000381	BP	RNA binding motif protein 24 [Source:HGNC Symbol;Acc:HGNC:21539]
ENSG00000286475	119.54068449524	6.50229078552645	1.13236804583384	5.74220617532381	9.34509408776263e-09	4.4016561290123e-06		lncRNA	ENST00000666628	ENST00000666628	NA	NA	NA	novel transcript
ENSG00000259495	48.1213394433699	6.4901159665526	1.12709959225156	5.75824533268403	8.49927700969897e-09	4.10591355131368e-06	ARNT2-DT	lncRNA	ENST00000559267	ENST00000656160	NA	NA	NA	ARNT2 divergent transcript [Source:HGNC Symbol;Acc:HGNC:56077]
ENSG00000141433	13.5656694729771	6.46785832555601	1.32943575831601	4.86511535822446	1.14390068729384e-06	0.000224496467697496	ADCYAP1	protein_coding	ENST00000450565	ENST00000450565	116	GO:0005102	BP	adenylate cyclase activating polypeptide 1 [Source:HGNC Symbol;Acc:HGNC:241]
ENSG00000196482	228.179832170361	6.42548700875573	1.023089978701	6.28047106561839	3.37548700259637e-10	2.59574950499661e-07	ESRRG	protein_coding	ENST00000616180	ENST00000408911	2104	GO:0000785	CC	estrogen related receptor gamma [Source:HGNC Symbol;Acc:HGNC:3474]
ENSG00000113209	13.1165714212892	6.42025907352411	1.36852308210248	4.6913779953646	2.71371077215151e-06	0.000469061172502024	PCDHB5	protein_coding	ENST00000231134	ENST00000231134	26167	GO:0005509	MF	protocadherin beta 5 [Source:HGNC Symbol;Acc:HGNC:8690]
ENSG00000289217	17.2824301601278	6.40366252712128	1.07907939824706	5.93437567015353	2.9496575143679e-09	1.61081224346227e-06		lncRNA	ENST00000687242	ENST00000701142	NA	NA	NA	novel transcript
ENSG00000287159	43.5940726295432	6.39373186627233	1.1693201513752	5.46790531126388	4.55385024817479e-08	1.67986010399661e-05		lncRNA	ENST00000662499	ENST00000662499	105370315	NA	NA	novel transcript, antisense to GPC5
ENSG00000281120	28.6981858523495	6.32837725894312	1.05788620447831	5.98209640333091	2.20283823990697e-09	1.25765375330204e-06		lncRNA	ENST00000629240	ENST00000629240	NA	NA	NA	novel transcript, antisense to MAGI2
ENSG00000234740	16.0074879465357	6.29337649899286	1.31741496716342	4.77706467275333	1.77872579410903e-06	0.000329892933010294		lncRNA	ENST00000442428	ENST00000442428	NA	NA	NA	novel transcript
ENSG00000113205	8.92335528875203	6.28010026009739	1.32612894702447	4.73566335625845	2.18339754970257e-06	0.000391774300334965	PCDHB3	protein_coding	ENST00000231130	ENST00000231130	56132	GO:0005509	MF	protocadherin beta 3 [Source:HGNC Symbol;Acc:HGNC:8688]
ENSG00000225117	28.2747375041473	6.24491160768353	1.25859905040311	4.96179589972152	6.98443666845039e-07	0.000144604702254879	ARSDP1	unprocessed_pseudogene	ENST00000443820	ENST00000443820	NA	NA	NA	arylsulfatase D pseudogene 1 [Source:HGNC Symbol;Acc:HGNC:718]
ENSG00000182103	11.6386313229305	6.24235320325171	1.38226619713452	4.51602825576745	6.30102604834995e-06	0.000934759694991631	FAM181B	protein_coding	ENST00000329203	ENST00000329203	220382	NA	NA	family with sequence similarity 181 member B [Source:HGNC Symbol;Acc:HGNC:28512]
ENSG00000136546	928.123865481145	6.19062191306302	0.876668151957627	7.06153394444543	1.64674504889007e-12	2.58545834113444e-09	SCN7A	protein_coding	ENST00000643258	ENST00000643258	6332	GO:0001518	BP	sodium voltage-gated channel alpha subunit 7 [Source:HGNC Symbol;Acc:HGNC:10594]
ENSG00000279860	25.9034665366288	6.18307666259087	1.6563691478478	3.73290982304568	0.000189280374316846	0.0125584662691914		TEC	ENST00000623862	ENST00000623862	NA	NA	NA	tec
ENSG00000235984	10.6210461390496	6.11677471161214	1.48662201339715	4.11454603556853	3.8794213360296e-05	0.00398311921969841	GPC5-AS1	lncRNA	ENST00000451897	ENST00000419288	100873969	NA	NA	GPC5 antisense RNA 1 [Source:HGNC Symbol;Acc:HGNC:39886]
ENSG00000114251	44.716471727512	6.11606712886361	1.14764644680892	5.32922586557002	9.86322729122101e-08	3.17654929538888e-05	WNT5A	protein_coding	ENST00000264634	ENST00000264634	7474	GO:0001736	BP	Wnt family member 5A [Source:HGNC Symbol;Acc:HGNC:12784]
ENSG00000135298	844.061818908283	6.08528946923987	0.823763614151478	7.38717924013681	1.49976367468576e-13	3.13958861254634e-10	ADGRB3	protein_coding	ENST00000370598	ENST00000370598	577	GO:0004930	BP	adhesion G protein-coupled receptor B3 [Source:HGNC Symbol;Acc:HGNC:945]
ENSG00000234456	410.368141560058	6.06652113082753	0.743059613146472	8.16424553763453	3.23450388858116e-16	1.74113344322324e-12	MAGI2-AS3	lncRNA	ENST00000616796	ENST00000426835	100505881	NA	NA	MAGI2 antisense RNA 3 [Source:HGNC Symbol;Acc:HGNC:40862]
ENSG00000285892	13.0864289121415	5.99791777993786	1.13174025242044	5.29973001058339	1.15974049522461e-07	3.58198209840643e-05		lncRNA	ENST00000648775	ENST00000648775	NA	NA	NA	novel transcript
ENSG00000279047	27.9952512645079	5.97095656856185	1.06196530139729	5.62255335527963	1.88155426143941e-08	8.41638441367658e-06	PCDHB1-AS1	lncRNA	ENST00000624139	ENST00000623741	NA	NA	NA	PCDHB1 antisense RNA 1 [Source:HGNC Symbol;Acc:HGNC:56111]
ENSG00000257083	839.893038929874	5.89760042712461	0.624670655334096	9.4411357036939	3.68760506862465e-21	6.94763232954227e-17		lncRNA	ENST00000652412	ENST00000652412	NA	NA	NA	novel transcript
ENSG00000232885	56.875574925341	5.88498390887418	1.22027129345238	4.8226848738074	1.41638647795897e-06	0.000270918065360264	GPC5-AS2	lncRNA	ENST00000417589	ENST00000656007	NA	NA	NA	GPC5 antisense RNA 2 [Source:HGNC Symbol;Acc:HGNC:39887]
ENSG00000290955	177.278545322147	5.84944784052024	0.991400800445168	5.90018470621939	3.63094858263771e-09	1.90024685475516e-06		lncRNA	ENST00000696486	ENST00000696486	NA	NA	NA	novel transcript
ENSG00000235920	6.55334699453166	5.84538930841956	1.26069667964295	4.63663417442733	3.54128351951674e-06	0.000587837463871852	THRAP3P3	processed_pseudogene	ENST00000445066	ENST00000445066	NA	NA	NA	THRAP3 pseudogene 3 [Source:HGNC Symbol;Acc:HGNC:54834]
ENSG00000107186	264.823803232668	5.83996547764421	0.889697892425647	6.56398708748459	5.23877401687245e-11	5.80594834499326e-08	MPDZ	protein_coding	ENST00000381017	ENST00000319217	8777	GO:0005515	MF	multiple PDZ domain crumbs cell polarity complex component [Source:HGNC Symbol;Acc:HGNC:7208]
ENSG00000287804	19.5837746273451	5.75842093974472	1.06489801492904	5.4074858427907	6.39155932521595e-08	2.13133050383595e-05		lncRNA	ENST00000666335	ENST00000666335	NA	NA	NA	novel transcript
ENSG00000280683	66.8587476743452	5.74503487247876	1.25710424066436	4.57005448445753	4.87597431992721e-06	0.000768751415686934	LINC01242	lncRNA	ENST00000629369	ENST00000629369	NA	NA	NA	long intergenic non-protein coding RNA 1242 [Source:HGNC Symbol;Acc:HGNC:49810]
ENSG00000254585	8.20634044231891	5.74334190512863	1.25773536614948	4.56641520919597	4.96135586006437e-06	0.000772515909764817	MAGEL2	protein_coding	ENST00000650528	ENST00000650528	54551	GO:0000122	BP	MAGE family member L2 [Source:HGNC Symbol;Acc:HGNC:6814]
ENSG00000271826	13.5985945188657	5.63895391902982	1.13050215336307	4.98800811856465	6.10050057709955e-07	0.000129142113621173	PLS3-AS1	lncRNA	ENST00000607680	ENST00000607680	101927352	NA	NA	PLS3 antisense RNA 1 [Source:HGNC Symbol;Acc:HGNC:50343]
ENSG00000206159	5.67748916691516	5.63388577805085	1.46515243767512	3.84525571072358	0.000120426787715508	0.00933704071586017	GYG2P1	transcribed_unprocessed_pseudogene	ENST00000382965	ENST00000382965	NA	NA	NA	glycogenin 2 pseudogene 1 [Source:HGNC Symbol;Acc:HGNC:4701]
ENSG00000259175	7.62623180601612	5.62922557754148	1.26715771297668	4.44240327774028	8.89596264333709e-06	0.00125546355192354		lncRNA	ENST00000558208	ENST00000558208	101929586	NA	NA	novel transcript, antisense to ARNT2
ENSG00000287281	7.53507738105532	5.62018395383929	1.42572788054514	3.94197520475671	8.08133326279962e-05	0.00696825443193484		lncRNA	ENST00000657893	ENST00000657893	107985177	NA	NA	novel transcript
ENSG00000235098	92.4864286615973	5.57420687800881	0.73157240878451	7.6194875737184	2.54684726642993e-14	5.99798449039665e-11	ANKRD65	protein_coding	ENST00000520296	ENST00000537107	441869	NA	NA	ankyrin repeat domain 65 [Source:HGNC Symbol;Acc:HGNC:42950]
ENSG00000153404	307.473610732552	5.54420900778933	0.642892701829991	8.62384810405806	6.47409804952335e-18	6.09876221510224e-14	PLEKHG4B	protein_coding	ENST00000637938	ENST00000637938	153478	GO:0005085	BP	pleckstrin homology and RhoGEF domain containing G4B [Source:HGNC Symbol;Acc:HGNC:29399]
ENSG00000254440	5.30548001244562	5.52654180921897	1.31015768912517	4.21822644334455	2.4623146943402e-05	0.00278267355813857	PBOV1	protein_coding	ENST00000527246	ENST00000527246	59351	GO:0005654	CC	prostate and breast cancer overexpressed 1 [Source:HGNC Symbol;Acc:HGNC:21079]
ENSG00000122870	1176.07654891254	5.4898901957028	0.534831447426641	10.2647109142845	1.01624894150168e-24	3.82932763647249e-20	BICC1	protein_coding	ENST00000373886	ENST00000373886	80114	GO:0001822	BP	BicC family RNA binding protein 1 [Source:HGNC Symbol;Acc:HGNC:19351]
ENSG00000262119	5.07229964573408	5.47291173705626	1.37193205016253	3.98920029341678	6.62964252558344e-05	0.00593376627093847		lncRNA	ENST00000572358	ENST00000572358	NA	NA	NA	novel transcript, sense intronic to NOVA1
ENSG00000112379	859.671713748483	5.46597880734532	0.91788415474159	5.95497675726209	2.60108794369157e-09	1.46285962397376e-06	ARFGEF3	protein_coding	ENST00000251691	ENST00000251691	57221	GO:0005085	MF	ARFGEF family member 3 [Source:HGNC Symbol;Acc:HGNC:21213]
ENSG00000259087	8.80967125591898	5.42922141972607	1.10691974444207	4.90480131643382	9.35219549071329e-07	0.000186455067875962		lncRNA	ENST00000553425	ENST00000556024	NA	NA	NA	novel transcript
ENSG00000169071	548.98518124863	5.42878820392415	0.875750763731365	6.19901052759962	5.68192316993588e-10	4.11731821089142e-07	ROR2	protein_coding	ENST00000375715	ENST00000375708	4920	GO:0004714	BP	receptor tyrosine kinase like orphan receptor 2 [Source:HGNC Symbol;Acc:HGNC:10257]
ENSG00000006042	81.2994543600632	5.42222269567802	0.683839194073492	7.92909026371965	2.20757052787673e-15	8.3183465060923e-12	TMEM98	protein_coding	ENST00000394642	ENST00000579849	26022	GO:0005515	BP	transmembrane protein 98 [Source:HGNC Symbol;Acc:HGNC:24529]
ENSG00000285885	11.6304676823901	5.4096448966784	1.14522898438459	4.72363603300292	2.31664872531458e-06	0.000409829298678773		lncRNA	ENST00000648447	ENST00000648447	NA	NA	NA	Novel transcript, antisense to MOBP
ENSG00000157214	45.8014525347437	5.39232260841297	1.12898810646258	4.77624394583621	1.78599714270056e-06	0.000329892933010294	STEAP2	protein_coding	ENST00000428074	ENST00000394621	261729	GO:0000139	BP	STEAP2 metalloreductase [Source:HGNC Symbol;Acc:HGNC:17885]
ENSG00000158528	1965.68375645229	5.38804530966324	0.701330119462651	7.68260931641077	1.55880424955336e-14	4.19552163767288e-11	PPP1R9A	protein_coding	ENST00000413325	ENST00000433360	55607	GO:0005515	MF	protein phosphatase 1 regulatory subunit 9A [Source:HGNC Symbol;Acc:HGNC:14946]
ENSG00000198739	127.488470949211	5.38690313720497	0.891727457061746	6.04097484555975	1.53185861995103e-09	8.8803022551346e-07	LRRTM3	protein_coding	ENST00000361320	ENST00000361320	347731	GO:0005615	CC	leucine rich repeat transmembrane neuronal 3 [Source:HGNC Symbol;Acc:HGNC:19410]
ENSG00000228824	236.716908819056	5.38420775029279	1.1522127031216	4.67292864911639	2.96934943777083e-06	0.000510904366048596	MIR4500HG	lncRNA	ENST00000450888	ENST00000436290	642345	NA	NA	MIR4500 host gene [Source:HGNC Symbol;Acc:HGNC:42773]
ENSG00000236197	609.116949547532	5.38392991164362	0.704986280613856	7.6369286320801	2.22464730207568e-14	5.58846233263424e-11	PPP1R9A-AS1	lncRNA	ENST00000637876	ENST00000637876	NA	NA	NA	PPP1R9A antisense RNA 1 [Source:HGNC Symbol;Acc:HGNC:40696]
ENSG00000236834	6.43414380459511	5.38219075710676	1.74138105535717	3.09075991182345	0.00199644990349713	0.0644270203201244	LINC00421	lncRNA	ENST00000413833	ENST00000413833	100287114	NA	NA	long intergenic non-protein coding RNA 421 [Source:HGNC Symbol;Acc:HGNC:42755]
ENSG00000235279	6.36494021513583	5.3732333424937	1.32794545166837	4.04627564765029	5.20389515903553e-05	0.00490997473625284		lncRNA	ENST00000419889	ENST00000419889	NA	NA	NA	novel transcript
ENSG00000249267	6.31533502698283	5.36552129426348	1.4000234899963	3.83245090714703	0.000126872923105389	0.00971686710474423	LINC00939	lncRNA	ENST00000545784	ENST00000507313	400084	NA	NA	long intergenic non-protein coding RNA 939 [Source:HGNC Symbol;Acc:HGNC:48631]
ENSG00000166450	145.316805995943	5.35752228338545	1.03592343772927	5.17173575600247	2.31929410766781e-07	6.1544592444388e-05	PRTG	protein_coding	ENST00000389286	ENST00000389286	283659	GO:0005615	MF	protogenin [Source:HGNC Symbol;Acc:HGNC:26373]
ENSG00000167759	8.37144160563589	5.34816078673165	1.06168143549441	5.03744400903186	4.71789504935914e-07	0.000107093375515001	KLK13	protein_coding	ENST00000595793	ENST00000595793	26085	GO:0004252	MF	kallikrein related peptidase 13 [Source:HGNC Symbol;Acc:HGNC:6361]
ENSG00000258144	8.35939823554864	5.34318369105874	1.31298676077668	4.0694878658929	4.7116593362026e-05	0.00452536045451098	LINC02406	lncRNA	ENST00000553029	ENST00000659930	105369730	NA	NA	long intergenic non-protein coding RNA 2406 [Source:HGNC Symbol;Acc:HGNC:53334]
ENSG00000165246	306.527961467186	5.31875689295856	1.29553763535005	4.10544375387554	4.03539467264038e-05	0.00409859047600437	NLGN4Y	protein_coding	ENST00000643089	ENST00000684976	22829	GO:0005515	BP	neuroligin 4 Y-linked [Source:HGNC Symbol;Acc:HGNC:15529]
ENSG00000149050	31.0176625509561	5.30616726266439	0.830774525214254	6.38701248247344	1.69157835500397e-10	1.48233404639313e-07	ZNF214	protein_coding	ENST00000278314	ENST00000278314	7761	GO:0003677	MF	zinc finger protein 214 [Source:HGNC Symbol;Acc:HGNC:13006]
ENSG00000258412	7.99938399345199	5.27755949580927	1.49909230267053	3.52050336487465	0.000430728527737364	0.0222028476794413		lncRNA	ENST00000555383	ENST00000555383	NA	NA	NA	novel transcript, sense intronic to BDKRB2
ENSG00000127252	13.6209982332807	5.27181803118852	1.00776383624416	5.23120382135967	1.68409694912304e-07	4.9192602434035e-05	PLAAT1	protein_coding	ENST00000264735	ENST00000264735	57110	GO:0004623	CC	phospholipase A and acyltransferase 1 [Source:HGNC Symbol;Acc:HGNC:14922]
ENSG00000287516	28.6428911114209	5.26163443197462	0.850599055938517	6.18579857953069	6.17888622212216e-10	4.31160392103306e-07		lncRNA	ENST00000669820	ENST00000668538	NA	NA	NA	novel transcript
ENSG00000226079	4.29921948918801	5.22971854193937	1.2708005770034	4.1152944345298	3.86685487877911e-05	0.00398106444500753		lncRNA	ENST00000435802	ENST00000652989	105377959	NA	NA	novel transcript
ENSG00000248874	637.185289101462	5.22666996858973	1.14142687139923	4.57906686758002	4.67054880992669e-06	0.000748897658327011	LINC02899	lncRNA	ENST00000512559	ENST00000512559	439936	NA	NA	long intergenic non-protein coding RNA 2899 [Source:HGNC Symbol;Acc:HGNC:26630]
ENSG00000102024	164.641890279786	5.19656061362157	0.709175433589304	7.3276094566905	2.34294296354062e-13	4.4142216904587e-10	PLS3	protein_coding	ENST00000489283	ENST00000355899	5358	GO:0005509	BP	plastin 3 [Source:HGNC Symbol;Acc:HGNC:9091]
ENSG00000151338	391.35729406394	5.18051276385444	0.740613331678954	6.99489536882942	2.65456963337646e-12	4.00107353421033e-09	MIPOL1	protein_coding	ENST00000694961	ENST00000684589	145282	GO:0005515	MF	mirror-image polydactyly 1 [Source:HGNC Symbol;Acc:HGNC:21460]
ENSG00000251388	9.89986041655643	5.17963546733571	1.12966173164971	4.58512076864955	4.53724101128828e-06	0.000733767289898513		lncRNA	ENST00000507844	ENST00000507844	NA	NA	NA	novel transcript
ENSG00000237750	4.10063520515072	5.16721108845583	1.54721720326227	3.33968047767364	0.000838748316803239	0.0360189505987654	KCNH7-AS1	lncRNA	ENST00000446838	ENST00000446838	101929570	NA	NA	KCNH7 antisense RNA 1 [Source:HGNC Symbol;Acc:HGNC:40858]
ENSG00000104723	67.4360368509304	5.14839098714014	0.836429395699664	6.15520092145203	7.49823723824623e-10	4.95686100656765e-07	TUSC3	protein_coding	ENST00000503191	ENST00000503731	7991	GO:0005739	BP	tumor suppressor candidate 3 [Source:HGNC Symbol;Acc:HGNC:30242]
ENSG00000227175	17.9595189808739	5.11795673876179	1.00202008576611	5.10763887018171	3.26209340340043e-07	8.19459610223543e-05	BEND7-DT	lncRNA	ENST00000438431	ENST00000438431	NA	NA	NA	BEND7 divergent transcript [Source:HGNC Symbol;Acc:HGNC:55819]
ENSG00000168314	15.3632031465304	5.08890473482562	0.983630414679928	5.17359432859906	2.29633109084805e-07	6.1544592444388e-05	MOBP	protein_coding	ENST00000451925	ENST00000684792	4336	GO:0005515	MF	myelin associated oligodendrocyte basic protein [Source:HGNC Symbol;Acc:HGNC:7189]
ENSG00000256420	6.99782990625424	5.08434374337048	1.00281711673915	5.07006079024975	3.97688656805811e-07	9.48437106145554e-05	OSBPL9P4	processed_pseudogene	ENST00000371707	ENST00000371707	NA	NA	NA	oxysterol binding protein like 9 pseudogene 4 [Source:HGNC Symbol;Acc:HGNC:48734]
ENSG00000279310	3.87481674106346	5.08187435797688	1.07367495117563	4.73315909290093	2.21052088943053e-06	0.000394761315803943		TEC	ENST00000623987	ENST00000623987	NA	NA	NA	TEC
ENSG00000272154	74.0797144011676	5.08028146118825	0.925312396908686	5.49034194090625	4.01156343564149e-08	1.54244614100415e-05		lncRNA	ENST00000607216	ENST00000624802	NA	NA	NA	novel transcript, antisense to PCDHB3, PCDHB4, PCDHB5, PCDHB6 and PCDHB7
ENSG00000286944	5.19172488213142	5.07619708107572	1.30843728495267	3.87958761146076	0.000104633709279619	0.00851555680208495		lncRNA	ENST00000658390	ENST00000658390	NA	NA	NA	novel transcript, antisense to RORB
ENSG00000286134	197.861541777071	5.07601352550915	1.15811618660873	4.382991606717	1.17060624587112e-05	0.00158098974733583		lncRNA	ENST00000652008	ENST00000652008	NA	NA	NA	novel transcript
ENSG00000259481	20.5168621506415	5.06824639044386	1.09111815977099	4.64500232633614	3.40072622849858e-06	0.000569523400071355		lncRNA	ENST00000560876	ENST00000560876	NA	NA	NA	novel transcript, antisense to RORA
ENSG00000185559	53.2304439737596	5.05824527823993	0.932958127890937	5.42172807870242	5.90256232585711e-08	2.04049955046442e-05	DLK1	protein_coding	ENST00000392848	ENST00000341267	8788	GO:0003674	MF	delta like non-canonical Notch ligand 1 [Source:HGNC Symbol;Acc:HGNC:2907]
ENSG00000230910	76.3297512927061	5.05686661606611	0.998184907464955	5.06606198736144	4.06129714080609e-07	9.62476336872416e-05	ADGRB3-DT	lncRNA	ENST00000663846	ENST00000663846	NA	NA	NA	ADGRB3 divergent transcript [Source:HGNC Symbol;Acc:HGNC:55774]
ENSG00000224109	3.78635108793599	5.054284707073	1.38685679566961	3.64441716178249	0.000267998434265547	0.0157788265649376	CENPVL3	protein_coding	ENST00000417339	ENST00000417339	347549	GO:0016846	MF	centromere protein V like 3 [Source:HGNC Symbol;Acc:HGNC:43880]
ENSG00000284059	8.92359518116591	5.01208208935608	1.380071179935	3.63175621824966	0.000281498981341041	0.0163187124860181	MIR5572	miRNA	ENST00000583188	ENST00000583188	100847042	NA	NA	microRNA 5572 [Source:HGNC Symbol;Acc:HGNC:43476]
ENSG00000237001	23.294798351703	5.01025968791197	0.677460761172197	7.39564558579425	1.40722882998337e-13	3.11916409074137e-10	WASF3-AS1	lncRNA	ENST00000586418	ENST00000586418	NA	NA	NA	WASF3 antisense RNA 1 [Source:HGNC Symbol;Acc:HGNC:39841]
ENSG00000187391	847.241604669938	5.00452991127596	0.611225027988703	8.18770449852792	2.66255575668562e-16	1.67212939112785e-12	MAGI2	protein_coding	ENST00000354212	ENST00000354212	9863	GO:0001750	MF	membrane associated guanylate kinase, WW and PDZ domain containing 2 [Source:HGNC Symbol;Acc:HGNC:18957]
ENSG00000288712	3.68923397592551	4.99825526896967	1.30935913600813	3.8173295099219	0.000134903946764568	0.0101059952644845		protein_coding	ENST00000683102	ENST00000683102	NA	NA	NA	novel protein
ENSG00000144366	29.1722693029233	4.98703383252413	0.932725926513398	5.34673014951568	8.95573832161808e-08	2.93444500605992e-05	GULP1	protein_coding	ENST00000409843	ENST00000409830	51454	GO:0005737	CC	GULP PTB domain containing engulfment adaptor 1 [Source:HGNC Symbol;Acc:HGNC:18649]
ENSG00000179399	1316.9902351239	4.9839363255676	0.81581441429736	6.10915453100953	1.00160312752757e-09	6.25668821390764e-07	GPC5	protein_coding	ENST00000377067	ENST00000377067	2262	GO:0005515	CC	glypican 5 [Source:HGNC Symbol;Acc:HGNC:4453]
ENSG00000162627	71.7204919410884	4.97284292665417	0.684825319874613	7.26147644126923	3.82887698514486e-13	6.87028160367826e-10	SNX7	protein_coding	ENST00000529992	ENST00000306121	51375	GO:0000407	BP	sorting nexin 7 [Source:HGNC Symbol;Acc:HGNC:14971]
ENSG00000279271	4.81067252938404	4.9619006537524	1.61156521438168	3.07893258645209	0.0020774368458816	0.066369222678977		TEC	ENST00000623309	ENST00000623309	NA	NA	NA	TEC
ENSG00000286797	195.29218093326	4.95857433831927	1.42340044983287	3.48361161393582	0.00049469680101522	0.0245271975777033		lncRNA	ENST00000655441	ENST00000655441	NA	NA	NA	novel transcript
ENSG00000288947	8.53947798730425	4.94852765756907	1.32726316447661	3.72836961803311	0.000192722574403307	0.0126736113893386		lncRNA	ENST00000684947	ENST00000684947	NA	NA	NA	novel transcript
ENSG00000226747	23.3387293343668	4.89497848399482	1.29669276512821	3.77497169386214	0.000160025833713721	0.0112619733675552	FSIP2-AS2	lncRNA	ENST00000421998	ENST00000427269	101927196	NA	NA	FSIP2 antisense RNA 2 [Source:HGNC Symbol;Acc:HGNC:54061]
ENSG00000111046	8.21032811968492	4.89325199924831	1.23088721718633	3.97538615311461	7.02651512569979e-05	0.0061861242161564	MYF6	protein_coding	ENST00000228641	ENST00000228641	4618	GO:0000785	CC	myogenic factor 6 [Source:HGNC Symbol;Acc:HGNC:7566]
ENSG00000225376	53.8881992499586	4.89035571743211	0.839041602663263	5.82850206939593	5.59271036099382e-09	2.84782323125146e-06	TMEM246-AS1	lncRNA	ENST00000666720	ENST00000424154	101928470	NA	NA	TMEM246 antisense RNA 1 [Source:HGNC Symbol;Acc:HGNC:51191]
ENSG00000104313	360.370904315478	4.88899546850938	0.918081462974694	5.32523056578057	1.00825065316125e-07	3.21965193743805e-05	EYA1	protein_coding	ENST00000388742	ENST00000340726	2138	GO:0001656	BP	EYA transcriptional coactivator and phosphatase 1 [Source:HGNC Symbol;Acc:HGNC:3519]
ENSG00000265179	3.33295065187816	4.86054541070092	1.35388370044792	3.59007602284662	0.000330581532016923	0.0182393994694824		lncRNA	ENST00000581719	ENST00000581719	NA	NA	NA	novel transcript, antisense to ADCYAP1
ENSG00000251294	4.47654338603514	4.85922571155666	1.28226422270787	3.78956663182491	0.000150910329172231	0.0108571543935947		lncRNA	ENST00000510391	ENST00000510391	NA	NA	NA	novel transcript
ENSG00000256083	35.0804990279749	4.85597328565919	0.838296702687071	5.79266657031321	6.92775598809864e-09	3.4805969785006e-06		lncRNA	ENST00000544279	ENST00000544279	NA	NA	NA	novel transcript, antisense to HMGA2
ENSG00000271159	3.28909211430101	4.85352060657067	1.14439055466823	4.24114004329383	2.22387318867114e-05	0.00263514986233702	HINT1P2	processed_pseudogene	ENST00000604731	ENST00000604731	NA	NA	NA	histidine triad nucleotide binding protein 1 pseudogene 2 [Source:HGNC Symbol;Acc:HGNC:38049]
ENSG00000121207	21.784134460615	4.84143404229459	0.963789407530436	5.02333186530866	5.07826828298479e-07	0.000111918081180615	LRAT	protein_coding	ENST00000500890	ENST00000336356	9227	GO:0001523	BP	lecithin retinol acyltransferase [Source:HGNC Symbol;Acc:HGNC:6685]
ENSG00000120149	3.27191067717797	4.83344564985891	1.43207348464654	3.37513800910285	0.00073778682152262	0.0328146902439164	MSX2	protein_coding	ENST00000239243	ENST00000239243	4488	GO:0000122	BP	msh homeobox 2 [Source:HGNC Symbol;Acc:HGNC:7392]
ENSG00000114200	4.35796825232522	4.82214064106979	1.57344425201478	3.06470383993274	0.00217885639274441	0.0687041738368217	BCHE	protein_coding	ENST00000264381	ENST00000264381	590	GO:0001540	MF	butyrylcholinesterase [Source:HGNC Symbol;Acc:HGNC:983]
ENSG00000140254	44.871993230154	4.80863470743778	0.744760035928615	6.45662290598349	1.07065234626619e-10	1.03444233486298e-07	DUOXA1	protein_coding	ENST00000613425	ENST00000560572	90527	GO:0005789	CC	dual oxidase maturation factor 1 [Source:HGNC Symbol;Acc:HGNC:26507]
ENSG00000224957	229.484715412626	4.79383661025032	0.955393592374319	5.01765622934188	5.23056628919762e-07	0.000113271820886928	LINC01266	lncRNA	ENST00000420823	ENST00000661103	101927215	NA	NA	long intergenic non-protein coding RNA 1266 [Source:HGNC Symbol;Acc:HGNC:50309]
ENSG00000130508	668.435540599843	4.78143304954979	0.750376813581233	6.3720426364589	1.86527010807878e-10	1.59739188505719e-07	PXDN	protein_coding	ENST00000252804	ENST00000252804	7837	GO:0001525	BP	peroxidasin [Source:HGNC Symbol;Acc:HGNC:14966]
ENSG00000234685	4.24418377807812	4.78130687706473	1.51760938317018	3.15055173622932	0.00162962391647454	0.0560521414818465	NUS1P2	processed_pseudogene	ENST00000417358	ENST00000417358	NA	NA	NA	NUS1 pseudogene 2 [Source:HGNC Symbol;Acc:HGNC:38473]
ENSG00000183098	1274.41972453025	4.77660595669909	1.00230741069935	4.76560973780114	1.88283386215745e-06	0.00034608323297539	GPC6	protein_coding	ENST00000377047	ENST00000377047	10082	GO:0005515	CC	glypican 6 [Source:HGNC Symbol;Acc:HGNC:4454]
ENSG00000112276	46.0351063123221	4.77498131945531	0.915320148703873	5.21673353986237	1.82105932487813e-07	5.23081341061658e-05	BVES	protein_coding	ENST00000314641	ENST00000314641	11149	GO:0001921	MF	blood vessel epicardial substance [Source:HGNC Symbol;Acc:HGNC:1152]
ENSG00000165626	992.560369967132	4.75423615938234	0.804173714654859	5.91195169991698	3.38077685180198e-09	1.819872179325e-06	BEND7	protein_coding	ENST00000486542	ENST00000466271	222389	GO:0003677	MF	BEN domain containing 7 [Source:HGNC Symbol;Acc:HGNC:23514]
ENSG00000281969	48.7184009523403	4.74951863996585	0.841101396431493	5.64678487054764	1.63476183266983e-08	7.42162176106408e-06		TEC	ENST00000632210	ENST00000632210	NA	NA	NA	TEC
ENSG00000244586	3.07699431668566	4.74240182534109	1.32882746842656	3.56886197645846	0.000358535237973423	0.0193830219541988	WNT5A-AS1	lncRNA	ENST00000469484	ENST00000469484	NA	NA	NA	WNT5A antisense RNA 1 [Source:HGNC Symbol;Acc:HGNC:40616]
ENSG00000165152	60.9334363286517	4.74201163554233	0.770955241903932	6.15082611518612	7.70803909151073e-10	5.00770036219338e-07	PGAP4	protein_coding	ENST00000374848	ENST00000374848	84302	GO:0000139	CC	post-GPI attachment to proteins GalNAc transferase 4 [Source:HGNC Symbol;Acc:HGNC:28180]
ENSG00000172379	274.421471347992	4.73862560712837	0.830261243489675	5.70739107032315	1.14720992732903e-08	5.27170942337624e-06	ARNT2	protein_coding	ENST00000529181	ENST00000303329	9915	GO:0000785	CC	aryl hydrocarbon receptor nuclear translocator 2 [Source:HGNC Symbol;Acc:HGNC:16876]
ENSG00000225905	9.37234553883209	4.73062365028894	1.03724116069601	4.5607750921826	5.09651460104701e-06	0.000784093195241711	ANKRD65-AS1	lncRNA	ENST00000428932	ENST00000428932	NA	NA	NA	ANKRD65 antisense RNA 1 [Source:HGNC Symbol;Acc:HGNC:55844]
ENSG00000287376	14.193861919894	4.69392675337794	0.838897589241009	5.59535134392836	2.20175432425744e-08	9.53612697613157e-06		lncRNA	ENST00000657093	ENST00000657093	105370295	NA	NA	novel transcript
ENSG00000182747	10.4121073430947	4.69078776166723	1.42228743542303	3.29805891892172	0.000973557036250078	0.0399614408310884	SLC35D3	protein_coding	ENST00000331858	ENST00000331858	340146	GO:0005460	MF	solute carrier family 35 member D3 [Source:HGNC Symbol;Acc:HGNC:15621]
ENSG00000172320	3.95375556495875	4.68814432565431	1.19150224335692	3.93465001999996	8.33180142478455e-05	0.00713524112471151	OR5A1	protein_coding	ENST00000641045	ENST00000641045	219982	GO:0004930	BP	olfactory receptor family 5 subfamily A member 1 [Source:HGNC Symbol;Acc:HGNC:8319]
ENSG00000140274	14.1870094578042	4.63118103084882	0.922712036960541	5.01909679871974	5.19149869197399e-07	0.000113271820886928	DUOXA2	protein_coding	ENST00000350243	ENST00000323030	405753	GO:0005515	MF	dual oxidase maturation factor 2 [Source:HGNC Symbol;Acc:HGNC:32698]
ENSG00000226031	73.6096067914606	4.60526874554653	1.13246313241183	4.06659485306035	4.77050733012884e-05	0.00456237275905037	FGF13-AS1	lncRNA	ENST00000446383	ENST00000446383	100129662	NA	NA	FGF13 antisense RNA 1 [Source:HGNC Symbol;Acc:HGNC:44264]
ENSG00000224394	18.9941066288556	4.60364244787914	1.26012310370089	3.6533275474107	0.000258863669360929	0.0154095449055121	GPC6-AS2	lncRNA	ENST00000445540	ENST00000445540	NA	NA	NA	GPC6 antisense RNA 2 [Source:HGNC Symbol;Acc:HGNC:39910]
ENSG00000265671	3.70551220080783	4.58516261850632	1.32572705283912	3.45860228822135	0.000542986047197956	0.0262483325412108		lncRNA	ENST00000582554	ENST00000582554	NA	NA	NA	novel transcript, antisense to ADCYAP1
ENSG00000270524	4.96781816310117	4.58247785739358	1.31060150747229	3.49646924047236	0.000471458844782312	0.0237183454342354	QTRT1P1	processed_pseudogene	ENST00000604344	ENST00000604344	NA	NA	NA	queuine tRNA-ribosyltransferase catalytic subunit 1 pseudogene 1 [Source:HGNC Symbol;Acc:HGNC:39179]
ENSG00000289270	2.70166890993918	4.57140573962168	1.46606007047322	3.11815718311331	0.00181985718924046	0.0603644707286704		lncRNA	ENST00000693746	ENST00000693746	NA	NA	NA	novel transcript, sense intronic to PRKG1
ENSG00000241743	1533.05786681383	4.55321347288227	0.903761452704997	5.03807001200848	4.70249444589005e-07	0.000107093375515001	XACT	lncRNA	ENST00000674361	ENST00000468762	NA	NA	NA	X active specific transcript [Source:HGNC Symbol;Acc:HGNC:45056]
ENSG00000257835	38.9833569891263	4.55257319586426	0.913202555507475	4.9852830222692	6.18711777846885e-07	0.000130244013972338		lncRNA	ENST00000552736	ENST00000552736	NA	NA	NA	novel transcript
ENSG00000135063	6.45180172545454	4.54937898564724	1.09435228235456	4.1571430507359	3.22252221048824e-05	0.00346936741181163	ENTREP1	protein_coding	ENST00000455972	ENST00000303068	9413	GO:0003674	MF	endosomal transmembrane epsin interactor 1 [Source:HGNC Symbol;Acc:HGNC:24820]
ENSG00000255386	3.61105562050429	4.5387913382158	1.29696685886579	3.49954303549825	0.000466056366216359	0.0235093305694761	OR5BR1P	unprocessed_pseudogene	ENST00000524992	ENST00000524992	NA	NA	NA	olfactory receptor family 5 subfamily BR member 1 pseudogene [Source:HGNC Symbol;Acc:HGNC:15279]
ENSG00000270919	11.3959073685938	4.52503022905763	1.29171209256507	3.50312601012496	0.000459831875754994	0.0232888775676397		lncRNA	ENST00000603875	ENST00000603875	NA	NA	NA	novel transcript, antisense to ARNT2
ENSG00000285805	2.61689310328294	4.51734890354068	1.39334658555438	3.24208560194185	0.0011865837538053	0.0452547190558071		lncRNA	ENST00000647935	ENST00000647935	NA	NA	NA	novel transcript, antisense to PYGO1
ENSG00000171016	154.088315595125	4.51723271881541	0.898157778060838	5.02944229750848	4.91908504035509e-07	0.000110330978217631	PYGO1	protein_coding	ENST00000302000	ENST00000563719	26108	GO:0001822	BP	pygopus family PHD finger 1 [Source:HGNC Symbol;Acc:HGNC:30256]
ENSG00000283273	57.9849448788494	4.50610167636615	1.00745863827337	4.4727411182745	7.72232469355946e-06	0.00110221559385611		unprocessed_pseudogene	ENST00000637456	ENST00000637456	NA	NA	NA	taspase 1 (TASP1) pseudogene
ENSG00000262198	12.7313732992757	4.46259514571972	1.03537150074101	4.31013905880728	1.6315191954572e-05	0.00210538612342544		lncRNA	ENST00000575845	ENST00000686188	NA	NA	NA	novel transcript
ENSG00000258010	6.114867752891	4.45966830055741	1.15430602057694	3.86350605563713	0.000111771121179076	0.00892298223972196		lncRNA	ENST00000548231	ENST00000548231	NA	NA	NA	novel transcript, antisense to ARNT2
ENSG00000224060	2.44768207185361	4.42208690873628	1.50297119035919	2.94222998890581	0.00325857817623186	0.088301899380832	ARSLP1	transcribed_unprocessed_pseudogene	ENST00000420443	ENST00000420443	NA	NA	NA	arylsulfatase L pseudogene 1 [Source:HGNC Symbol;Acc:HGNC:720]
ENSG00000148498	1038.83699905018	4.41053146198381	0.515093948838375	8.56257673368191	1.10372534503905e-17	8.31789494528331e-14	PARD3	protein_coding	ENST00000545260	ENST00000374788	56288	GO:0000226	BP	par-3 family cell polarity regulator [Source:HGNC Symbol;Acc:HGNC:16051]
ENSG00000243008	33.2337488976702	4.40959557837165	0.672779043799062	6.55429983887646	5.59035424679811e-11	6.01857538210285e-08		lncRNA	ENST00000453498	ENST00000453498	NA	NA	NA	novel transcript
ENSG00000116117	1735.7681746029	4.4092118585405	0.722139853095024	6.10575893248797	1.02313335979444e-09	6.25668821390764e-07	PARD3B	protein_coding	ENST00000406610	ENST00000406610	117583	GO:0000226	BP	par-3 family cell polarity regulator beta [Source:HGNC Symbol;Acc:HGNC:14446]
ENSG00000176495	16.8045008207414	4.40477082133346	1.02783193000081	4.28549716423966	1.82330974030824e-05	0.00226746317902821	OR5AN1	protein_coding	ENST00000641998	ENST00000641998	390195	GO:0004930	BP	olfactory receptor family 5 subfamily AN member 1 [Source:HGNC Symbol;Acc:HGNC:15255]
ENSG00000164695	41.0687642692151	4.39705640344641	0.687270815826035	6.39785118499693	1.57578749700217e-10	1.41374401606044e-07	CHMP4C	protein_coding	ENST00000297265	ENST00000297265	92421	GO:0000421	BP	charged multivesicular body protein 4C [Source:HGNC Symbol;Acc:HGNC:30599]
ENSG00000120324	5.60281031300049	4.34916488767637	1.14101188763042	3.81167359851829	0.000138029065251242	0.0102600416455584	PCDHB10	protein_coding	ENST00000239446	ENST00000239446	56126	GO:0005509	MF	protocadherin beta 10 [Source:HGNC Symbol;Acc:HGNC:8681]
ENSG00000011201	49.5268668090217	4.33568264476986	1.00689824485015	4.30597894766926	1.66248868081894e-05	0.00213802853180677	ANOS1	protein_coding	ENST00000262648	ENST00000262648	3730	GO:0004867	BP	anosmin 1 [Source:HGNC Symbol;Acc:HGNC:6211]
ENSG00000236908	2.32390120685794	4.33051638597422	1.35893128402592	3.18670740520801	0.0014390227096892	0.0518222558495513	LINC02827	lncRNA	ENST00000432994	ENST00000432994	NA	NA	NA	long intergenic non-protein coding RNA 2827 [Source:HGNC Symbol;Acc:HGNC:54358]
ENSG00000223351	319.458896943754	4.32751448235229	0.892897081934825	4.8465994232784	1.25595659636353e-06	0.000242695900038843	ZNF385D-AS2	lncRNA	ENST00000448980	ENST00000436306	100874221	NA	NA	ZNF385D antisense RNA 2 [Source:HGNC Symbol;Acc:HGNC:42420]
ENSG00000235678	3.06742854283533	4.31760595640459	1.31343640542079	3.28725923736013	0.00101167655671875	0.0408247139662737	OR5AN2P	unprocessed_pseudogene	ENST00000534535	ENST00000534535	NA	NA	NA	olfactory receptor family 5 subfamily AN member 2 pseudogene [Source:HGNC Symbol;Acc:HGNC:15256]
ENSG00000130707	83.4405811014514	4.31667283845684	1.07349651844643	4.02113352421855	5.79187613770619e-05	0.00531006532226051	ASS1	protein_coding	ENST00000352480	ENST00000352480	445	GO:0000050	BP	argininosuccinate synthase 1 [Source:HGNC Symbol;Acc:HGNC:758]
ENSG00000152952	212.322837855994	4.31464115116603	0.623620048638405	6.91870179701005	4.55801172898977e-12	6.60578615231013e-09	PLOD2	protein_coding	ENST00000703517	ENST00000282903	5352	GO:0001666	BP	procollagen-lysine,2-oxoglutarate 5-dioxygenase 2 [Source:HGNC Symbol;Acc:HGNC:9082]
ENSG00000124615	714.988208267301	4.30941586415029	0.606262646324066	7.10816655170731	1.17594602666584e-12	2.01412828321798e-09	MOCS1	protein_coding	ENST00000373181	ENST00000340692	4337	GO:0005525	MF	molybdenum cofactor synthesis 1 [Source:HGNC Symbol;Acc:HGNC:7190]
ENSG00000005108	734.312854798065	4.30704157406236	0.79790725457811	5.39792256474681	6.7416951015814e-08	2.22836678177797e-05	THSD7A	protein_coding	ENST00000423059	ENST00000423059	221981	GO:0001525	BP	thrombospondin type 1 domain containing 7A [Source:HGNC Symbol;Acc:HGNC:22207]
ENSG00000128573	143.87364895181	4.30465580979798	1.03506920679123	4.15880965403525	3.1991033915655e-05	0.00345402334950085	FOXP2	protein_coding	ENST00000412402	ENST00000350908	93986	GO:0000122	BP	forkhead box P2 [Source:HGNC Symbol;Acc:HGNC:13875]
ENSG00000240032	2.20565785961184	4.29186111450683	1.12044978323138	3.83048056123416	0.000127893237103017	0.009755354387204	LNCSRLR	lncRNA	ENST00000490375	ENST00000490375	109729161	NA	NA	lncRNA sorafenib resistance in renal cell carcinoma associated [Source:HGNC Symbol;Acc:HGNC:52753]
ENSG00000196368	63.2975232326107	4.28072920568871	0.790238061445132	5.41701218220294	6.06032130347818e-08	2.07599060942147e-05	NUDT11	protein_coding	ENST00000375992	ENST00000375992	55190	GO:0000298	MF	nudix hydrolase 11 [Source:HGNC Symbol;Acc:HGNC:18011]
ENSG00000116141	84.6124599129971	4.27903119036129	1.06272315514288	4.02647779871323	5.66185825638048e-05	0.00522903139604591	MARK1	protein_coding	ENST00000366917	ENST00000366917	4139	GO:0000226	MF	microtubule affinity regulating kinase 1 [Source:HGNC Symbol;Acc:HGNC:6896]
ENSG00000235033	321.154305647281	4.24997134296421	0.783834799264522	5.42202431807314	5.89278631734424e-08	2.04049955046442e-05	DAAM2-AS1	lncRNA	ENST00000607675	ENST00000606829	100505635	NA	NA	DAAM2 antisense RNA 1 [Source:HGNC Symbol;Acc:HGNC:40830]
ENSG00000235020	75.7647099628514	4.24841842975053	0.89209548215052	4.76229116137784	1.91407241875939e-06	0.000350117295200352		lncRNA	ENST00000626127	ENST00000626127	NA	NA	NA	novel transcript
ENSG00000003989	206.092557460503	4.23930829215179	0.943159850890907	4.49479299627454	6.96376574838578e-06	0.00101396435753044	SLC7A2	protein_coding	ENST00000494857	ENST00000494857	6542	GO:0000064	MF	solute carrier family 7 member 2 [Source:HGNC Symbol;Acc:HGNC:11060]
ENSG00000170782	2.14884574297621	4.23093711093513	1.29906143844676	3.25691840718012	0.00112628802828514	0.043797096723292	OR10A4	protein_coding	ENST00000379829	ENST00000379829	283297	GO:0004930	BP	olfactory receptor family 10 subfamily A member 4 [Source:HGNC Symbol;Acc:HGNC:15130]
ENSG00000112414	895.533438972214	4.22998277954033	0.612259007030709	6.90881266092696	4.88726844364161e-12	6.82063563795777e-09	ADGRG6	protein_coding	ENST00000230173	ENST00000367609	57211	GO:0004175	BP	adhesion G protein-coupled receptor G6 [Source:HGNC Symbol;Acc:HGNC:13841]
ENSG00000005421	24.0592522061824	4.22781650939648	0.796343728495533	5.30903472723235	1.10207335783595e-07	3.46060218305136e-05	PON1	protein_coding	ENST00000222381	ENST00000222381	5444	GO:0004063	MF	paraoxonase 1 [Source:HGNC Symbol;Acc:HGNC:9204]
ENSG00000243415	125.734390422864	4.22188299882491	0.645529538427563	6.54018561119439	6.14425296306507e-11	6.25734042976365e-08		lncRNA	ENST00000491932	ENST00000480247	NA	NA	NA	novel transcript, antisense to PLOD2
ENSG00000236520	43.9771797244503	4.21708546322554	1.17020400893056	3.60371818165236	0.000313697184291955	0.0175637794967387	GPC6-AS1	lncRNA	ENST00000436329	ENST00000436329	100873972	NA	NA	GPC6 antisense RNA 1 [Source:HGNC Symbol;Acc:HGNC:39909]
ENSG00000251199	39.8270457405386	4.21497646092024	0.759181401593066	5.55200173776061	2.8241678658328e-08	1.14575055637303e-05		lncRNA	ENST00000671422	ENST00000658435	NA	NA	NA	novel transcript
ENSG00000287525	3.82389957727349	4.21089452428402	1.05882006634824	3.97696894695902	6.97992758003386e-05	0.00617395894702479		lncRNA	ENST00000657898	ENST00000657898	NA	NA	NA	novel transcript, antisense to CDC42BPA
ENSG00000259969	2.08073582024011	4.19985741528369	1.02609528392637	4.09304816138796	4.25739248811008e-05	0.00419954990430565		lncRNA	ENST00000563647	ENST00000563647	NA	NA	NA	novel transcript, overlapping C14orf37
ENSG00000165621	16.3769249843384	4.19699791392362	1.02404875172819	4.09843565244401	4.15951837414586e-05	0.00417959498283174	OXGR1	protein_coding	ENST00000543457	ENST00000541038	27199	GO:0004930	MF	oxoglutarate receptor 1 [Source:HGNC Symbol;Acc:HGNC:4531]
ENSG00000107249	824.630699285183	4.19538662512014	0.875728573779738	4.79073853558575	1.66168546018064e-06	0.000309970147648844	GLIS3	protein_coding	ENST00000324333	ENST00000381971	169792	GO:0000122	BP	GLIS family zinc finger 3 [Source:HGNC Symbol;Acc:HGNC:28510]
ENSG00000151789	4848.13623139618	4.16925388826912	0.798522703457294	5.22120895275471	1.77758831075536e-07	5.15240808750559e-05	ZNF385D	protein_coding	ENST00000281523	ENST00000281523	79750	GO:0005634	MF	zinc finger protein 385D [Source:HGNC Symbol;Acc:HGNC:26191]
ENSG00000276919	3.69292993368841	4.16401419572353	1.14888392073455	3.62439940238802	0.0002896337253126	0.0167038675861121		misc_RNA	ENST00000611456	ENST00000611456	NA	NA	NA	NULL
ENSG00000277867	3.80589306488473	4.16159056160213	1.04404578362089	3.98602305271439	6.71899867551074e-05	0.00599949263250996		processed_pseudogene	ENST00000612222	ENST00000612222	NA	NA	NA	dexamethasone-induced transcript (DEXI) pseudogene
ENSG00000110148	3.76848246629264	4.1603904116099	1.07956071704515	3.85378084430236	0.00011630771124667	0.00919609629770125	CCKBR	protein_coding	ENST00000532715	ENST00000334619	887	GO:0001696	MF	cholecystokinin B receptor [Source:HGNC Symbol;Acc:HGNC:1571]
ENSG00000274976	8.3291538986627	4.15375687755408	1.06393328008631	3.90415165621769	9.45564763818045e-05	0.00790018311872012		lncRNA	ENST00000617667	ENST00000617667	NA	NA	NA	novel transcript, sense intronic to PKP2
ENSG00000146122	1626.0674568587	4.14989512824488	0.744871815986939	5.5712876218123	2.52863475653653e-08	1.0705784973152e-05	DAAM2	protein_coding	ENST00000633794	ENST00000274867	23500	GO:0003779	BP	dishevelled associated activator of morphogenesis 2 [Source:HGNC Symbol;Acc:HGNC:18143]
ENSG00000288595	50.9385487761716	4.13675314614713	0.787884215135696	5.2504582103281	1.51721323439135e-07	4.50158361300005e-05		lncRNA	ENST00000674257	ENST00000674440	NA	NA	NA	novel transcript
ENSG00000168398	27.809730331292	4.13492866128617	1.0816166907406	3.82291499075787	0.000131883257268032	0.00995890384191724	BDKRB2	protein_coding	ENST00000542454	ENST00000554311	624	GO:0002020	MF	bradykinin receptor B2 [Source:HGNC Symbol;Acc:HGNC:1030]
ENSG00000203808	3.66658377416831	4.11777174652407	1.09753465881113	3.75183755106606	0.000175543200392314	0.0119830495180847	BVES-AS1	lncRNA	ENST00000580511	ENST00000687937	154442	NA	NA	BVES antisense RNA 1 [Source:HGNC Symbol;Acc:HGNC:21223]
ENSG00000258691	30.6326471125799	4.11217499714269	1.07645416906033	3.82011154337608	0.000133391335918497	0.0100325727120657		protein_coding	ENST00000553811	ENST00000553811	NA	NA	NA	novel protein
ENSG00000287524	9.00833948973362	4.11179599910691	0.974741459203763	4.21834524455922	2.46101794225282e-05	0.00278267355813857		lncRNA	ENST00000671212	ENST00000671212	124907968	NA	NA	novel transcript, antisense to PARD3B
ENSG00000215223	2.68168306898131	4.09539636766591	1.35524877989079	3.02187792266151	0.0025121183702785	0.0750072363791316	CYP51A1P3	processed_pseudogene	ENST00000400072	ENST00000400072	NA	NA	NA	cytochrome P450 family 51 subfamily A member 1 pseudogene 3 [Source:HGNC Symbol;Acc:HGNC:41991]
ENSG00000112837	27.6446237165402	4.08145532109848	1.1430541381002	3.57065792866296	0.000356085679477871	0.0193059920696484	TBX18	protein_coding	ENST00000330469	ENST00000369663	9096	GO:0000122	BP	T-box transcription factor 18 [Source:HGNC Symbol;Acc:HGNC:11595]
ENSG00000287145	2.58640106051717	4.06924669961583	1.35030317235549	3.0135800484845	0.00258184919213001	0.0765433984332422		lncRNA	ENST00000660664	ENST00000660664	NA	NA	NA	novel transcript
ENSG00000158164	2.60413226219115	4.05891631025853	0.967446553523718	4.19549410298149	2.72277371080472e-05	0.00298246616851258	TMSB15A	protein_coding	ENST00000289373	ENST00000289373	11013	GO:0003785	MF	thymosin beta 15A [Source:HGNC Symbol;Acc:HGNC:30744]
ENSG00000289611	4.65535075813522	4.05709804494345	1.23808808358922	3.27690581851166	0.00104951370959105	0.0417600064319961		lncRNA	ENST00000691646	ENST00000691646	NA	NA	NA	novel transcript, sense intronic to ADGRB3
ENSG00000283415	150.239400774191	4.05212154726906	0.780052620811089	5.19467717838793	2.05075382973962e-07	5.72403370803101e-05		lncRNA	ENST00000637205	ENST00000637205	NA	NA	NA	novel transcript
ENSG00000172733	57.5585300137403	4.04607558648299	0.900204428957957	4.49461861809165	6.96947449909459e-06	0.00101396435753044	PURG	protein_coding	ENST00000339382	ENST00000523392	29942	GO:0000977	MF	purine rich element binding protein G [Source:HGNC Symbol;Acc:HGNC:17930]
ENSG00000262619	9.1731553902504	4.042048831885	0.941196126265788	4.29458719504287	1.75018685561822e-05	0.00220564518082108	LINC00621	lncRNA	ENST00000668623	ENST00000668623	NA	NA	NA	long intergenic non-protein coding RNA 621 [Source:HGNC Symbol;Acc:HGNC:44227]
ENSG00000170790	17.0043078359857	4.0361708167657	0.947093067611156	4.26164117846	2.02931091303485e-05	0.00248213476543719	OR10A2	protein_coding	ENST00000641461	ENST00000641461	341276	GO:0004930	BP	olfactory receptor family 10 subfamily A member 2 [Source:HGNC Symbol;Acc:HGNC:8161]
ENSG00000183055	3.4024335957041	4.0251525299457	0.985818572781753	4.08305609275309	4.4447289046823e-05	0.00437289372995649	FAM133CP	processed_pseudogene	ENST00000332869	ENST00000332869	NA	NA	NA	family with sequence similarity 133 member C, pseudogene [Source:HGNC Symbol;Acc:HGNC:44190]
ENSG00000284121	37.6248848027215	4.02048290368358	0.681075504478331	5.90313831175453	3.56651022076248e-09	1.89281227645846e-06	MIR198	miRNA	ENST00000637333	ENST00000637333	406975	GO:0003730	MF	microRNA 198 [Source:HGNC Symbol;Acc:HGNC:31570]
ENSG00000186472	54.0185666838205	4.01314813978249	0.656766026566779	6.11046853437453	9.93390629888206e-10	6.25668821390764e-07	PCLO	protein_coding	ENST00000333891	ENST00000333891	27445	GO:0005509	BP	piccolo presynaptic cytomatrix protein [Source:HGNC Symbol;Acc:HGNC:13406]
ENSG00000290443	10.0901594560309	3.98919269281754	0.841389720894716	4.74119494658851	2.12461373828714e-06	0.000383050575466018		lncRNA	ENST00000440905	ENST00000440905	NA	NA	NA	novel transcript
ENSG00000279375	5.61449996181781	3.98432355069636	1.16777123681615	3.41190416845627	0.000645107882220583	0.0297288579158025		lncRNA	ENST00000625144	ENST00000625144	NA	NA	NA	novel transcript, antisense to PCDHB10
ENSG00000147100	216.494596085474	3.97573291162396	0.669759215036965	5.93606302438786	2.9194761109164e-09	1.61081224346227e-06	SLC16A2	protein_coding	ENST00000587091	ENST00000587091	6567	GO:0005886	BP	solute carrier family 16 member 2 [Source:HGNC Symbol;Acc:HGNC:10923]
ENSG00000287927	21.5763882776301	3.97286337281398	0.938062192296276	4.23518121233395	2.28367469007901e-05	0.00268072105909244		lncRNA	ENST00000656790	ENST00000656790	107986954	NA	NA	novel transcript
ENSG00000072133	150.181619155793	3.97020503934788	0.744140462173252	5.33528982922519	9.53920633234648e-08	3.098679601803e-05	RPS6KA6	protein_coding	ENST00000620340	ENST00000262752	27330	GO:0000287	BP	ribosomal protein S6 kinase A6 [Source:HGNC Symbol;Acc:HGNC:10435]
ENSG00000256951	2.44197101257119	3.95762439175269	1.28173284902958	3.08771394503079	0.00201702524164912	0.0649602804534878		transcribed_processed_pseudogene	ENST00000431496	ENST00000431496	NA	NA	NA	dexamethasone-induced transcript (DEXI) pseudogene
ENSG00000261036	130.23740293013	3.94922106691621	0.917875127863722	4.30256899553177	1.68829072312218e-05	0.00216382594346826		lncRNA	ENST00000569928	ENST00000661834	NA	NA	NA	novel transcript
ENSG00000285935	54.6714158154462	3.94915323421558	0.513424530379507	7.69178915408753	1.450915845313e-14	4.19552163767288e-11		lncRNA	ENST00000650558	ENST00000650558	NA	NA	NA	novel transcript, antisense to WASF3
ENSG00000258708	10.6608191561506	3.94369778077637	0.891614244111933	4.42309867391629	9.7295277124322e-06	0.00135784568048947	SLC25A21-AS1	lncRNA	ENST00000556667	ENST00000556667	100129794	NA	NA	SLC25A21 antisense RNA 1 [Source:HGNC Symbol;Acc:HGNC:44298]
ENSG00000189099	41.3100346616621	3.93412019458465	0.964035405056433	4.08088766652129	4.48640349647117e-05	0.0043795899002728	PRSS48	protein_coding	ENST00000455694	ENST00000455694	345062	GO:0004252	MF	serine protease 48 [Source:HGNC Symbol;Acc:HGNC:24635]
ENSG00000104413	11.0698731011114	3.92042687862979	1.0059022279616	3.89742339727621	9.72215601388916e-05	0.0080472162852191	ESRP1	protein_coding	ENST00000423620	ENST00000433389	54845	GO:0003729	BP	epithelial splicing regulatory protein 1 [Source:HGNC Symbol;Acc:HGNC:25966]
ENSG00000152463	79.1045718210788	3.915707700127	0.806063691632029	4.85781426551903	1.18688664254929e-06	0.000231725780196372	OLAH	protein_coding	ENST00000428897	ENST00000378228	55301	GO:0005829	MF	oleoyl-ACP hydrolase [Source:HGNC Symbol;Acc:HGNC:25625]
ENSG00000132970	199.627867495525	3.91318655407461	0.430211885167693	9.09595176002469	9.37616087850529e-20	1.17767706020986e-15	WASF3	protein_coding	ENST00000671038	ENST00000335327	10810	GO:0003779	BP	WASP family member 3 [Source:HGNC Symbol;Acc:HGNC:12734]
ENSG00000255480	9.66940874622123	3.90585216645035	0.974579722496968	4.00772976934424	6.13052081946876e-05	0.00556636518068439		lncRNA	ENST00000529078	ENST00000529078	NA	NA	NA	novel transcript
ENSG00000185352	161.386359792012	3.89538687762989	0.858623217864472	4.53678260333831	5.71189324401659e-06	0.000860919397311156	HS6ST3	protein_coding	ENST00000376705	ENST00000376705	266722	GO:0005794	MF	heparan sulfate 6-O-sulfotransferase 3 [Source:HGNC Symbol;Acc:HGNC:19134]
ENSG00000241749	113.39192055252	3.88990226528443	0.605963079322332	6.41937173735837	1.36837891816241e-10	1.25760697598238e-07	RPSAP52	transcribed_processed_pseudogene	ENST00000489520	ENST00000493929	204010	NA	NA	ribosomal protein SA pseudogene 52 [Source:HGNC Symbol;Acc:HGNC:35752]
ENSG00000228695	15.3677849130131	3.87717159468262	1.22273970180828	3.17088877456809	0.00151973320361447	0.0536692285336426	CES1P1	transcribed_unprocessed_pseudogene	ENST00000421606	ENST00000421606	107987423	NA	NA	carboxylesterase 1 pseudogene 1 [Source:HGNC Symbol;Acc:HGNC:18546]
ENSG00000291109	15.3677849130131	3.87717159468262	1.22273970180828	3.17088877456809	0.00151973320361447	0.0536692285336426	CES1P1	lncRNA	ENST00000574030	ENST00000702546	51716	NA	NA	carboxylesterase 1 pseudogene 1 [Source:HGNC Symbol;Acc:HGNC:18546]
ENSG00000261504	4.10435762039619	3.87623347372933	0.964978742587854	4.01691073871135	5.89660459790141e-05	0.00539296014207581	LINC01686	lncRNA	ENST00000566297	ENST00000566297	284648	NA	NA	long intergenic non-protein coding RNA 1686 [Source:HGNC Symbol;Acc:HGNC:27643]
ENSG00000109738	75.6933527681445	3.8674771591612	0.830238446345922	4.65827278438247	3.18873497324009e-06	0.000543686527269953	GLRB	protein_coding	ENST00000541722	ENST00000264428	2743	GO:0001964	BP	glycine receptor beta [Source:HGNC Symbol;Acc:HGNC:4329]
ENSG00000286402	63.9858540863395	3.85184960161203	0.747504963158476	5.1529418417994	2.56431510768172e-07	6.75705997010872e-05		lncRNA	ENST00000668912	ENST00000668912	NA	NA	NA	novel transcript
ENSG00000204065	4.01211934181965	3.84989324884402	1.13762814759566	3.38414028958463	0.000714015101017958	0.0319914423560734	TCEAL5	protein_coding	ENST00000372680	ENST00000372680	340543	GO:0005515	MF	transcription elongation factor A like 5 [Source:HGNC Symbol;Acc:HGNC:22282]
ENSG00000067715	820.12999538846	3.84974950115222	0.782140226112446	4.92207071395246	8.56332582837526e-07	0.000172346492623266	SYT1	protein_coding	ENST00000393240	ENST00000261205	6857	GO:0000149	MF	synaptotagmin 1 [Source:HGNC Symbol;Acc:HGNC:11509]
ENSG00000240175	11.7109527443768	3.84529867687385	1.06513510733943	3.61015109761889	0.000306018687354153	0.0173399852002885	MAGI1-AS1	lncRNA	ENST00000472514	ENST00000472514	100873983	NA	NA	MAGI1 antisense RNA 1 [Source:HGNC Symbol;Acc:HGNC:40091]
ENSG00000291034	69.2704241190254	3.84126361151701	0.878103397536483	4.37450034049939	1.21710933249783e-05	0.00163792488420896		lncRNA	ENST00000651802	ENST00000651802	NA	NA	NA	novel transcript
ENSG00000240801	84.5010324360202	3.8335390586131	1.18225167691664	3.24257443103072	0.00118455002757668	0.0452547190558071		lncRNA	ENST00000430034	ENST00000430034	NA	NA	NA	novel transcript, 3' overlapping ncRNA IGF2
ENSG00000183798	2.26254073504219	3.82968349703241	1.30839936650765	2.92699889274214	0.0034225009921578	0.091140366006834	EMILIN3	protein_coding	ENST00000332312	ENST00000332312	90187	GO:0005515	MF	elastin microfibril interfacer 3 [Source:HGNC Symbol;Acc:HGNC:16123]
ENSG00000218792	2.16189763037415	3.82521232722028	1.22611061329767	3.11979383078025	0.00180977660886142	0.0600829888973632	HSPD1P16	processed_pseudogene	ENST00000402302	ENST00000402302	NA	NA	NA	heat shock protein family D (Hsp60) member 1 pseudogene 16 [Source:HGNC Symbol;Acc:HGNC:35128]
ENSG00000246100	69.5349147656524	3.82191312169602	0.734124925985419	5.20608003680825	1.92871483490384e-07	5.42357490253817e-05	LINC00900	lncRNA	ENST00000499809	ENST00000666130	NA	NA	NA	long intergenic non-protein coding RNA 900 [Source:HGNC Symbol;Acc:HGNC:27444]
ENSG00000115041	125.783679661978	3.81856932953265	0.668371538596871	5.71324347166109	1.10842914229384e-08	5.15638500133015e-06	KCNIP3	protein_coding	ENST00000486055	ENST00000295225	30818	GO:0000122	BP	potassium voltage-gated channel interacting protein 3 [Source:HGNC Symbol;Acc:HGNC:15523]
ENSG00000081818	11.8353638586655	3.81594984789385	1.18879562440847	3.20992925070078	0.00132767646463264	0.0490953649301496	PCDHB4	protein_coding	ENST00000623478	ENST00000194152	56131	GO:0005509	MF	protocadherin beta 4 [Source:HGNC Symbol;Acc:HGNC:8689]
ENSG00000251293	295.137557595507	3.81321126424325	0.834992126155972	4.56676314038794	4.95313150060098e-06	0.000772515909764817		lncRNA	ENST00000514240	ENST00000514240	NA	NA	NA	novel transcript
ENSG00000182013	35.4101071054658	3.80558819179276	1.19489964211263	3.18486009842997	0.00144824003550028	0.0519230568769609	PNMA8A	protein_coding	ENST00000438932	ENST00000313683	55228	NA	NA	PNMA family member 8A [Source:HGNC Symbol;Acc:HGNC:25578]
ENSG00000269190	34.5176839804614	3.79601349743559	0.830525215938113	4.57061799520179	4.86288019151096e-06	0.000768751415686934	FBXO17	protein_coding	ENST00000292852	ENST00000292852	115290	GO:0005515	CC	F-box protein 17 [Source:HGNC Symbol;Acc:HGNC:18754]
ENSG00000291062	26.6711971979514	3.78079366981018	0.788260681074432	4.79637480415336	1.6156285519231e-06	0.000304392497325072		lncRNA	ENST00000558187	ENST00000558550	NA	NA	NA	novel transcript
ENSG00000291133	208.045934471987	3.76953051230541	0.728810052162489	5.17217140614436	2.31389174280673e-07	6.1544592444388e-05		lncRNA	ENST00000458672	ENST00000702478	NA	GO:0016020	MF	novel transcript
ENSG00000284779	247.995923153549	3.76063013771854	1.01732431788942	3.69658925043736	0.000218515460451799	0.0137690318817462		protein_coding	ENST00000643349	ENST00000643349	NA	NA	NA	novel protein
ENSG00000101955	40.1840975782886	3.75618033950521	0.885919502403696	4.23986640920971	2.23652848426978e-05	0.00264183792525923	SRPX	protein_coding	ENST00000378533	ENST00000378533	8406	GO:0001845	BP	sushi repeat containing protein X-linked [Source:HGNC Symbol;Acc:HGNC:11309]
ENSG00000232040	19.7824892299983	3.74976076059374	0.83723090289292	4.4787653533058	7.50760037277572e-06	0.00107859971778453	ZBED9	protein_coding	ENST00000646382	ENST00000452236	114821	GO:0003676	MF	zinc finger BED-type containing 9 [Source:HGNC Symbol;Acc:HGNC:13851]
ENSG00000162374	98.6523976417399	3.74884408080382	1.00448596233021	3.73210201176655	0.000189888567478758	0.0125584662691914	ELAVL4	protein_coding	ENST00000651693	ENST00000371824	1996	GO:0003730	BP	ELAV like RNA binding protein 4 [Source:HGNC Symbol;Acc:HGNC:3315]
ENSG00000189212	200.616370653324	3.74161595057856	0.728225236685086	5.13799270073442	2.77688665563568e-07	7.16684014184986e-05	DPY19L2P1	transcribed_unprocessed_pseudogene	ENST00000454445	ENST00000454445	NA	NA	NA	DPY19L2 pseudogene 1 [Source:HGNC Symbol;Acc:HGNC:22305]
ENSG00000229425	991.279644513379	3.72970717252198	0.801376351233751	4.6541268241569	3.25356508145922e-06	0.000549764958898945		lncRNA	ENST00000664748	ENST00000634644	101927745	NA	NA	novel transcript
ENSG00000174808	10.3262567242943	3.72937962530474	0.988114307626667	3.77423906983218	0.000160496794097215	0.0112619733675552	BTC	protein_coding	ENST00000395743	ENST00000395743	685	GO:0005154	BP	betacellulin [Source:HGNC Symbol;Acc:HGNC:1121]
ENSG00000204970	26.518658178832	3.72665217325591	0.881519184882601	4.2275338270173	2.36266663427495e-05	0.00275627372898187	PCDHA1	protein_coding	ENST00000378133	ENST00000504120	56147	GO:0005509	MF	protocadherin alpha 1 [Source:HGNC Symbol;Acc:HGNC:8663]
ENSG00000253376	2.05839273219794	3.72449796919444	1.12088929745005	3.32280625541473	0.000891167870288324	0.0376458481169667		lncRNA	ENST00000664154	ENST00000664574	NA	NA	NA	novel transcript
ENSG00000244757	6.35894691348525	3.7240759955492	1.18074101534653	3.15401595027699	0.00161040283900663	0.055620155248954		lncRNA	ENST00000451100	ENST00000451100	NA	NA	NA	novel transcript
ENSG00000109819	462.690970912675	3.72119357527247	0.863247386341326	4.31069196866484	1.62744475637469e-05	0.00210538612342544	PPARGC1A	protein_coding	ENST00000509702	ENST00000264867	10891	GO:0000785	BP	PPARG coactivator 1 alpha [Source:HGNC Symbol;Acc:HGNC:9237]
ENSG00000123977	6.73124325373756	3.71954155496769	1.26248524875873	2.94620595260399	0.00321698124457862	0.0880580816705845	DAW1	protein_coding	ENST00000373666	ENST00000309931	164781	GO:0000209	CC	dynein assembly factor with WD repeats 1 [Source:HGNC Symbol;Acc:HGNC:26383]
ENSG00000184933	12.1739821815787	3.71429522573167	0.95738970737242	3.87960638925777	0.000104625632423959	0.00851555680208495	OR6A2	protein_coding	ENST00000641196	ENST00000641196	8590	GO:0004930	BP	olfactory receptor family 6 subfamily A member 2 [Source:HGNC Symbol;Acc:HGNC:15301]
ENSG00000167244	411.551457661861	3.70027328958454	1.03065248053598	3.59022401776032	0.000330393886758072	0.0182393994694824	IGF2	protein_coding	ENST00000381395	ENST00000416167	3481	GO:0000122	BP	insulin like growth factor 2 [Source:HGNC Symbol;Acc:HGNC:5466]
ENSG00000101115	294.740068748136	3.69814278770609	0.590236767262891	6.26552426555111	3.71573131188812e-10	2.80024943126512e-07	SALL4	protein_coding	ENST00000217086	ENST00000217086	57167	GO:0000122	BP	spalt like transcription factor 4 [Source:HGNC Symbol;Acc:HGNC:15924]
ENSG00000229855	1512.61855417124	3.68969332420135	0.9865059052359	3.74016344414993	0.000183900633801454	0.0123742138969153		lncRNA	ENST00000599562	ENST00000661647	NA	NA	NA	novel transcript
ENSG00000257894	164.979726706974	3.68067386498732	0.72744353668713	5.05973821933943	4.19832467030125e-07	9.82590508705723e-05		lncRNA	ENST00000549527	ENST00000549527	NA	NA	NA	novel transcript
ENSG00000129965	145.5280981415	3.6607473520708	1.00014784761718	3.66020619930586	0.000252012365206926	0.0150731395767654	INS-IGF2	protein_coding	ENST00000356578	ENST00000397270	723961	GO:0005179	MF	INS-IGF2 readthrough [Source:HGNC Symbol;Acc:HGNC:33527]
ENSG00000213363	19.3852463098591	3.65999260633231	0.706394995102643	5.18122669569663	2.20431392361353e-07	6.1074083055648e-05	RPS3P6	processed_pseudogene	ENST00000487417	ENST00000487417	NA	NA	NA	ribosomal protein S3 pseudogene 6 [Source:HGNC Symbol;Acc:HGNC:36061]
ENSG00000066382	519.209469380501	3.64941029348621	0.837309457765536	4.35849644314912	1.3095905044745e-05	0.00174369893283051	MPPED2	protein_coding	ENST00000448418	ENST00000358117	744	GO:0005515	MF	metallophosphoesterase domain containing 2 [Source:HGNC Symbol;Acc:HGNC:1180]
ENSG00000154277	84.1114748932734	3.6478264999235	0.769234339379712	4.74215244065287	2.1145940743033e-06	0.000383050575466018	UCHL1	protein_coding	ENST00000514924	ENST00000284440	7345	GO:0002176	BP	ubiquitin C-terminal hydrolase L1 [Source:HGNC Symbol;Acc:HGNC:12513]
ENSG00000021852	2.67338215258073	3.64620622521331	1.22252466947017	2.98252159344443	0.00285884480684421	0.0816091902778005	C8B	protein_coding	ENST00000371237	ENST00000371237	732	GO:0005576	BP	complement C8 beta chain [Source:HGNC Symbol;Acc:HGNC:1353]
ENSG00000204969	25.1220578966067	3.64570598014149	0.88903673740556	4.10073715376555	4.11836133714069e-05	0.00414930410547589	PCDHA2	protein_coding	ENST00000378132	ENST00000526136	56146	GO:0005509	MF	protocadherin alpha 2 [Source:HGNC Symbol;Acc:HGNC:8668]
ENSG00000255408	22.8851624233516	3.6453493100942	0.877335194795001	4.15502459233495	3.25252557255505e-05	0.00348166934294429	PCDHA3	protein_coding	ENST00000532566	ENST00000522353	56145	GO:0005509	MF	protocadherin alpha 3 [Source:HGNC Symbol;Acc:HGNC:8669]
ENSG00000230435	13.9179590056401	3.63861408834877	0.811184049225182	4.48555921658502	7.27229449161297e-06	0.001049913136929		lncRNA	ENST00000425837	ENST00000425837	NA	NA	NA	novel transcript
ENSG00000164532	26.5717318536742	3.62765253067584	1.09817617538828	3.30334295350491	0.000955394663297508	0.0395172626868424	TBX20	protein_coding	ENST00000408931	ENST00000408931	57057	GO:0000122	BP	T-box transcription factor 20 [Source:HGNC Symbol;Acc:HGNC:11598]
ENSG00000169760	102.536399527647	3.62654673584087	0.794841976552152	4.56260092298097	5.05237937090281e-06	0.000783451469444399	NLGN1	protein_coding	ENST00000423427	ENST00000695368	22871	GO:0001540	BP	neuroligin 1 [Source:HGNC Symbol;Acc:HGNC:14291]
ENSG00000288020	34.7054617228162	3.6161868972803	0.67941140613245	5.3225289782305	1.02334475833945e-07	3.24039107890663e-05		lncRNA	ENST00000670874	ENST00000670874	NA	NA	NA	novel transcript
ENSG00000113645	104.470242756811	3.5965117923943	0.646369046746671	5.56417701388456	2.63392478858779e-08	1.10276577731974e-05	WWC1	protein_coding	ENST00000265293	ENST00000265293	23286	GO:0000122	BP	WW and C2 domain containing 1 [Source:HGNC Symbol;Acc:HGNC:29435]
ENSG00000266524	21.3231541936616	3.59047349036648	0.917390310607785	3.91379050863066	9.08584702124978e-05	0.00762502898903592	GDF10	protein_coding	ENST00000580279	ENST00000580279	2662	GO:0001501	BP	growth differentiation factor 10 [Source:HGNC Symbol;Acc:HGNC:4215]
ENSG00000183230	461.016997942459	3.584271239327	0.657225002913897	5.45364406928471	4.93479296108794e-08	1.77093270063576e-05	CTNNA3	protein_coding	ENST00000683963	ENST00000433211	29119	GO:0005515	BP	catenin alpha 3 [Source:HGNC Symbol;Acc:HGNC:2511]
ENSG00000087116	1492.58935318317	3.57780783218506	0.931327882225815	3.8416200142471	0.000122224949487939	0.00945699860709451	ADAMTS2	protein_coding	ENST00000251582	ENST00000251582	9509	GO:0004222	BP	ADAM metallopeptidase with thrombospondin type 1 motif 2 [Source:HGNC Symbol;Acc:HGNC:218]
ENSG00000163430	561.512508377944	3.57530636733343	0.538996436094744	6.63326532033871	3.28340835542868e-11	3.99103581422284e-08	FSTL1	protein_coding	ENST00000295633	ENST00000295633	11167	GO:0005509	BP	follistatin like 1 [Source:HGNC Symbol;Acc:HGNC:3972]
ENSG00000244615	5.364886753895	3.57397595086251	0.995431397400246	3.59037896553857	0.000330197532653852	0.0182393994694824	PSPC1P2	transcribed_unprocessed_pseudogene	ENST00000455130	ENST00000455130	NA	NA	NA	paraspeckle component 1 pseudogene 2 [Source:HGNC Symbol;Acc:HGNC:42643]
ENSG00000272610	30.4858332074757	3.57210120587286	0.893237169382079	3.99905123556821	6.35969128256188e-05	0.00573300304349795	MAGI1-IT1	lncRNA	ENST00000460754	ENST00000460754	151877	NA	NA	MAGI1 intronic transcript 1 [Source:HGNC Symbol;Acc:HGNC:42436]
ENSG00000213023	18.4918156750753	3.5571860235263	0.959370725502361	3.70783257083817	0.00020904078735776	0.013416516718369	SYT3	protein_coding	ENST00000595557	ENST00000600079	84258	GO:0000149	MF	synaptotagmin 3 [Source:HGNC Symbol;Acc:HGNC:11511]
ENSG00000237636	132.528603434524	3.55657032859207	1.06151488900749	3.3504667390181	0.000806754974611112	0.035062669202216	ANKRD26P3	unprocessed_pseudogene	ENST00000428785	ENST00000454044	100101938	NA	NA	ankyrin repeat domain 26 pseudogene 3 [Source:HGNC Symbol;Acc:HGNC:39689]
ENSG00000287505	16.8238733042921	3.54702465629106	1.05581762637838	3.35950505813954	0.000780822219015194	0.0342444091431548		lncRNA	ENST00000657004	ENST00000657004	NA	NA	NA	novel transcript
ENSG00000112218	103.597028596093	3.54068243343147	0.50069491473306	7.07153663687426	1.53227335746319e-12	2.51033010359003e-09	GPR63	protein_coding	ENST00000229955	ENST00000229955	81491	GO:0003674	MF	G protein-coupled receptor 63 [Source:HGNC Symbol;Acc:HGNC:13302]
ENSG00000040731	11.9257321877666	3.53903980387428	1.0434708589983	3.39160387025246	0.000694848199509276	0.0314910400806237	CDH10	protein_coding	ENST00000264463	ENST00000264463	1008	GO:0000902	BP	cadherin 10 [Source:HGNC Symbol;Acc:HGNC:1749]
ENSG00000158560	167.605999483601	3.53448492231624	0.453009891900496	7.80222459930874	6.08252660247047e-15	1.90996404089742e-11	DYNC1I1	protein_coding	ENST00000537881	ENST00000447467	1780	GO:0000776	CC	dynein cytoplasmic 1 intermediate chain 1 [Source:HGNC Symbol;Acc:HGNC:2963]
ENSG00000255372	16.2830127670263	3.53093841764609	0.730655706104036	4.83256120242128	1.34787655428817e-06	0.0002591292675619		lncRNA	ENST00000526935	ENST00000526935	NA	NA	NA	novel transcript
ENSG00000240661	487.574954183217	3.52893941304617	0.572644027316364	6.16253596424322	7.15890646436508e-10	4.81704918720966e-07	BTNL12P	transcribed_unitary_pseudogene	ENST00000637360	ENST00000634410	NA	NA	NA	butyrophilin like 12, pseudogene [Source:HGNC Symbol;Acc:HGNC:52935]
ENSG00000204967	21.177099254434	3.52815832928027	0.864929563917363	4.07912791568927	4.5204959675269e-05	0.00440146792125016	PCDHA4	protein_coding	ENST00000378125	ENST00000530339	56144	GO:0005509	MF	protocadherin alpha 4 [Source:HGNC Symbol;Acc:HGNC:8670]
ENSG00000196711	5.05359596683008	3.52685934067321	1.12145780384709	3.14488813451075	0.00166150348987025	0.0567093414871385	ALKAL1	protein_coding	ENST00000358543	ENST00000358543	389658	GO:0005125	BP	ALK and LTK ligand 1 [Source:HGNC Symbol;Acc:HGNC:33775]
ENSG00000236744	10.5702394187472	3.51928151704583	0.925855753044809	3.80111211219692	0.000144048102675488	0.0105247930427748		lncRNA	ENST00000457975	ENST00000457975	NA	NA	NA	novel transcript
ENSG00000283101	2.38808130866254	3.51788322121928	1.01926765598504	3.45138315786104	0.000557721182736215	0.0267125765302779	BMS1P21	transcribed_unprocessed_pseudogene	ENST00000634565	ENST00000634565	NA	NA	NA	BMS1 pseudogene 21 [Source:HGNC Symbol;Acc:HGNC:51604]
ENSG00000224384	16.2490154945579	3.51705539071762	0.517071256457861	6.8018775880346	1.03264329022614e-11	1.29703439396704e-08		lncRNA	ENST00000442184	ENST00000442184	NA	NA	NA	novel transcript
ENSG00000176532	42.0516282763567	3.51015840921824	0.719923159761721	4.87574036426336	1.0840111042188e-06	0.000213856661874705	PRR15	protein_coding	ENST00000319694	ENST00000319694	222171	GO:0005515	MF	proline rich 15 [Source:HGNC Symbol;Acc:HGNC:22310]
ENSG00000158786	60.7135929812763	3.49909775348359	0.822630863723391	4.25354543305848	2.10412222999201e-05	0.0025411996714208	PLA2G2F	protein_coding	ENST00000375102	ENST00000375102	64600	GO:0004623	BP	phospholipase A2 group IIF [Source:HGNC Symbol;Acc:HGNC:30040]
ENSG00000165816	48.8448896294759	3.49131830012674	0.795108064882714	4.39099847470638	1.12831332236858e-05	0.00154043385145545	VWA2	protein_coding	ENST00000392982	ENST00000392982	340706	GO:0005509	MF	von Willebrand factor A domain containing 2 [Source:HGNC Symbol;Acc:HGNC:24709]
ENSG00000255366	2.36789497157712	3.48557201734447	1.20817835250666	2.88498135239123	0.00391436846961034	0.0989250961122652		lncRNA	ENST00000528139	ENST00000528139	NA	NA	NA	novel transcript
ENSG00000286979	10.2700290114187	3.48292020515483	0.98754938433212	3.52683142778761	0.000420564435027425	0.021828221041692		lncRNA	ENST00000663725	ENST00000663725	NA	NA	NA	novel transcript, antisense to ADD2
ENSG00000133863	80.1411479169597	3.48288492589912	1.02898856093231	3.38476544651135	0.000712391005737029	0.0319914423560734	TEX15	protein_coding	ENST00000638951	ENST00000643185	56154	GO:0005634	BP	testis expressed 15, meiosis and synapsis associated [Source:HGNC Symbol;Acc:HGNC:11738]
ENSG00000242268	29.8657574099159	3.47473276686636	1.09133264275021	3.18393552135475	0.00145287371232741	0.0520396714393623	LINC02082	lncRNA	ENST00000484765	ENST00000664865	100507661	NA	NA	long intergenic non-protein coding RNA 2082 [Source:HGNC Symbol;Acc:HGNC:52931]
ENSG00000230646	5.10667529491268	3.47430104082609	1.07664999241146	3.22695496708676	0.0012511514956817	0.0473815472450071	KLF2P2	processed_pseudogene	ENST00000416807	ENST00000416807	NA	NA	NA	Kruppel like factor 2 pseudogene 2 [Source:HGNC Symbol;Acc:HGNC:49281]
ENSG00000169083	363.757362420755	3.46266439516836	0.901678867196252	3.84024126675546	0.000122913453864173	0.00949078248986867	AR	protein_coding	ENST00000612452	ENST00000374690	367	GO:0000122	BP	androgen receptor [Source:HGNC Symbol;Acc:HGNC:644]
ENSG00000233693	6.04370164545767	3.46232991003753	1.05110889491003	3.29397831833008	0.000987801176107771	0.0403702127081529	PBX1-AS1	lncRNA	ENST00000421530	ENST00000421530	100505795	NA	NA	PBX1 antisense RNA 1 [Source:HGNC Symbol;Acc:HGNC:40425]
ENSG00000257191	74.8246051996834	3.45723666000183	0.776109844542617	4.45457132687097	8.40609802254388e-06	0.0011907901488251		lncRNA	ENST00000548384	ENST00000548384	NA	NA	NA	novel transcript, antisense to SYT1
ENSG00000260947	42.9910163652945	3.45302913570591	0.617059115812514	5.59594542438471	2.19422723136576e-08	9.53612697613157e-06		lncRNA	ENST00000566968	ENST00000566968	NA	NA	NA	novel transcript
ENSG00000185630	1192.75027939855	3.44576247789278	0.613015892720873	5.62100023638662	1.89855013179722e-08	8.41638441367658e-06	PBX1	protein_coding	ENST00000467023	ENST00000420696	5087	GO:0000086	BP	PBX homeobox 1 [Source:HGNC Symbol;Acc:HGNC:8632]
ENSG00000225542	93.7837907373396	3.44455925905768	0.781386267336292	4.40826695201595	1.04201062150159e-05	0.00143824183988283	ZNF385D-AS1	lncRNA	ENST00000662195	ENST00000412369	100874216	NA	NA	ZNF385D antisense RNA 1 [Source:HGNC Symbol;Acc:HGNC:41136]
ENSG00000197261	12.3603731023009	3.44307228258407	0.977999045117814	3.52052724363274	0.000430689746397343	0.0222028476794413	C6orf141	protein_coding	ENST00000529246	ENST00000529246	135398	GO:0005515	MF	chromosome 6 open reading frame 141 [Source:HGNC Symbol;Acc:HGNC:21351]
ENSG00000236671	48.430239998409	3.44246195691398	0.6757180224832	5.09452440570293	3.49617796810997e-07	8.72446900770542e-05	PRKG1-AS1	lncRNA	ENST00000452247	ENST00000452247	NA	NA	NA	PRKG1 antisense RNA 1 [Source:HGNC Symbol;Acc:HGNC:45029]
ENSG00000253507	11.0138292371707	3.44243898682746	0.922955604826263	3.72979910282409	0.00019163250209174	0.0126239585862218		lncRNA	ENST00000519695	ENST00000519695	NA	NA	NA	novel transcript
ENSG00000257165	37.1967046123915	3.44067621958951	1.01490503757539	3.39014596657168	0.000698554180760214	0.0315614149702945		lncRNA	ENST00000546865	ENST00000546865	NA	NA	NA	novel transcript
ENSG00000177839	12.1641482135869	3.43641091566583	0.908103263152798	3.78416316194606	0.000154226625510125	0.0109856587445123	PCDHB9	protein_coding	ENST00000623266	ENST00000316105	56127	GO:0005509	MF	protocadherin beta 9 [Source:HGNC Symbol;Acc:HGNC:8694]
ENSG00000060656	136.513924765116	3.43457491409085	0.533091962358085	6.44274376019161	1.17332699814668e-10	1.10530336542913e-07	PTPRU	protein_coding	ENST00000345512	ENST00000373779	10076	GO:0004725	MF	protein tyrosine phosphatase receptor type U [Source:HGNC Symbol;Acc:HGNC:9683]
ENSG00000259683	24.8605391175513	3.42508851033555	0.772768256069056	4.43223241047505	9.32624103432566e-06	0.00131127644930756		unprocessed_pseudogene	ENST00000561247	ENST00000561247	NA	NA	NA	golgin A6 family-like 9 (GOLGA6L9) pseudogene
ENSG00000113100	198.687335110273	3.41430494499667	1.1088554895739	3.07912525761918	0.00207609374094902	0.066369222678977	CDH9	protein_coding	ENST00000231021	ENST00000231021	1007	GO:0000902	BP	cadherin 9 [Source:HGNC Symbol;Acc:HGNC:1768]
ENSG00000232964	3.04989391681378	3.40188325650551	1.15843740135922	2.93661379761565	0.00331817052335185	0.0893723970624882	LINC01737	lncRNA	ENST00000412647	ENST00000412647	101927553	NA	NA	long intergenic non-protein coding RNA 1737 [Source:HGNC Symbol;Acc:HGNC:52525]
ENSG00000165300	445.127908131431	3.39372391576409	0.926557231485553	3.66272454678587	0.00024954683768298	0.0149709337524831	SLITRK5	protein_coding	ENST00000325089	ENST00000683689	26050	GO:0005515	BP	SLIT and NTRK like family member 5 [Source:HGNC Symbol;Acc:HGNC:20295]
ENSG00000259404	11.1258744808079	3.3919161630946	0.797830537005704	4.25142433858777	2.12415272129993e-05	0.00254484721115367	EFL1P1	transcribed_unprocessed_pseudogene	ENST00000560401	ENST00000560401	NA	NA	NA	elongation factor like GTPase 1 pseudogene 1 [Source:HGNC Symbol;Acc:HGNC:31739]
ENSG00000287754	8.1197156098158	3.39089435997062	1.17089085143362	2.89599526362243	0.00377958104531471	0.0970152543382176		lncRNA	ENST00000661821	ENST00000661821	NA	NA	NA	novel transcript
ENSG00000164749	15.4146215191275	3.38951446553861	1.02686252122347	3.30084543498589	0.000963939704283464	0.0396964065542134	HNF4G	protein_coding	ENST00000494318	ENST00000396423	3174	GO:0000785	CC	hepatocyte nuclear factor 4 gamma [Source:HGNC Symbol;Acc:HGNC:5026]
ENSG00000286767	5.73414838722349	3.38653065883776	1.11491702177853	3.03747327620448	0.00238570557436639	0.0730266220533711		lncRNA	ENST00000663700	ENST00000663700	NA	NA	NA	novel transcript
ENSG00000168671	466.336352292549	3.38547692108447	0.86137994067885	3.93029459034812	8.48418480629471e-05	0.00721653651661379	UGT3A2	protein_coding	ENST00000282507	ENST00000282507	167127	GO:0008194	MF	UDP glycosyltransferase family 3 member A2 [Source:HGNC Symbol;Acc:HGNC:27266]
ENSG00000260364	19.9464845395669	3.37182135759068	0.739599599605958	4.55898212950238	5.14021445516765e-06	0.000787351304411269		lncRNA	ENST00000562656	ENST00000562656	NA	NA	NA	novel transcript
ENSG00000242922	2.19462242197393	3.37118021968187	1.16756954090142	2.8873485489174	0.00388503591637552	0.0985390129350794	RPL21P104	processed_pseudogene	ENST00000464143	ENST00000464143	NA	NA	NA	ribosomal protein L21 pseudogene 104 [Source:HGNC Symbol;Acc:HGNC:36918]
ENSG00000153291	146.073524841839	3.37092781852525	0.775258387341257	4.34813460075656	1.37300335053133e-05	0.00181530313162706	SLC25A27	protein_coding	ENST00000411689	ENST00000371347	9481	GO:0005739	MF	solute carrier family 25 member 27 [Source:HGNC Symbol;Acc:HGNC:21065]
ENSG00000255345	2.98822970635031	3.36773323742995	1.1124818888204	3.0272252261121	0.00246809987351378	0.0741807200120841		lncRNA	ENST00000525952	ENST00000534593	NA	NA	NA	novel transcript
ENSG00000112378	169.78287299803	3.36282611607216	0.868992249036004	3.86979989729785	0.000108924718516034	0.00874641808214195	PERP	protein_coding	ENST00000421351	ENST00000421351	64065	GO:0002934	BP	p53 apoptosis effector related to PMP22 [Source:HGNC Symbol;Acc:HGNC:17637]
ENSG00000233236	89.1618659966551	3.36207037511937	0.832416904355419	4.03892611686301	5.36964740329046e-05	0.00498358827101941	LINC02573	lncRNA	ENST00000436373	ENST00000436373	NA	NA	NA	long intergenic non-protein coding RNA 2573 [Source:HGNC Symbol;Acc:HGNC:53730]
ENSG00000242600	4.97004076579389	3.36123609767155	0.887220277282441	3.78850234123033	0.000151558164884977	0.0108571543935947	MBL1P	transcribed_unitary_pseudogene	ENST00000480805	ENST00000497731	8512	NA	NA	mannose binding lectin 1, pseudogene [Source:HGNC Symbol;Acc:HGNC:6921]
ENSG00000237321	82.444846373952	3.35738977984076	0.888699779901564	3.7778672345487	0.000158177160068424	0.0111759840110567		lncRNA	ENST00000441521	ENST00000441521	NA	NA	NA	novel transcript
ENSG00000288103	3.75249445075784	3.34996785804897	1.00800377672903	3.32336835970954	0.000889373881411596	0.0376147534229781		lncRNA	ENST00000668417	ENST00000668417	NA	NA	NA	novel transcript
ENSG00000279486	10.6890182870021	3.33066898906135	0.839155238704872	3.96907370107324	7.21525647382006e-05	0.00629347405532439	OR2AG1	protein_coding	ENST00000641258	ENST00000641258	144125	GO:0004930	BP	olfactory receptor family 2 subfamily AG member 1 [Source:HGNC Symbol;Acc:HGNC:15142]
ENSG00000257528	4.64127119031696	3.32724772152904	0.87666461534314	3.79534848709128	0.000147436213344558	0.0106837383750698	KRT8P19	processed_pseudogene	ENST00000551916	ENST00000551916	NA	NA	NA	keratin 8 pseudogene 19 [Source:HGNC Symbol;Acc:HGNC:33371]
ENSG00000291119	6.27183197403773	3.32082137483956	0.936425654973213	3.54627338241236	0.000390720637412209	0.0206200901097051	DPY19L2P4	lncRNA	ENST00000497063	ENST00000691157	442523	NA	NA	DPY19L2 pseudogene 4 [Source:NCBI gene (formerly Entrezgene);Acc:442523]
ENSG00000179314	26.4657721431913	3.31849459468236	0.808949312395341	4.10222809245752	4.09190590158743e-05	0.00413370258117201	WSCD1	protein_coding	ENST00000572764	ENST00000317744	23302	GO:0000139	CC	WSC domain containing 1 [Source:HGNC Symbol;Acc:HGNC:29060]
ENSG00000144908	4.36479184501331	3.30853519729719	0.931313562551386	3.55254699419739	0.000381520864178549	0.0202765693696924	ALDH1L1	protein_coding	ENST00000273450	ENST00000393434	10840	GO:0004029	MF	aldehyde dehydrogenase 1 family member L1 [Source:HGNC Symbol;Acc:HGNC:3978]
ENSG00000136383	520.416269178597	3.30319034037545	0.448305206112506	7.36817305562694	1.729821494687e-13	3.43060019691058e-10	ALPK3	protein_coding	ENST00000258888	ENST00000258888	57538	GO:0004674	MF	alpha kinase 3 [Source:HGNC Symbol;Acc:HGNC:17574]
ENSG00000256717	80.9647803210346	3.29611309422706	0.647234505427111	5.09261027740163	3.53167170654336e-07	8.75506062988554e-05	LINC02698	lncRNA	ENST00000539305	ENST00000539305	NA	NA	NA	long intergenic non-protein coding RNA 2698 [Source:HGNC Symbol;Acc:HGNC:54212]
ENSG00000235450	298.229606264508	3.28679401983769	0.599431297348442	5.48318720490018	4.1773055819186e-08	1.57405051632275e-05		lncRNA	ENST00000456952	ENST00000456952	NA	NA	NA	novel transcript
ENSG00000223658	7.74605458373429	3.28025352267748	0.891996219521389	3.67742984879189	0.000235595839415708	0.0143881472042517	C1GALT1C1L	protein_coding	ENST00000475092	ENST00000475092	728819	GO:0016020	MF	C1GALT1 specific chaperone 1 like [Source:HGNC Symbol;Acc:HGNC:51617]
ENSG00000229914	20.8610186335026	3.27944453599966	0.999045094081211	3.28257909020179	0.001028621262794	0.0412649502046969		processed_pseudogene	ENST00000439139	ENST00000439139	NA	NA	NA	ribosomal protein S10 (RPS10) pseudogene
ENSG00000185332	121.834669005819	3.27845822074305	0.726123039674773	4.51501748548215	6.33115417971242e-06	0.000935545963316642	TMEM105	lncRNA	ENST00000650606	ENST00000650606	284186	GO:0016020	CC	TMEM105 long non-coding RNA [Source:HGNC Symbol;Acc:HGNC:26794]
ENSG00000074803	219.985456565765	3.27134491558483	0.893187765680664	3.66255007209135	0.000249716920865428	0.0149709337524831	SLC12A1	protein_coding	ENST00000647232	ENST00000380993	6557	GO:0005886	MF	solute carrier family 12 member 1 [Source:HGNC Symbol;Acc:HGNC:10910]
ENSG00000286046	35.1121250603493	3.26120037023403	1.05423880594999	3.09341711937394	0.0019786581239195	0.0641633535003535		lncRNA	ENST00000652661	ENST00000652661	NA	NA	NA	novel transcript
ENSG00000258693	3.463578839341	3.25252107900207	0.856558636185721	3.79719606060554	0.000146342041895255	0.010624883392399		lncRNA	ENST00000556978	ENST00000556978	NA	NA	NA	novel transcript
ENSG00000254542	5.72780544841639	3.25028201040815	0.832828808617277	3.90270122356179	9.5125096944763e-05	0.00791260215888657	NAV2-AS3	lncRNA	ENST00000534036	ENST00000534036	100874013	NA	NA	NAV2 antisense RNA 3 [Source:HGNC Symbol;Acc:HGNC:40742]
ENSG00000285905	9.20154846853908	3.24427772916776	0.906781865670709	3.57779290917789	0.000346507814062133	0.0188954572238426	BMP8B-AS1	lncRNA	ENST00000648746	ENST00000648746	105378666	NA	NA	BMP8B antisense RNA 1 [Source:HGNC Symbol;Acc:HGNC:54364]
ENSG00000129596	15.5215595313973	3.24381475591502	0.769437135601429	4.21582817598153	2.48863195476521e-05	0.00279836003406334	CDO1	protein_coding	ENST00000250535	ENST00000250535	1036	GO:0000097	BP	cysteine dioxygenase type 1 [Source:HGNC Symbol;Acc:HGNC:1795]
ENSG00000165966	267.346989439037	3.24280145803509	0.848381013986177	3.82234091118867	0.00013219076182191	0.00996216019242277	PDZRN4	protein_coding	ENST00000402685	ENST00000402685	29951	GO:0046872	MF	PDZ domain containing ring finger 4 [Source:HGNC Symbol;Acc:HGNC:30552]
ENSG00000204965	17.535943608503	3.24231493903613	0.834675486368514	3.88452157992888	0.000102531586075163	0.00841719541372158	PCDHA5	protein_coding	ENST00000614258	ENST00000529859	56143	GO:0005509	MF	protocadherin alpha 5 [Source:HGNC Symbol;Acc:HGNC:8671]
ENSG00000140600	11.8269107624587	3.24129232253195	0.755530372736331	4.29008871052113	1.7860176184238e-05	0.00222844138674925	SH3GL3	protein_coding	ENST00000492099	ENST00000427482	6457	GO:0001669	CC	SH3 domain containing GRB2 like 3, endophilin A3 [Source:HGNC Symbol;Acc:HGNC:10832]
ENSG00000112186	30.4931275560491	3.23799617026216	0.687643905755053	4.70882697158021	2.49146451156531e-06	0.000434633677130984	CAP2	protein_coding	ENST00000229922	ENST00000229922	10486	GO:0000902	BP	cyclase associated actin cytoskeleton regulatory protein 2 [Source:HGNC Symbol;Acc:HGNC:20039]
ENSG00000151276	189.501443134175	3.23373066147917	0.771166353720332	4.19329843149756	2.74927372681288e-05	0.00300276473333438	MAGI1	protein_coding	ENST00000330909	ENST00000402939	9223	GO:0005515	MF	membrane associated guanylate kinase, WW and PDZ domain containing 1 [Source:HGNC Symbol;Acc:HGNC:946]
ENSG00000159212	73.8131280120577	3.23295703974144	0.853250342272959	3.78899002973644	0.000151260983663943	0.0108571543935947	CLIC6	protein_coding	ENST00000349499	ENST00000349499	54102	GO:0005254	MF	chloride intracellular channel 6 [Source:HGNC Symbol;Acc:HGNC:2065]
ENSG00000113361	33.7944277350708	3.23100031998216	0.752142401632418	4.29572952272035	1.7411977765815e-05	0.00220168031608616	CDH6	protein_coding	ENST00000514738	ENST00000265071	1004	GO:0000902	BP	cadherin 6 [Source:HGNC Symbol;Acc:HGNC:1765]
ENSG00000152661	115.421708701251	3.22400244991985	0.837634253950091	3.84893816688632	0.000118630945234693	0.00927413412321259	GJA1	protein_coding	ENST00000649003	ENST00000282561	2697	GO:0000132	BP	gap junction protein alpha 1 [Source:HGNC Symbol;Acc:HGNC:4274]
ENSG00000206538	92.5660523806635	3.22212904926277	1.04369479807279	3.08723302560531	0.00202029155590319	0.065009911287778	VGLL3	protein_coding	ENST00000637106	ENST00000398399	389136	GO:0005634	CC	vestigial like family member 3 [Source:HGNC Symbol;Acc:HGNC:24327]
ENSG00000256748	2.65306562425842	3.22008869833771	1.11362699935707	2.89153253306247	0.00383367898531985	0.0979368527768389		processed_pseudogene	ENST00000538921	ENST00000538921	NA	NA	NA	chromosome 1 open reading frame 114 (C1orf114) pseudogene
ENSG00000258084	8.30772727295056	3.19926382980168	1.0567989585307	3.02731546428634	0.00246736313457138	0.0741807200120841		lncRNA	ENST00000552230	ENST00000552230	NA	NA	NA	novel transcript
ENSG00000081842	16.1809731426847	3.19201478293367	0.824796622744959	3.87006286751091	0.000108807291114682	0.00874641808214195	PCDHA6	protein_coding	ENST00000378126	ENST00000529310	56142	GO:0005509	MF	protocadherin alpha 6 [Source:HGNC Symbol;Acc:HGNC:8672]
ENSG00000186479	5.10136473606595	3.1906433160678	1.03059735727731	3.09591645421741	0.00196205635033748	0.0638715172279784	RGS7BP	protein_coding	ENST00000508162	ENST00000334025	401190	GO:0005634	CC	regulator of G protein signaling 7 binding protein [Source:HGNC Symbol;Acc:HGNC:23271]
ENSG00000175745	20.5079095885791	3.1901199924467	0.974981319711645	3.27198062973165	0.00106796892748984	0.0422267965967939	NR2F1	protein_coding	ENST00000327111	ENST00000327111	7025	GO:0000122	BP	nuclear receptor subfamily 2 group F member 1 [Source:HGNC Symbol;Acc:HGNC:7975]
ENSG00000164197	27.7557245280302	3.18922969918304	0.723682053517968	4.40694871964771	1.04836995612878e-05	0.00144173825974046	RNF180	protein_coding	ENST00000296615	ENST00000389100	285671	GO:0000209	BP	ring finger protein 180 [Source:HGNC Symbol;Acc:HGNC:27752]
ENSG00000243144	249.277083680521	3.18200203410219	0.574702444855434	5.53678179479925	3.08079982648428e-08	1.22280527639423e-05	LINC02932	lncRNA	ENST00000449361	ENST00000418395	NA	NA	NA	long intergenic non-protein coding RNA 2932 [Source:HGNC Symbol;Acc:HGNC:55875]
ENSG00000227066	96.1985810007463	3.17747184330016	0.651059012796106	4.88046671783846	1.05835074559399e-06	0.000209893233919617		lncRNA	ENST00000660429	ENST00000660429	NA	NA	NA	novel transcript
ENSG00000187980	269.016565384297	3.15118959680046	0.668813634508213	4.71161087963999	2.45766316636124e-06	0.000432743952204009	PLA2G2C	protein_coding	ENST00000429261	ENST00000679259	391013	GO:0005102	MF	phospholipase A2 group IIC [Source:HGNC Symbol;Acc:HGNC:9032]
ENSG00000214575	40.2380624450249	3.13312516647336	0.662318402626386	4.73054221964712	2.23920949950854e-06	0.000397998363919723	CPEB1	protein_coding	ENST00000618698	ENST00000684509	64506	GO:0000900	MF	cytoplasmic polyadenylation element binding protein 1 [Source:HGNC Symbol;Acc:HGNC:21744]
ENSG00000114698	340.334283593273	3.13223526098711	0.59746531121601	5.24253911011524	1.58381806476884e-07	4.66248816394958e-05	PLSCR4	protein_coding	ENST00000354952	ENST00000354952	57088	GO:0005509	BP	phospholipid scramblase 4 [Source:HGNC Symbol;Acc:HGNC:16497]
ENSG00000184515	9.49847011422571	3.13157074395117	1.00530575242265	3.11504309649528	0.00183918036360779	0.0608207040636012	BEX5	protein_coding	ENST00000543160	ENST00000333643	340542	GO:0005102	MF	brain expressed X-linked 5 [Source:HGNC Symbol;Acc:HGNC:27990]
ENSG00000234418	12.5159253856027	3.1279166504083	0.74067197299975	4.22307953376461	2.4098673086485e-05	0.00278267355813857		lncRNA	ENST00000662395	ENST00000688501	NA	NA	NA	novel transcript
ENSG00000269964	157.749437211328	3.12075313643523	0.760570644299632	4.10317326842001	4.07521816522874e-05	0.00412791117430065	MEI4	protein_coding	ENST00000602452	ENST00000684080	101928601	GO:0000800	BP	meiotic double-stranded break formation protein 4 [Source:HGNC Symbol;Acc:HGNC:43638]
ENSG00000235501	50.2084698576523	3.11591823910488	0.760836879519152	4.09538275940848	4.21471475564652e-05	0.00418003503519518	CNN3-DT	lncRNA	ENST00000452846	ENST00000666627	NA	NA	NA	CNN3 divergent transcript [Source:HGNC Symbol;Acc:HGNC:54176]
ENSG00000144681	136.134482625516	3.11567062052735	0.783680838916452	3.97568814472381	7.01760373500963e-05	0.0061861242161564	STAC	protein_coding	ENST00000273183	ENST00000273183	6769	GO:0003009	BP	SH3 and cysteine rich domain [Source:HGNC Symbol;Acc:HGNC:11353]
ENSG00000064042	122.176201825499	3.11559204137206	0.612591527939102	5.08592087757665	3.65846559262401e-07	8.95160012958866e-05	LIMCH1	protein_coding	ENST00000513024	ENST00000503057	22998	GO:0001725	CC	LIM and calponin homology domains 1 [Source:HGNC Symbol;Acc:HGNC:29191]
ENSG00000162723	24.9576974142522	3.11417811101408	0.834445487376203	3.73203301848533	0.000189940596886195	0.0125584662691914	SLAMF9	protein_coding	ENST00000466773	ENST00000368093	89886	GO:0002373	BP	SLAM family member 9 [Source:HGNC Symbol;Acc:HGNC:18430]
ENSG00000206120	708.783778789509	3.1058433825563	0.81977123185263	3.78867086557465	0.000151455409636472	0.0108571543935947	EGFEM1P	transcribed_unitary_pseudogene	ENST00000502332	ENST00000431685	NA	NA	NA	EGF like and EMI domain containing 1, pseudogene [Source:HGNC Symbol;Acc:HGNC:25149]
ENSG00000173040	783.663261541725	3.10473094351572	0.489677006938863	6.340364974301	2.29221491108153e-10	1.87767282748833e-07	EVC2	protein_coding	ENST00000475313	ENST00000344408	132884	GO:0005634	CC	EvC ciliary complex subunit 2 [Source:HGNC Symbol;Acc:HGNC:19747]
ENSG00000080709	29.2133397101457	3.1043908600928	0.843692286004816	3.67952974276107	0.000233664437196946	0.0143633110244994	KCNN2	protein_coding	ENST00000512927	ENST00000673685	3781	GO:0005242	BP	potassium calcium-activated channel subfamily N member 2 [Source:HGNC Symbol;Acc:HGNC:6291]
ENSG00000184304	137.701154926319	3.09892364430767	0.809722828785588	3.82714125641659	0.000129640125998981	0.00984872900759598	PRKD1	protein_coding	ENST00000331968	ENST00000331968	5587	GO:0000421	MF	protein kinase D1 [Source:HGNC Symbol;Acc:HGNC:9407]
ENSG00000124490	76.0925555149779	3.09409968477557	0.755344895803198	4.09627403583028	4.19852904423819e-05	0.00418003503519518	CRISP2	protein_coding	ENST00000339139	ENST00000339139	7180	GO:0005615	CC	cysteine rich secretory protein 2 [Source:HGNC Symbol;Acc:HGNC:12024]
ENSG00000046604	646.636006244348	3.08198656946358	0.841022162091435	3.66457236013777	0.000247752190106552	0.014936880440648	DSG2	protein_coding	ENST00000261590	ENST00000261590	1829	GO:0001533	BP	desmoglein 2 [Source:HGNC Symbol;Acc:HGNC:3049]
ENSG00000132031	6.27791230874132	3.07749281669374	0.802863429505038	3.83314609134832	0.000126514767020617	0.00970917094929502	MATN3	protein_coding	ENST00000407540	ENST00000407540	4148	GO:0001501	BP	matrilin 3 [Source:HGNC Symbol;Acc:HGNC:6909]
ENSG00000165023	10.4587962193852	3.07103117063827	0.992118564957792	3.09542758205409	0.00196529357747458	0.0638949329532524	DIRAS2	protein_coding	ENST00000375765	ENST00000375765	54769	GO:0003924	MF	DIRAS family GTPase 2 [Source:HGNC Symbol;Acc:HGNC:19323]
ENSG00000034239	50.4457677740637	3.07077873906157	1.05296004165273	2.91632979181401	0.00354175911035957	0.0932613731917953	CLXN	protein_coding	ENST00000521002	ENST00000262103	79645	GO:0003341	BP	calaxin [Source:HGNC Symbol;Acc:HGNC:25678]
ENSG00000250930	20.2047663695739	3.06856856559273	0.940870945658279	3.26141282154888	0.00110858515164632	0.0433166526592337	LNX1-AS1	lncRNA	ENST00000502373	ENST00000511989	100873939	NA	NA	LNX1 antisense RNA 1 [Source:HGNC Symbol;Acc:HGNC:40345]
ENSG00000289118	26.159957200248	3.06824626744957	0.843657685121278	3.6368379279429	0.000276005472343003	0.0161242824858244		lncRNA	ENST00000693377	ENST00000693377	NA	NA	NA	novel transcript, sense intronic to CPNE4
ENSG00000235705	10.6659327258044	3.06807892328161	1.0316199378865	2.97403996433728	0.00293906793548782	0.082698522352846		transcribed_processed_pseudogene	ENST00000538322	ENST00000607558	729815	NA	NA	nuclear pore complex interacting protein (NPIP) pseudogene
ENSG00000204961	13.2105571830552	3.0645276274549	0.861356027978696	3.55779437063474	0.00037398188930178	0.020045535662561	PCDHA9	protein_coding	ENST00000378122	ENST00000532602	9752	GO:0005509	MF	protocadherin alpha 9 [Source:HGNC Symbol;Acc:HGNC:8675]
ENSG00000254251	21.939670168306	3.05584336183527	0.820073227772138	3.72630547900822	0.000194306896817947	0.0127333533547775		lncRNA	ENST00000517884	ENST00000517884	NA	NA	NA	novel transcript
ENSG00000204963	14.7239913580768	3.04743572082521	0.823571827721843	3.70026707841015	0.000215372679751725	0.0136250395924546	PCDHA7	protein_coding	ENST00000356878	ENST00000525929	56141	GO:0005509	MF	protocadherin alpha 7 [Source:HGNC Symbol;Acc:HGNC:8673]
ENSG00000234638	18.58069587249	3.04674148302187	0.84504031728427	3.60543919704716	0.000311625449945489	0.0175197507752534		lncRNA	ENST00000431827	ENST00000431827	NA	NA	NA	novel transcript
ENSG00000173376	12.0417508125041	3.04428599508444	1.05275998495463	2.89171894695034	0.00383140524008968	0.0979368527768389	NDNF	protein_coding	ENST00000379692	ENST00000379692	79625	GO:0001525	BP	neuron derived neurotrophic factor [Source:HGNC Symbol;Acc:HGNC:26256]
ENSG00000264859	377.755583108782	3.04042664090421	0.824287806311346	3.68854982158476	0.000225535866835298	0.0140702268182465	DSG2-AS1	lncRNA	ENST00000583706	ENST00000583706	NA	NA	NA	DSG2 antisense RNA 1 [Source:HGNC Symbol;Acc:HGNC:51311]
ENSG00000189221	158.128950356598	3.03790537141132	0.74179494328118	4.09534386682896	4.21542239689544e-05	0.00418003503519518	MAOA	protein_coding	ENST00000542639	ENST00000338702	4128	GO:0005515	MF	monoamine oxidase A [Source:HGNC Symbol;Acc:HGNC:6833]
ENSG00000176320	33.360463140882	3.03705474242728	0.971256945326409	3.12693232932983	0.0017664058038866	0.0591471967454498		lncRNA	ENST00000415019	ENST00000415019	NA	NA	NA	novel transcript
ENSG00000179593	134.432145027522	3.03332821336117	0.876637517501104	3.46018525651036	0.000539803874557529	0.0261780563670557	ALOX15B	protein_coding	ENST00000572022	ENST00000380183	247	GO:0005506	BP	arachidonate 15-lipoxygenase type B [Source:HGNC Symbol;Acc:HGNC:434]
ENSG00000131773	787.922330590802	3.03275893378127	0.607091575432385	4.99555430598961	5.86670113311448e-07	0.000124894443727055	KHDRBS3	protein_coding	ENST00000704572	ENST00000355849	10656	GO:0000381	BP	KH RNA binding domain containing, signal transduction associated 3 [Source:HGNC Symbol;Acc:HGNC:18117]
ENSG00000260844	4.99565642892227	3.03160874977726	1.01842589048249	2.97675930876128	0.00291312613261645	0.0824135808517199		processed_pseudogene	ENST00000562515	ENST00000562515	NA	NA	NA	zinc finger, FYVE domain containing 9 (ZFYVE9) pseudogene
ENSG00000254031	24.0786701540417	3.02971868390632	0.994903083636035	3.04524001758415	0.00232494687773861	0.0721633635091173		lncRNA	ENST00000521685	ENST00000521685	NA	NA	NA	novel transcript
ENSG00000140279	14.8579489181513	3.01797979862464	0.804126730118492	3.7531146342815	0.000174650937848471	0.0119437785645522	DUOX2	protein_coding	ENST00000389039	ENST00000389039	50506	GO:0004601	MF	dual oxidase 2 [Source:HGNC Symbol;Acc:HGNC:13273]
ENSG00000203650	45.7090614607135	3.00953547575107	0.731641325009854	4.1134028011752	3.89869237995113e-05	0.00399202792306898	LINC01285	lncRNA	ENST00000655074	ENST00000634488	101928287	NA	NA	long intergenic non-protein coding RNA 1285 [Source:HGNC Symbol;Acc:HGNC:50344]
ENSG00000008311	431.253889964406	3.00476801800038	0.540770137568182	5.55646070160731	2.75299666056414e-08	1.13995238644744e-05	AASS	protein_coding	ENST00000679864	ENST00000417368	10157	GO:0000122	BP	aminoadipate-semialdehyde synthase [Source:HGNC Symbol;Acc:HGNC:17366]
ENSG00000132164	25.1593500854852	3.0015532025366	0.794577637482503	3.77754552978179	0.000158381557334048	0.0111759840110567	SLC6A11	protein_coding	ENST00000454147	ENST00000254488	6538	GO:0003333	BP	solute carrier family 6 member 11 [Source:HGNC Symbol;Acc:HGNC:11044]
ENSG00000264843	16.8326427975372	3.00000282425661	0.72802993658226	4.12071354969293	3.77700792158907e-05	0.00390992954652191		lncRNA	ENST00000584167	ENST00000584167	NA	NA	NA	novel transcript, antisense to PIEZO2
ENSG00000149054	171.861023095429	2.99905900320513	0.644011586856399	4.656840132092	3.21099588643596e-06	0.000545015927913484	ZNF215	protein_coding	ENST00000527171	ENST00000278319	7762	GO:0000978	MF	zinc finger protein 215 [Source:HGNC Symbol;Acc:HGNC:13007]
ENSG00000148482	5.24085428894022	2.99893039674479	0.77399512184085	3.8746114957575	0.000106794939350061	0.00865406475193477	SLC39A12	protein_coding	ENST00000377374	ENST00000377369	221074	GO:0001841	BP	solute carrier family 39 member 12 [Source:HGNC Symbol;Acc:HGNC:20860]
ENSG00000204588	8.89083109116427	2.99310450574249	0.584947199096955	5.11687979763518	3.10631441900022e-07	7.90871848799645e-05	LINC01123	lncRNA	ENST00000419296	ENST00000419296	440894	NA	NA	long intergenic non-protein coding RNA 1123 [Source:HGNC Symbol;Acc:HGNC:49269]
ENSG00000257228	46.0776157425525	2.99269587062955	0.87103031219595	3.43581139338846	0.000590782099898143	0.0278614021354968		lncRNA	ENST00000547168	ENST00000547168	NA	NA	NA	novel transcript
ENSG00000249012	11.579024043928	2.99130862702425	1.03281201245781	2.89627598337644	0.00377620142033116	0.0969945778592356		unprocessed_pseudogene	ENST00000504587	ENST00000504587	NA	NA	NA	trypsin domain contaiing protein pseudogene
ENSG00000092096	34.1845465654321	2.98390146291914	0.515794699213542	5.78505647202045	7.24879741362146e-09	3.59397283345619e-06	SLC22A17	protein_coding	ENST00000397260	ENST00000354772	51310	GO:0004888	BP	solute carrier family 22 member 17 [Source:HGNC Symbol;Acc:HGNC:23095]
ENSG00000225746	53.4186910147872	2.98252580933203	0.77553422520066	3.84576942243953	0.000120174733835987	0.00933670957870894	MEG8	lncRNA	ENST00000553584	ENST00000638012	NA	NA	NA	maternally expressed 8, small nucleolar RNA host gene [Source:HGNC Symbol;Acc:HGNC:14574]
ENSG00000290656	8.87797794503275	2.98211683863666	0.949920137460084	3.13933426720514	0.00169332168905764	0.0574829320408836		lncRNA	ENST00000326333	ENST00000326333	NA	NA	NA	novel transcript
ENSG00000254894	44.1613342243121	2.98136472594845	0.81827796274534	3.64346207729451	0.000268995300131494	0.0158128110830808	NAV2-AS1	lncRNA	ENST00000526642	ENST00000526642	NA	NA	NA	NAV2 antisense RNA 1 [Source:HGNC Symbol;Acc:HGNC:40744]
ENSG00000178162	14.747671988548	2.98013522663245	0.878814232893657	3.39108666551725	0.000696160834031994	0.0314910400806237	FAR2P2	transcribed_unprocessed_pseudogene	ENST00000413041	ENST00000413041	NA	NA	NA	fatty acyl-CoA reductase 2 pseudogene 2 [Source:HGNC Symbol;Acc:HGNC:49279]
ENSG00000250120	12.4655410073613	2.97486109359881	0.858164128754123	3.46654094936092	0.000527201422992226	0.0258001177055377	PCDHA10	protein_coding	ENST00000562220	ENST00000307360	56139	GO:0005509	MF	protocadherin alpha 10 [Source:HGNC Symbol;Acc:HGNC:8664]
ENSG00000078114	197.877332837316	2.97096963002487	0.771777940608211	3.84951353712385	0.000118352642912698	0.00927161317586977	NEBL	protein_coding	ENST00000676125	ENST00000377122	10529	GO:0001725	CC	nebulette [Source:HGNC Symbol;Acc:HGNC:16932]
ENSG00000057593	19.8572817377711	2.96405425750331	0.932987625801032	3.17694916367028	0.00148833122176005	0.052962049635237	F7	protein_coding	ENST00000541084	ENST00000346342	2155	GO:0001666	BP	coagulation factor VII [Source:HGNC Symbol;Acc:HGNC:3544]
ENSG00000228625	12.8990681131356	2.96241201483676	0.629076306174361	4.70914575189177	2.48757147319222e-06	0.000434633677130984		lncRNA	ENST00000424451	ENST00000424451	NA	NA	NA	novel transcript
ENSG00000145934	127.792125221685	2.9572609484066	0.68385511438948	4.32439691709659	1.52949701088174e-05	0.00200114503010538	TENM2	protein_coding	ENST00000518659	ENST00000518659	57451	GO:0000122	BP	teneurin transmembrane protein 2 [Source:HGNC Symbol;Acc:HGNC:29943]
ENSG00000228222	277.369316798319	2.95552746951982	0.688462342111543	4.2929399165902	1.76322732890201e-05	0.00220731458406501		lncRNA	ENST00000442316	ENST00000442316	NA	NA	NA	novel transcript (hCG1660379)
ENSG00000174403	53.8405512532234	2.9550802921276	1.02383159290027	2.88629527807063	0.00389806252782475	0.0986453284828505	CRMA	lncRNA	ENST00000412495	ENST00000686642	NA	NA	NA	cardiomyocyte maturation associated lncRNA [Source:HGNC Symbol;Acc:HGNC:26393]
ENSG00000170381	8.61935448011006	2.94689356210291	0.970477850364035	3.03653871234413	0.00239311376479587	0.0730798987613033	SEMA3E	protein_coding	ENST00000643230	ENST00000643230	9723	GO:0001569	BP	semaphorin 3E [Source:HGNC Symbol;Acc:HGNC:10727]
ENSG00000142910	25.3832276020249	2.94351808023041	0.650839468711015	4.52264839755345	6.10706409793348e-06	0.000913175723310443	TINAGL1	protein_coding	ENST00000457433	ENST00000271064	64129	GO:0005201	CC	tubulointerstitial nephritis antigen like 1 [Source:HGNC Symbol;Acc:HGNC:19168]
ENSG00000204962	13.7600201440687	2.94328647301988	0.855573661185325	3.44013216692787	0.000581430178602263	0.0275867250935102	PCDHA8	protein_coding	ENST00000378123	ENST00000531613	56140	GO:0005509	MF	protocadherin alpha 8 [Source:HGNC Symbol;Acc:HGNC:8674]
ENSG00000139220	29.3642035650615	2.93480245016733	0.822052873662325	3.57008964288697	0.00035685908538598	0.0193201252822257	PPFIA2	protein_coding	ENST00000549396	ENST00000549396	8499	GO:0005515	BP	PTPRF interacting protein alpha 2 [Source:HGNC Symbol;Acc:HGNC:9246]
ENSG00000254489	16.7180444167291	2.93427633305241	0.989832635567336	2.96441663733445	0.00303257395206482	0.0846447548798183	MPPED2-AS1	lncRNA	ENST00000531002	ENST00000531002	105376609	NA	NA	MPPED2 antisense RNA 1 [Source:HGNC Symbol;Acc:HGNC:53909]
ENSG00000175445	445.252622251905	2.92728782126734	0.885499516268116	3.30580397559585	0.000947043170623288	0.0392763997075396	LPL	protein_coding	ENST00000520959	ENST00000650287	4023	GO:0004465	BP	lipoprotein lipase [Source:HGNC Symbol;Acc:HGNC:6677]
ENSG00000136378	73.3723839123209	2.92680092364947	0.719153292669079	4.06978728107729	4.7056082663686e-05	0.00452536045451098	ADAMTS7	protein_coding	ENST00000388820	ENST00000388820	11173	GO:0002062	BP	ADAM metallopeptidase with thrombospondin type 1 motif 7 [Source:HGNC Symbol;Acc:HGNC:223]
ENSG00000254560	9.16923623409588	2.92531144688343	0.983678594771127	2.97384883887208	0.00294089912562866	0.082698522352846	BBOX1-AS1	lncRNA	ENST00000526061	ENST00000526061	103695435	NA	NA	BBOX1 antisense RNA 1 [Source:HGNC Symbol;Acc:HGNC:50700]
ENSG00000088756	22.6366185632699	2.92369178881588	0.953886920393032	3.06502974965966	0.00217648346416146	0.0687041738368217	ARHGAP28	protein_coding	ENST00000383472	ENST00000383472	79822	GO:0005096	MF	Rho GTPase activating protein 28 [Source:HGNC Symbol;Acc:HGNC:25509]
ENSG00000169439	1178.37224562555	2.92334489878685	0.964105166271962	3.03218466310159	0.00242790624425301	0.0736408754422918	SDC2	protein_coding	ENST00000302190	ENST00000302190	6383	GO:0005515	CC	syndecan 2 [Source:HGNC Symbol;Acc:HGNC:10659]
ENSG00000261742	18.534768902451	2.92156495993972	0.687003852115695	4.2526180179958	2.11285802171445e-05	0.00254359754364927	LINC00922	lncRNA	ENST00000569736	ENST00000663911	283867	NA	NA	long intergenic non-protein coding RNA 922 [Source:HGNC Symbol;Acc:HGNC:27545]
ENSG00000240499	32.0500442888249	2.91204534833504	0.988897607307354	2.94473899705773	0.00323227202042634	0.0882473833736286		lncRNA	ENST00000482375	ENST00000630777	NA	NA	NA	novel transcript, antisense to CADPS2
ENSG00000286962	11.4682208675898	2.90512938167665	0.772899312373508	3.7587423551397	0.000170769575032167	0.0118649664310635		lncRNA	ENST00000656787	ENST00000656787	NA	NA	NA	novel transcript, antisense to SLC6A11
ENSG00000171224	15.7947464620981	2.90258128729715	0.674947448614589	4.30045523285561	1.70447602849316e-05	0.00216980950100171	FAM241B	protein_coding	ENST00000373279	ENST00000373279	219738	GO:0005515	MF	family with sequence similarity 241 member B [Source:HGNC Symbol;Acc:HGNC:23519]
ENSG00000143776	2026.55587139233	2.89756269051779	0.588784502538072	4.92126181655133	8.59880061919112e-07	0.000172346492623266	CDC42BPA	protein_coding	ENST00000366767	ENST00000366766	8476	GO:0000287	MF	CDC42 binding protein kinase alpha [Source:HGNC Symbol;Acc:HGNC:1737]
ENSG00000254453	127.475782950062	2.88537598346448	0.713188777161445	4.04573946739394	5.21582163552066e-05	0.00490997473625284	NAV2-AS2	lncRNA	ENST00000533767	ENST00000533767	NA	NA	NA	NAV2 antisense RNA 2 [Source:HGNC Symbol;Acc:HGNC:40743]
ENSG00000186831	9.04418401953219	2.88430994286697	0.933826152511026	3.08870118395288	0.00201033528032833	0.0648002084671102	KRT17P2	transcribed_unprocessed_pseudogene	ENST00000300992	ENST00000300992	NA	NA	NA	keratin 17 pseudogene 2 [Source:HGNC Symbol;Acc:HGNC:6429]
ENSG00000224825	30.830844395439	2.87886743047493	0.928784940231099	3.0996060613974	0.00193778185088458	0.063548788444893	RORB-AS1	lncRNA	ENST00000417576	ENST00000417576	NA	NA	NA	RORB antisense RNA 1 [Source:HGNC Symbol;Acc:HGNC:49803]
ENSG00000162409	3.50972750259565	2.87655706786325	0.93762105925265	3.06793137747575	0.00215546109127128	0.0682520414959605	PRKAA2	protein_coding	ENST00000371244	ENST00000371244	5563	GO:0003682	MF	protein kinase AMP-activated catalytic subunit alpha 2 [Source:HGNC Symbol;Acc:HGNC:9377]
ENSG00000280029	149.115173500157	2.87601342867626	0.678988996125727	4.23572906937612	2.27811327102602e-05	0.00268072105909244		lncRNA	ENST00000624192	ENST00000624192	NA	NA	NA	novel transcript, antisense to PCDHB5, PCDHB6, PCDHB7, PCDHB8, PCDHB9, PCDHB10, PCDHB11, PCDHB12, PCDHB13, PCDHB14 and PCDHB16
ENSG00000187772	6.60076131479662	2.87193512482032	0.92302020604294	3.11145423038195	0.00186168331059253	0.0613736560161304	LIN28B	protein_coding	ENST00000635857	ENST00000345080	389421	GO:0003723	MF	lin-28 homolog B [Source:HGNC Symbol;Acc:HGNC:32207]
ENSG00000223429	3.27395080475863	2.87184683803839	0.990077834929734	2.90062734132636	0.00372416485169116	0.0959764271832095		processed_pseudogene	ENST00000412785	ENST00000412785	NA	NA	NA	transformer-2 alpha (TRA2A) pseudogene
ENSG00000067798	623.865669961371	2.86970029423798	0.577927130781423	4.9655054095796	6.85223828562713e-07	0.000143443994911509	NAV3	protein_coding	ENST00000550042	ENST00000397909	89795	GO:0005524	MF	neuron navigator 3 [Source:HGNC Symbol;Acc:HGNC:15998]
ENSG00000075643	55.6056543687989	2.8649646947864	0.43635748171375	6.56563669662438	5.18109979979621e-11	5.80594834499326e-08	MOCOS	protein_coding	ENST00000261326	ENST00000261326	55034	GO:0005515	MF	molybdenum cofactor sulfurase [Source:HGNC Symbol;Acc:HGNC:18234]
ENSG00000155974	3069.23388050756	2.85960940210022	0.511905877898331	5.58620153736183	2.32089882724063e-08	9.93793053514252e-06	GRIP1	protein_coding	ENST00000398016	ENST00000359742	23426	GO:0005515	BP	glutamate receptor interacting protein 1 [Source:HGNC Symbol;Acc:HGNC:18708]
ENSG00000259462	69.1539622460666	2.85945608853228	0.562428701017674	5.08412192222464	3.69330650948195e-07	8.97854726347028e-05	CPEB1-AS1	lncRNA	ENST00000560650	ENST00000560650	283692	NA	NA	CPEB1 antisense RNA 1 [Source:HGNC Symbol;Acc:HGNC:27523]
ENSG00000101333	672.439413872749	2.85720681456128	0.66983251494053	4.2655540763275	1.99406706644979e-05	0.00244750622576203	PLCB4	protein_coding	ENST00000378501	ENST00000378473	5332	GO:0004435	MF	phospholipase C beta 4 [Source:HGNC Symbol;Acc:HGNC:9059]
ENSG00000235436	4.00066059434088	2.85650036964461	0.912225918774174	3.13135190620664	0.0017400352014117	0.0586985375330297	DPY19L2P4	transcribed_unprocessed_pseudogene	ENST00000479881	ENST00000479881	NA	NA	NA	DPY19L2 pseudogene 4 [Source:HGNC Symbol;Acc:HGNC:22176]
ENSG00000186207	24.5316056128685	2.84966263386133	0.953372591861846	2.98903351972413	0.0027986142742218	0.0806227709991985	LCE5A	protein_coding	ENST00000334269	ENST00000334269	254910	GO:0005515	MF	late cornified envelope 5A [Source:HGNC Symbol;Acc:HGNC:16614]
ENSG00000198108	289.366438097757	2.84951588198883	0.839785896022227	3.39314567616102	0.000690948825368635	0.0313682442032717	CHSY3	protein_coding	ENST00000305031	ENST00000305031	337876	GO:0000139	CC	chondroitin sulfate synthase 3 [Source:HGNC Symbol;Acc:HGNC:24293]
ENSG00000132793	11.389479567621	2.84790044137274	0.904758361587742	3.14769176200264	0.0016456512511712	0.0564449250457385	LPIN3	protein_coding	ENST00000373257	ENST00000373257	64900	GO:0003713	MF	lipin 3 [Source:HGNC Symbol;Acc:HGNC:14451]
ENSG00000204850	60.3910879466594	2.84724931047971	0.854046348446595	3.33383465154848	0.000856575612649911	0.0365120199776711		lncRNA	ENST00000377652	ENST00000377652	NA	NA	NA	novel transcript, antisense to PPP5D1
ENSG00000069535	26.254331181462	2.84185241422191	0.826391986965778	3.43886734025121	0.000584153413485797	0.0276526190622592	MAOB	protein_coding	ENST00000378069	ENST00000378069	4129	GO:0005515	MF	monoamine oxidase B [Source:HGNC Symbol;Acc:HGNC:6834]
ENSG00000146530	412.50302251075	2.82937926854348	0.688152617984646	4.1115578065077	3.92998447876925e-05	0.00401316382505431	VWDE	protein_coding	ENST00000275358	ENST00000275358	221806	GO:0005102	MF	von Willebrand factor D and EGF domains [Source:HGNC Symbol;Acc:HGNC:21897]
ENSG00000180660	20.4191809349849	2.82768710952995	0.647425541410769	4.36758658512035	1.25626999191639e-05	0.00167863509097169	MAB21L1	protein_coding	ENST00000707125	ENST00000379919	4081	GO:0001654	MF	mab-21 like 1 [Source:HGNC Symbol;Acc:HGNC:6757]
ENSG00000255041	4.25187035223936	2.82641815910914	0.969852482588984	2.91427635630125	0.00356514150766525	0.0936153987110342		lncRNA	ENST00000528445	ENST00000528445	NA	NA	NA	novel transcript
ENSG00000264714	5.79348946932533	2.82511354377399	0.81546181152083	3.46443389973734	0.000531348704679111	0.025901359044002	KIAA0895LP1	transcribed_processed_pseudogene	ENST00000584346	ENST00000584346	NA	NA	NA	KIAA00895L pseudogene 1 [Source:HGNC Symbol;Acc:HGNC:53865]
ENSG00000226530	74.1898699419404	2.8203681327691	0.691851929477743	4.07654877091707	4.5709071753283e-05	0.00442766974996261		lncRNA	ENST00000418775	ENST00000455931	NA	NA	NA	novel transcript
ENSG00000164949	20.8255923178195	2.80901794773297	0.830466213175302	3.38245903706623	0.000718399909341754	0.0321496757528582	GEM	protein_coding	ENST00000396194	ENST00000297596	2669	GO:0000278	MF	GTP binding protein overexpressed in skeletal muscle [Source:HGNC Symbol;Acc:HGNC:4234]
ENSG00000117154	26.2128150551963	2.80716188981434	0.887615460636078	3.16258787088126	0.00156373535074022	0.0546090006962392	IGSF21	protein_coding	ENST00000251296	ENST00000251296	84966	GO:0005912	CC	immunoglobin superfamily member 21 [Source:HGNC Symbol;Acc:HGNC:28246]
ENSG00000244355	16.8834546546852	2.7976792433343	0.830437466001562	3.36892223421076	0.00075462716573147	0.0332574341893889	LY6G6D	protein_coding	ENST00000375825	ENST00000375825	58530	GO:0005515	MF	lymphocyte antigen 6 family member G6D [Source:HGNC Symbol;Acc:HGNC:13935]
ENSG00000155269	20.2246013374955	2.78088066212748	0.940900401478151	2.95555263634571	0.00312109435365539	0.0861582097729589	GPR78	protein_coding	ENST00000503981	ENST00000382487	27201	GO:0004930	MF	G protein-coupled receptor 78 [Source:HGNC Symbol;Acc:HGNC:4528]
ENSG00000258743	25.6298937552098	2.77741010375397	0.832743069305301	3.33525454144093	0.000852213527137815	0.0364084556871656	LINC02301	lncRNA	ENST00000555798	ENST00000662642	101928599	NA	NA	long intergenic non-protein coding RNA 2301 [Source:HGNC Symbol;Acc:HGNC:53220]
ENSG00000175084	45.9039398221615	2.77622295902842	0.739540415821735	3.75398409557325	0.000174045911664655	0.0119259497279955	DES	protein_coding	ENST00000373960	ENST00000373960	1674	GO:0005200	BP	desmin [Source:HGNC Symbol;Acc:HGNC:2770]
ENSG00000169126	90.3540222852852	2.7734281481283	0.603025210806461	4.5991910428077	4.24134699848705e-06	0.000688871535560304	ODAD2	protein_coding	ENST00000673384	ENST00000305242	55130	GO:0003341	BP	outer dynein arm docking complex subunit 2 [Source:HGNC Symbol;Acc:HGNC:25583]
ENSG00000283403	65.8307032103462	2.77020180409366	0.771631516216985	3.59005787849997	0.000330604544403186	0.0182393994694824		lncRNA	ENST00000592347	ENST00000592347	100420587	NA	NA	novel transcript
ENSG00000145423	52.7165322107093	2.76429912480663	0.849338645822305	3.25464894174257	0.00113532610711324	0.0439673412560473	SFRP2	protein_coding	ENST00000274063	ENST00000274063	6423	GO:0001569	BP	secreted frizzled related protein 2 [Source:HGNC Symbol;Acc:HGNC:10777]
ENSG00000109625	19.998165567457	2.76332711430052	0.93971778498517	2.94059254645705	0.00327585127316423	0.0886762584943257	CPZ	protein_coding	ENST00000360986	ENST00000360986	8532	GO:0004181	MF	carboxypeptidase Z [Source:HGNC Symbol;Acc:HGNC:2333]
ENSG00000057294	1419.23511488348	2.75952869637752	0.8946521335645	3.08447115124279	0.00203914385068022	0.0654488751596947	PKP2	protein_coding	ENST00000549461	ENST00000340811	5318	GO:0001533	BP	plakophilin 2 [Source:HGNC Symbol;Acc:HGNC:9024]
ENSG00000158488	80.8616680825045	2.7591303355237	0.938606233532323	2.93960367718853	0.00328632303874057	0.0888320935601029	CD1E	protein_coding	ENST00000444681	ENST00000368167	913	GO:0000139	CC	CD1e molecule [Source:HGNC Symbol;Acc:HGNC:1638]
ENSG00000158966	463.506131627643	2.75480723619816	0.478827630248492	5.75323365272076	8.75523433557056e-09	4.17602512656499e-06	CACHD1	protein_coding	ENST00000651257	ENST00000651257	57685	GO:0005245	MF	cache domain containing 1 [Source:HGNC Symbol;Acc:HGNC:29314]
ENSG00000267461	117.512095577481	2.75105702233446	0.881672684862109	3.12027021996799	0.00180685204912545	0.0600829888973632		lncRNA	ENST00000589826	ENST00000589826	NA	NA	NA	novel transcript
ENSG00000225151	2.56793861558663	2.75001657452674	0.852774026460017	3.22478932190564	0.00126065403006636	0.0475884409217298	GOLGA2P7	transcribed_unprocessed_pseudogene	ENST00000560408	ENST00000560408	NA	NA	NA	GOLGA2 pseudogene 7 [Source:HGNC Symbol;Acc:HGNC:49516]
ENSG00000239322	20.261356651038	2.74999502249304	0.65257712541397	4.21405365802325	2.50827653840157e-05	0.0028045806600448	ATP6V1B1-AS1	lncRNA	ENST00000447639	ENST00000422761	NA	NA	NA	ATP6V1B1 antisense RNA 1 [Source:HGNC Symbol;Acc:HGNC:51118]
ENSG00000167748	98.1266208529541	2.74182487599024	0.654836304616251	4.18703858760094	2.82617791402403e-05	0.00307783843868033	KLK1	protein_coding	ENST00000301420	ENST00000301420	3816	GO:0003073	BP	kallikrein 1 [Source:HGNC Symbol;Acc:HGNC:6357]
ENSG00000001626	31.018782912337	2.74013229565771	0.770584039048851	3.55591623600187	0.000376664082673566	0.0200750768022951	CFTR	protein_coding	ENST00000673785	ENST00000003084	1080	GO:0005254	BP	CF transmembrane conductance regulator [Source:HGNC Symbol;Acc:HGNC:1884]
ENSG00000082929	12.5907700295221	2.73743000449887	0.676710004837087	4.04520397944743	5.22775856205007e-05	0.00490997473625284	LINC01587	lncRNA	ENST00000515342	ENST00000515342	10141	GO:0007399	BP	long intergenic non-protein coding RNA 1587 [Source:HGNC Symbol;Acc:HGNC:13716]
ENSG00000258422	36.8399577145608	2.73724797446888	0.769636471246435	3.55654659924818	0.000375761852737165	0.0200553574688231		lncRNA	ENST00000555480	ENST00000555480	NA	NA	NA	novel transcript, antisense to SLC8A3
ENSG00000178662	124.305303495593	2.73039400442415	0.640960795072786	4.25984557154404	2.04568192884372e-05	0.00248655937937936	CSRNP3	protein_coding	ENST00000421875	ENST00000651982	80034	GO:0000785	CC	cysteine and serine rich nuclear protein 3 [Source:HGNC Symbol;Acc:HGNC:30729]
ENSG00000253161	76.9362626110233	2.73005642716779	0.735818078823016	3.71023287649398	0.000207068682945851	0.013351992556015	LINC01605	lncRNA	ENST00000522718	ENST00000519738	NA	NA	NA	long intergenic non-protein coding RNA 1605 [Source:HGNC Symbol;Acc:HGNC:51654]
ENSG00000238358	3.67342634815755	2.72577060348228	0.931398677821039	2.92653475723102	0.00342761203391988	0.0912020274626532		lncRNA	ENST00000471553	ENST00000471553	NA	NA	NA	novel transcript
ENSG00000259424	6.06136117922328	2.72225065962338	0.754949174171551	3.60587275641524	0.000311105560987476	0.0175197507752534	IRAIN	lncRNA	ENST00000560221	ENST00000692203	NA	NA	NA	IGF1R antisense imprinted non-protein coding RNA [Source:HGNC Symbol;Acc:HGNC:50365]
ENSG00000236373	10.0125876443912	2.71965118121684	0.892910658950834	3.04582676212245	0.00232041488619152	0.0720820719922364	LINC02653	lncRNA	ENST00000418379	ENST00000660339	101926942	NA	NA	long intergenic non-protein coding RNA 2653 [Source:HGNC Symbol;Acc:HGNC:54138]
ENSG00000176273	226.228055928233	2.71859454371475	0.419517914178583	6.48028237134465	9.1551118440838e-11	9.07825708939267e-08	SLC35G1	protein_coding	ENST00000371408	ENST00000427197	159371	GO:0005515	MF	solute carrier family 35 member G1 [Source:HGNC Symbol;Acc:HGNC:26607]
ENSG00000156103	119.639239213787	2.71344221510531	0.905668389680479	2.99606593983325	0.00273487287392082	0.0794637685839792	MMP16	protein_coding	ENST00000286614	ENST00000286614	4325	GO:0001501	BP	matrix metallopeptidase 16 [Source:HGNC Symbol;Acc:HGNC:7162]
ENSG00000108239	744.745167483234	2.7118462261607	0.576839087393578	4.70121787067873	2.58614398499811e-06	0.000449071389394995	TBC1D12	protein_coding	ENST00000225235	ENST00000225235	23232	GO:0005096	BP	TBC1 domain family member 12 [Source:HGNC Symbol;Acc:HGNC:29082]
ENSG00000272840	19.7923171608858	2.71164555901867	0.80401601505167	3.37262630128631	0.000744549298122205	0.0329675230347154		lncRNA	ENST00000610060	ENST00000610060	105374312	NA	NA	novel transcript
ENSG00000258399	62.610170340559	2.70712690880398	0.755339894911284	3.5839850735303	0.000338391431895065	0.0185064260453381	MIR493HG	lncRNA	ENST00000637474	ENST00000637474	NA	NA	NA	MIR493 cluster host gene [Source:HGNC Symbol;Acc:HGNC:55978]
ENSG00000242973	51.4986927944885	2.70591675607969	0.763477555347773	3.54419948186572	0.000393807164305168	0.0207539129485077	TDRD6-AS1	lncRNA	ENST00000422284	ENST00000434329	101926934	NA	NA	TDRD6 and SLC25A27 antisense RNA 1 [Source:HGNC Symbol;Acc:HGNC:56119]
ENSG00000197977	39.3448906251813	2.70114741157509	0.932068831192375	2.89801280890336	0.00375535252288159	0.0965907429451886	ELOVL2	protein_coding	ENST00000354666	ENST00000354666	54898	GO:0005515	BP	ELOVL fatty acid elongase 2 [Source:HGNC Symbol;Acc:HGNC:14416]
ENSG00000112812	18.5916526305775	2.70031600944393	0.917404661625962	2.94342957082649	0.00324597670053807	0.0882908137286527	PRSS16	protein_coding	ENST00000454665	ENST00000230582	10279	GO:0005764	CC	serine protease 16 [Source:HGNC Symbol;Acc:HGNC:9480]
ENSG00000107518	214.786450590805	2.69971773909047	0.857907097861147	3.14686490625984	0.00165031191872728	0.0565321849177843	ATRNL1	protein_coding	ENST00000616894	ENST00000355044	26033	GO:0005112	MF	attractin like 1 [Source:HGNC Symbol;Acc:HGNC:29063]
ENSG00000253414	10.8670570802548	2.698289583895	0.825979362386433	3.26677603190842	0.00108779702421525	0.0428310132387199	LINC01605	lncRNA	ENST00000668286	ENST00000668286	100507420	NA	NA	long intergenic non-protein coding RNA 1605 [Source:NCBI gene (formerly Entrezgene);Acc:100507420]
ENSG00000181690	721.987735646147	2.69415954364035	0.520410810723068	5.17698611967157	2.25498986001108e-07	6.1544592444388e-05	PLAG1	protein_coding	ENST00000316981	ENST00000316981	5324	GO:0000978	BP	PLAG1 zinc finger [Source:HGNC Symbol;Acc:HGNC:9045]
ENSG00000271945	829.05915284881	2.69267393606176	0.76280038931719	3.5299850049527	0.000415583220129838	0.0216292697758459		lncRNA	ENST00000607287	ENST00000669724	105377862	NA	NA	novel transcript
ENSG00000175984	621.996983577105	2.68263439100846	0.725429364206805	3.69799531611419	0.000217308898008872	0.0137159406798531	DENND2C	protein_coding	ENST00000393276	ENST00000393274	163259	GO:0005085	MF	DENN domain containing 2C [Source:HGNC Symbol;Acc:HGNC:24748]
ENSG00000163827	69.6655651517719	2.67017696800084	0.579300470066352	4.609312620953	4.04002460826529e-06	0.000659013711099759	LRRC2	protein_coding	ENST00000395905	ENST00000395905	79442	GO:0007165	BP	leucine rich repeat containing 2 [Source:HGNC Symbol;Acc:HGNC:14676]
ENSG00000152527	54.2791691867141	2.66801318861495	0.422128472482765	6.32038197500143	2.60917545940219e-10	2.04825709345279e-07	PLEKHH2	protein_coding	ENST00000282406	ENST00000282406	130271	GO:0003779	MF	pleckstrin homology, MyTH4 and FERM domain containing H2 [Source:HGNC Symbol;Acc:HGNC:30506]
ENSG00000188580	2697.25366853923	2.65927783456812	0.641350282022172	4.14637353270266	3.3778261133539e-05	0.00356631617655828	NKAIN2	protein_coding	ENST00000476571	ENST00000368417	154215	GO:0002028	BP	sodium/potassium transporting ATPase interacting 2 [Source:HGNC Symbol;Acc:HGNC:16443]
ENSG00000258066	3.72270330037089	2.65775730818388	0.919037217204253	2.89189301415767	0.00382928319727678	0.0979368527768389		lncRNA	ENST00000549993	ENST00000549993	NA	NA	NA	novel transcript
ENSG00000290931	177.778500410121	2.65386002764874	0.9120799592114	2.90967913596447	0.00361799982954292	0.0943239777073387		lncRNA	ENST00000441006	ENST00000609932	NA	NA	NA	novel transcript
ENSG00000253116	25.8881356863347	2.64707363748102	0.884252837478321	2.99357098477608	0.00275733359150025	0.0798309427319234		lncRNA	ENST00000518536	ENST00000518536	NA	NA	NA	novel transcript
ENSG00000166394	156.031643579666	2.64366175659128	0.601756027784698	4.3932451600421	1.11671074946297e-05	0.00153013737274597	CYB5R2	protein_coding	ENST00000524790	ENST00000299498	51700	GO:0004128	MF	cytochrome b5 reductase 2 [Source:HGNC Symbol;Acc:HGNC:24376]
ENSG00000187372	19.993831610978	2.64045459534437	0.719547616452462	3.66960369956116	0.000242926778772169	0.0147165979918233	PCDHB13	protein_coding	ENST00000341948	ENST00000341948	56123	GO:0005509	CC	protocadherin beta 13 [Source:HGNC Symbol;Acc:HGNC:8684]
ENSG00000121570	298.941388564778	2.63861603282178	0.802483618391254	3.28806217641108	0.00100879557457419	0.0408247139662737	DPPA4	protein_coding	ENST00000335658	ENST00000335658	55211	GO:0003682	MF	developmental pluripotency associated 4 [Source:HGNC Symbol;Acc:HGNC:19200]
ENSG00000285520	39.7613346756571	2.63188363252849	0.575063009444065	4.57668740521639	4.72396527001979e-06	0.000754253115845829		lncRNA	ENST00000649832	ENST00000649832	NA	NA	NA	novel transcript, antisense to CCDC3
ENSG00000285517	44.6011526006243	2.62913459740122	0.6551202447377	4.01320920627919	5.98987812779067e-05	0.00546500236642325		lncRNA	ENST00000650193	ENST00000648700	NA	NA	NA	long intergenic non-protein coding RNA 941
ENSG00000099250	808.880888622618	2.62910874362224	0.808616020533156	3.25136860618808	0.00114850848463155	0.0442774888197221	NRP1	protein_coding	ENST00000374875	ENST00000374867	8829	GO:0001525	BP	neuropilin 1 [Source:HGNC Symbol;Acc:HGNC:8004]
ENSG00000288039	12.4635279315419	2.62858041852636	0.482553538286345	5.44723063861687	5.11601069334949e-08	1.8186452729821e-05		lncRNA	ENST00000661256	ENST00000661256	NA	NA	NA	novel transcript
ENSG00000197915	31.6820579940386	2.6237735659955	0.770192675698568	3.4066456989035	0.000657664381518453	0.0301844720584614	HRNR	protein_coding	ENST00000368801	ENST00000368801	388697	GO:0001533	CC	hornerin [Source:HGNC Symbol;Acc:HGNC:20846]
ENSG00000124232	6.61516652723976	2.62037350972675	0.667756459682613	3.92414550504269	8.70381199754144e-05	0.00738667432160718	RBPJL	protein_coding	ENST00000343694	ENST00000343694	11317	GO:0000785	CC	recombination signal binding protein for immunoglobulin kappa J region like [Source:HGNC Symbol;Acc:HGNC:13761]
ENSG00000279110	4.07399635063117	2.61909981915152	0.867197922843133	3.02018691484491	0.00252618733305192	0.0753079627347544		lncRNA	ENST00000623980	ENST00000623980	NA	NA	NA	novel transcript
ENSG00000106025	19.7498818879264	2.61856798171007	0.707403923459163	3.70165883291321	0.000214194504629141	0.0135876483652032	TSPAN12	protein_coding	ENST00000222747	ENST00000222747	23554	GO:0001525	BP	tetraspanin 12 [Source:HGNC Symbol;Acc:HGNC:21641]
ENSG00000227646	26.0476777092738	2.61719238205139	0.618177946009145	4.23372007841359	2.29857023658983e-05	0.00268982686599197	STEAP2-AS1	lncRNA	ENST00000478318	ENST00000478318	100874100	NA	NA	STEAP2 antisense RNA 1 [Source:HGNC Symbol;Acc:HGNC:40820]
ENSG00000102468	33.304682920544	2.61562731027588	0.774541824953764	3.37699944148531	0.000732811989041076	0.0326395845851735	HTR2A	protein_coding	ENST00000542664	ENST00000542664	3356	GO:0001587	BP	5-hydroxytryptamine receptor 2A [Source:HGNC Symbol;Acc:HGNC:5293]
ENSG00000186310	40.0110527121626	2.61477459705483	0.732741188769521	3.56848316585802	0.000359053918626411	0.0193832531629825	NAP1L3	protein_coding	ENST00000373079	ENST00000373079	4675	GO:0000785	CC	nucleosome assembly protein 1 like 3 [Source:HGNC Symbol;Acc:HGNC:7639]
ENSG00000289502	38.0894438691594	2.60969620911534	0.526343648525415	4.95816035099231	7.11638175838346e-07	0.000146531355758277		lncRNA	ENST00000686410	ENST00000686410	NA	NA	NA	novel transcript, antisense to NECAB1
ENSG00000223475	4.70075685348584	2.6086502603821	0.903599127272707	2.88695526771442	0.00388989529468067	0.0985390129350794	VOPP1-DT	lncRNA	ENST00000454777	ENST00000454777	NA	NA	NA	VOPP1 divergent transcript [Source:HGNC Symbol;Acc:HGNC:55874]
ENSG00000182901	474.852494913094	2.60604702809125	0.737164332042237	3.53523212506968	0.00040741709239328	0.0213220603589877	RGS7	protein_coding	ENST00000690539	ENST00000440928	6000	GO:0001965	MF	regulator of G protein signaling 7 [Source:HGNC Symbol;Acc:HGNC:10003]
ENSG00000214548	134.512476066813	2.59008367712523	0.714975581432803	3.62261837241313	0.000291635930237073	0.0167773030339895	MEG3	lncRNA	ENST00000556407	ENST00000556407	55384	GO:0016442	BP	maternally expressed 3 [Source:HGNC Symbol;Acc:HGNC:14575]
ENSG00000231689	16.5808100250032	2.58998382787397	0.544978250946586	4.75245355823899	2.00962939203345e-06	0.000365820507831945	LINC01090	lncRNA	ENST00000434418	ENST00000434418	NA	NA	NA	long intergenic non-protein coding RNA 1090 [Source:HGNC Symbol;Acc:HGNC:49201]
ENSG00000107282	359.151550359228	2.58871249519586	0.666556682341981	3.88370946353772	0.000102874826548206	0.00842701378078902	APBA1	protein_coding	ENST00000699288	ENST00000265381	320	GO:0001540	MF	amyloid beta precursor protein binding family A member 1 [Source:HGNC Symbol;Acc:HGNC:578]
ENSG00000169174	31.8951233982966	2.58865525231022	0.741000996308819	3.49345718184618	0.000476809441100383	0.0238918305187547	PCSK9	protein_coding	ENST00000673726	ENST00000302118	255738	GO:0001822	CC	proprotein convertase subtilisin/kexin type 9 [Source:HGNC Symbol;Acc:HGNC:20001]
ENSG00000177508	10.5928268529602	2.58132903504294	0.885935894797488	2.91367473674039	0.00357201867817546	0.0936654389786566	IRX3	protein_coding	ENST00000329734	ENST00000329734	79191	GO:0000122	BP	iroquois homeobox 3 [Source:HGNC Symbol;Acc:HGNC:14360]
ENSG00000074657	1805.71279898211	2.58066585611309	0.508321232668131	5.07684056903823	3.83762621076103e-07	9.21054734061696e-05	ZNF532	protein_coding	ENST00000336078	ENST00000591808	55205	GO:0003677	MF	zinc finger protein 532 [Source:HGNC Symbol;Acc:HGNC:30940]
ENSG00000134363	7.63064258335852	2.57850464897477	0.848655861180908	3.03833952832985	0.00237885763863205	0.072935504215862	FST	protein_coding	ENST00000256759	ENST00000256759	10468	GO:0000122	BP	follistatin [Source:HGNC Symbol;Acc:HGNC:3971]
ENSG00000144476	637.697687884073	2.57844594079568	0.688892803857904	3.74288412704559	0.000181920131045185	0.0122796571240357	ACKR3	protein_coding	ENST00000447924	ENST00000272928	57007	GO:0001525	BP	atypical chemokine receptor 3 [Source:HGNC Symbol;Acc:HGNC:23692]
ENSG00000120279	338.821504854482	2.56618572669567	0.683450600226721	3.7547493935105	0.000173515000537661	0.0119259497279955	MYCT1	protein_coding	ENST00000367245	ENST00000367245	80177	GO:0005654	CC	MYC target 1 [Source:HGNC Symbol;Acc:HGNC:23172]
ENSG00000105852	5.63054131553964	2.56445590691979	0.630229010414346	4.0690857839657	4.71979687010115e-05	0.00452536045451098	PON3	protein_coding	ENST00000265627	ENST00000265627	5446	GO:0003096	BP	paraoxonase 3 [Source:HGNC Symbol;Acc:HGNC:9206]
ENSG00000077942	67.005733718555	2.56118545470927	0.65354357895406	3.91892069203439	8.89463733665355e-05	0.00751227831165894	FBLN1	protein_coding	ENST00000411478	ENST00000327858	2192	GO:0001933	BP	fibulin 1 [Source:HGNC Symbol;Acc:HGNC:3600]
ENSG00000167767	43.1461113381592	2.56060762900926	0.490953308896658	5.21558279088459	1.83240192723491e-07	5.23081341061658e-05	KRT80	protein_coding	ENST00000313234	ENST00000394815	144501	GO:0005515	MF	keratin 80 [Source:HGNC Symbol;Acc:HGNC:27056]
ENSG00000196739	193.478311446027	2.55945592016795	0.681804492822559	3.75394405157441	0.000174073733457115	0.0119259497279955	COL27A1	protein_coding	ENST00000356083	ENST00000356083	85301	GO:0001501	BP	collagen type XXVII alpha 1 chain [Source:HGNC Symbol;Acc:HGNC:22986]
ENSG00000108602	12.0355179643997	2.5583475039123	0.688591332283856	3.71533503831222	0.000202934623784049	0.0131841026875979	ALDH3A1	protein_coding	ENST00000395555	ENST00000225740	218	GO:0004028	MF	aldehyde dehydrogenase 3 family member A1 [Source:HGNC Symbol;Acc:HGNC:405]
ENSG00000282381	5.84967007622271	2.55509298802457	0.79959903403535	3.19546782733058	0.00139604346598201	0.0506785297125898		lncRNA	ENST00000632111	ENST00000687368	NA	NA	NA	novel transcript
ENSG00000140519	14.2360961845631	2.55396802701183	0.853251910864409	2.99321688529764	0.0027605349746476	0.0798309427319234	RHCG	protein_coding	ENST00000560081	ENST00000268122	51458	GO:0005515	MF	Rh family C glycoprotein [Source:HGNC Symbol;Acc:HGNC:18140]
ENSG00000146038	12.4956189000364	2.55129507645303	0.786330783941739	3.24455703446308	0.00117633457369624	0.0451839582787441	DCDC2	protein_coding	ENST00000378450	ENST00000378454	51473	GO:0001764	BP	doublecortin domain containing 2 [Source:HGNC Symbol;Acc:HGNC:18141]
ENSG00000072840	620.535813547332	2.55041087843745	0.437335763774503	5.83169978239529	5.48655687759379e-09	2.83204040691249e-06	EVC	protein_coding	ENST00000264956	ENST00000264956	2121	GO:0001501	BP	EvC ciliary complex subunit 1 [Source:HGNC Symbol;Acc:HGNC:3497]
ENSG00000290596	20.7668163521471	2.54849268558079	0.853054060427153	2.98749259138943	0.0028127611204212	0.0809066044111383		lncRNA	ENST00000424873	ENST00000424873	NA	NA	NA	novel transcript
ENSG00000196353	567.067402922293	2.54834442432207	0.625745845197697	4.07249116215378	4.65129656207899e-05	0.00449398732706919	CPNE4	protein_coding	ENST00000514439	ENST00000429747	131034	GO:0005515	MF	copine 4 [Source:HGNC Symbol;Acc:HGNC:2317]
ENSG00000278936	12.9917931081699	2.54691418866121	0.636577713488506	4.00094777855775	6.30892811305992e-05	0.00570088058101225		lncRNA	ENST00000624549	ENST00000624549	NA	NA	NA	novel transcript, antisense to PCDHB16, PCDHB9, PCDHB10 and PCDHB11
ENSG00000087495	157.968511694296	2.54221855195027	0.706527436131669	3.59818801357418	0.000320441943426325	0.0178354104434968	PHACTR3	protein_coding	ENST00000359926	ENST00000371015	116154	GO:0003779	MF	phosphatase and actin regulator 3 [Source:HGNC Symbol;Acc:HGNC:15833]
ENSG00000123119	328.203531621726	2.54137345230465	0.479039972082294	5.30513861141439	1.12587410883537e-07	3.50612085082856e-05	NECAB1	protein_coding	ENST00000417640	ENST00000417640	64168	GO:0001835	BP	N-terminal EF-hand calcium binding protein 1 [Source:HGNC Symbol;Acc:HGNC:20983]
ENSG00000079841	20.054208453203	2.54058759751747	0.617013201374935	4.11755792559396	3.8290830479631e-05	0.0039529774885013	RIMS1	protein_coding	ENST00000521978	ENST00000521978	22999	GO:0003723	BP	regulating synaptic membrane exocytosis 1 [Source:HGNC Symbol;Acc:HGNC:17282]
ENSG00000187987	45.9479217591736	2.53606929496978	0.62207419263998	4.07679554139212	4.56606090409006e-05	0.00442766974996261	ZSCAN23	protein_coding	ENST00000481983	ENST00000289788	222696	GO:0000978	MF	zinc finger and SCAN domain containing 23 [Source:HGNC Symbol;Acc:HGNC:21193]
ENSG00000287205	2.9520988126717	2.53504795115481	0.834316968130694	3.0384710463634	0.00237781953119047	0.072935504215862		lncRNA	ENST00000654159	ENST00000654159	NA	NA	NA	novel transcript
ENSG00000149948	1110.16797082815	2.53425263893932	0.552926247991484	4.58334660028358	4.57592610615932e-06	0.00073686098977004	HMGA2	protein_coding	ENST00000537275	ENST00000403681	8091	GO:0000122	BP	high mobility group AT-hook 2 [Source:HGNC Symbol;Acc:HGNC:5009]
ENSG00000072832	777.334841431488	2.53236900235172	0.489653684843227	5.17175522361792	2.31905243578932e-07	6.1544592444388e-05	CRMP1	protein_coding	ENST00000506216	ENST00000324989	1400	GO:0005515	MF	collapsin response mediator protein 1 [Source:HGNC Symbol;Acc:HGNC:2365]
ENSG00000122863	24.7561245457274	2.52841887947412	0.682868346738207	3.70264472141868	0.000213363576070408	0.0135635176465004	CHST3	protein_coding	ENST00000373115	ENST00000373115	9469	GO:0000139	CC	carbohydrate sulfotransferase 3 [Source:HGNC Symbol;Acc:HGNC:1971]
ENSG00000105971	95.9545027776896	2.52393102099544	0.60568529323944	4.16706670802007	3.08544229132496e-05	0.00334087790170735	CAV2	protein_coding	ENST00000490906	ENST00000222693	858	GO:0000139	CC	caveolin 2 [Source:HGNC Symbol;Acc:HGNC:1528]
ENSG00000183873	174.773200737589	2.52214230341483	0.720502845422033	3.5005306633279	0.000464332816302845	0.0234852682565201	SCN5A	protein_coding	ENST00000414099	ENST00000423572	6331	GO:0001518	BP	sodium voltage-gated channel alpha subunit 5 [Source:HGNC Symbol;Acc:HGNC:10593]
ENSG00000164647	4.58984066643228	2.52190055203531	0.803723276115686	3.1377721996847	0.00170237125599166	0.0577381199793176	STEAP1	protein_coding	ENST00000475789	ENST00000297205	26872	GO:0005768	MF	STEAP family member 1 [Source:HGNC Symbol;Acc:HGNC:11378]
ENSG00000259664	15.8998841906647	2.52056132685187	0.685369518330786	3.67766768062677	0.000235376340927463	0.0143881472042517	LINC02254	lncRNA	ENST00000558621	ENST00000653998	101927286	NA	NA	long intergenic non-protein coding RNA 2254 [Source:HGNC Symbol;Acc:HGNC:53152]
ENSG00000233706	63.755241626991	2.51971163040587	0.554220991576255	4.54640237144317	5.45706650059033e-06	0.000829144043583646		lncRNA	ENST00000433837	ENST00000433837	NA	NA	NA	novel transcript
ENSG00000285621	72.943954730185	2.51878056991073	0.813921130910211	3.09462486505783	0.00197061966773413	0.0640128618102499		lncRNA	ENST00000648376	ENST00000648376	NA	NA	NA	novel transcript, antisense to STARD13
ENSG00000111961	568.034162376577	2.51791417532231	0.864469308312197	2.91267041074983	0.00358352611698361	0.0938365862502149	SASH1	protein_coding	ENST00000367469	ENST00000367467	23328	GO:0000209	BP	SAM and SH3 domain containing 1 [Source:HGNC Symbol;Acc:HGNC:19182]
ENSG00000170390	214.483312619643	2.51443918079749	0.457377790429961	5.49751044630692	3.85190503345574e-08	1.49632611923346e-05	DCLK2	protein_coding	ENST00000296550	ENST00000296550	166614	GO:0000226	MF	doublecortin like kinase 2 [Source:HGNC Symbol;Acc:HGNC:19002]
ENSG00000159450	3.76209909543318	2.51317569625394	0.803834147461899	3.12648536291879	0.00176909310682329	0.0591492434411785	TCHH	protein_coding	ENST00000614923	ENST00000614923	7062	GO:0001533	CC	trichohyalin [Source:HGNC Symbol;Acc:HGNC:11791]
ENSG00000153904	551.15454707106	2.51314761419342	0.499916355687845	5.02713621108781	4.97858735208146e-07	0.000111004822493362	DDAH1	protein_coding	ENST00000426972	ENST00000284031	23576	GO:0000052	BP	dimethylarginine dimethylaminohydrolase 1 [Source:HGNC Symbol;Acc:HGNC:2715]
ENSG00000154864	690.857878228291	2.51234038814437	0.654747779005202	3.83711173783823	0.000124489837482419	0.00959284573859921	PIEZO2	protein_coding	ENST00000582937	ENST00000674853	63895	GO:0005261	BP	piezo type mechanosensitive ion channel component 2 [Source:HGNC Symbol;Acc:HGNC:26270]
ENSG00000166833	1287.46769080103	2.50985746478782	0.537565871033122	4.66893007914406	3.02772394658708e-06	0.000518580300142491	NAV2	protein_coding	ENST00000360655	ENST00000349880	89797	GO:0003025	MF	neuron navigator 2 [Source:HGNC Symbol;Acc:HGNC:15997]
ENSG00000172915	1605.25800181565	2.50733362332446	0.548513163180106	4.57114576574193	4.85064709410274e-06	0.000768751415686934	NBEA	protein_coding	ENST00000692464	ENST00000379939	26960	GO:0005802	MF	neurobeachin [Source:HGNC Symbol;Acc:HGNC:7648]
ENSG00000141756	56.105663800192	2.50643094867997	0.395710299230867	6.33400483523341	2.38878022077063e-10	1.915141010614e-07	FKBP10	protein_coding	ENST00000585664	ENST00000321562	60681	GO:0001701	BP	FKBP prolyl isomerase 10 [Source:HGNC Symbol;Acc:HGNC:18169]
ENSG00000254966	29.1343307131072	2.50604776584323	0.463007341271899	5.41254434316099	6.2135460821058e-08	2.10930297225071e-05	IGSF22-AS1	lncRNA	ENST00000527285	ENST00000527285	NA	NA	NA	IGSF22 antisense RNA 1 [Source:HGNC Symbol;Acc:HGNC:55511]
ENSG00000039139	12.6802562067769	2.50252753956178	0.777106961567292	3.22031285695165	0.00128050767595714	0.0480286540913412	DNAH5	protein_coding	ENST00000265104	ENST00000265104	1767	GO:0003341	BP	dynein axonemal heavy chain 5 [Source:HGNC Symbol;Acc:HGNC:2950]
ENSG00000214897	8.5250383771385	2.50233433816011	0.734766560352611	3.40561815572997	0.000660144404245192	0.0302565956373461	PNMA6E	protein_coding	ENST00000445091	ENST00000445091	649238	NA	NA	PNMA family member 6E [Source:HGNC Symbol;Acc:HGNC:50767]
ENSG00000282556	103.033484092678	2.50059415415772	0.822885091346583	3.03881329295406	0.00237512002983579	0.072935504215862		lncRNA	ENST00000688795	ENST00000655261	101927825	NA	NA	novel transcript, antisense to PRKCDBP
ENSG00000198088	121.731109578301	2.49867110478662	0.520663330566403	4.79901494516321	1.59447897559817e-06	0.00030191739838952	NUP62CL	protein_coding	ENST00000372466	ENST00000372466	54830	GO:0005515	MF	nucleoporin 62 C-terminal like [Source:HGNC Symbol;Acc:HGNC:25960]
ENSG00000285582	56.0339923552992	2.49242401454763	0.817962702424453	3.04711205921744	0.00231051556235747	0.0720120239083473		lncRNA	ENST00000648967	ENST00000648967	NA	NA	NA	novel transcript, antisense to ATRNL1
ENSG00000046889	91.3528829552034	2.4915022036096	0.563822394917014	4.41894863714364	9.91822132978763e-06	0.0013790719480728	PREX2	protein_coding	ENST00000288368	ENST00000288368	80243	GO:0005085	BP	phosphatidylinositol-3,4,5-trisphosphate dependent Rac exchange factor 2 [Source:HGNC Symbol;Acc:HGNC:22950]
ENSG00000124882	2997.53795446821	2.48284740823136	0.74643077915021	3.32629290964932	0.000880093907486908	0.0373455163603763	EREG	protein_coding	ENST00000244869	ENST00000244869	2069	GO:0001525	BP	epiregulin [Source:HGNC Symbol;Acc:HGNC:3443]
ENSG00000133116	268.629736066536	2.48036009918745	0.815189225301533	3.04268018050654	0.00234481394115345	0.0725393348756849	KL	protein_coding	ENST00000380099	ENST00000380099	9365	GO:0003085	BP	klotho [Source:HGNC Symbol;Acc:HGNC:6344]
ENSG00000171951	12.6903106234208	2.47335020130112	0.772448844838535	3.20195986805848	0.00136496012792873	0.0499350122140607	SCG2	protein_coding	ENST00000305409	ENST00000305409	7857	GO:0000165	BP	secretogranin II [Source:HGNC Symbol;Acc:HGNC:10575]
ENSG00000103723	74.1589971927754	2.47024486749802	0.546553945647936	4.51967255413289	6.19353499057645e-06	0.000922445027588582	AP3B2	protein_coding	ENST00000642989	ENST00000535359	8120	GO:0005769	CC	adaptor related protein complex 3 subunit beta 2 [Source:HGNC Symbol;Acc:HGNC:567]
ENSG00000230333	289.724318652754	2.46920276200923	0.574091483031955	4.30106147711617	1.69981889158287e-05	0.00216980950100171		lncRNA	ENST00000625468	ENST00000445839	NA	NA	NA	novel transcript, antisense to THSD7A
ENSG00000275695	4.62210268418047	2.45993103757186	0.809612190548743	3.03840661774689	0.00237832803186897	0.072935504215862	UBE2Q2P6	transcribed_unprocessed_pseudogene	ENST00000612666	ENST00000612666	NA	NA	NA	UBE2Q2 pseudogene 6 [Source:HGNC Symbol;Acc:HGNC:49412]
ENSG00000290946	4.62210268418047	2.45993103757186	0.809612190548743	3.03840661774689	0.00237832803186897	0.072935504215862		lncRNA	ENST00000617217	ENST00000617217	NA	NA	NA	novel transcript
ENSG00000105976	25.7347546345843	2.45893467710362	0.735921291844635	3.34130117493971	0.000833867161054208	0.0359096554236384	MET	protein_coding	ENST00000318493	ENST00000397752	4233	GO:0001886	MF	MET proto-oncogene, receptor tyrosine kinase [Source:HGNC Symbol;Acc:HGNC:7029]
ENSG00000257880	182.952254029546	2.45357030188899	0.50525894204218	4.85606507422122	1.1974136508357e-06	0.000232575998851236		lncRNA	ENST00000547084	ENST00000547084	NA	NA	NA	novel transcript, sense intronic to FAM19A2
ENSG00000233818	131.896837313594	2.45172221698176	0.723836426399141	3.38712190705614	0.000706299960001867	0.0317969997524855	CLDN14-AS1	lncRNA	ENST00000428667	ENST00000428667	NA	NA	NA	CLDN14 antisense RNA 1 [Source:HGNC Symbol;Acc:HGNC:55953]
ENSG00000196972	3.65215187898761	2.45100033143104	0.813763992744445	3.01193018281009	0.00259592295147462	0.076779413449384	SMIM10L2B	protein_coding	ENST00000433425	ENST00000433425	644596	NA	NA	small integral membrane protein 10 like 2B [Source:HGNC Symbol;Acc:HGNC:34500]
ENSG00000172995	39.1944464949525	2.44657085361656	0.74941927541456	3.26462226670535	0.00109610144414871	0.0429783543360743	ARPP21	protein_coding	ENST00000450234	ENST00000684406	10777	GO:0003674	MF	cAMP regulated phosphoprotein 21 [Source:HGNC Symbol;Acc:HGNC:16968]
ENSG00000147862	62.0022962843957	2.44574279917019	0.771260807401452	3.1710969566967	0.00151864446030759	0.0536692285336426	NFIB	protein_coding	ENST00000380959	ENST00000380953	4781	GO:0000785	BP	nuclear factor I B [Source:HGNC Symbol;Acc:HGNC:7785]
ENSG00000170153	333.023196692613	2.44496713351649	0.744947983002548	3.28206423710543	0.00103050126436718	0.0412649502046969	RNF150	protein_coding	ENST00000515673	ENST00000515673	57484	GO:0005737	MF	ring finger protein 150 [Source:HGNC Symbol;Acc:HGNC:23138]
ENSG00000258919	27.5415386287258	2.44278414263755	0.698554140750028	3.49691455556295	0.000470672560031961	0.0237104448323052		lncRNA	ENST00000553270	ENST00000553270	NA	NA	NA	novel transcript
ENSG00000154654	206.890970692872	2.4416139560016	0.632394793604384	3.86090141900984	0.000112969479052562	0.00899958338304352	NCAM2	protein_coding	ENST00000400546	ENST00000400546	4685	GO:0005886	MF	neural cell adhesion molecule 2 [Source:HGNC Symbol;Acc:HGNC:7657]
ENSG00000249158	8.72167247180009	2.42081990662662	0.82603207448495	2.9306609045854	0.00338241774167505	0.0904562689311978	PCDHA11	protein_coding	ENST00000616325	ENST00000398640	56138	GO:0005509	MF	protocadherin alpha 11 [Source:HGNC Symbol;Acc:HGNC:8665]
ENSG00000186417	185.587356593683	2.41947507064468	0.683816897256798	3.53819140818346	0.000402877895442951	0.021113827507908	GLDN	protein_coding	ENST00000335449	ENST00000335449	342035	GO:0005581	MF	gliomedin [Source:HGNC Symbol;Acc:HGNC:29514]
ENSG00000258663	45.7555997427357	2.41939216988634	0.738725277222332	3.27509054378571	0.0010562811304053	0.0419073444193783		lncRNA	ENST00000554041	ENST00000554041	NA	NA	NA	novel transcript, antisense to MEG3
ENSG00000197496	114.694878911604	2.41566453169048	0.475321891340712	5.08216552971453	3.73156002294578e-07	9.01339187337308e-05	SLC2A10	protein_coding	ENST00000359271	ENST00000359271	81031	GO:0005351	BP	solute carrier family 2 member 10 [Source:HGNC Symbol;Acc:HGNC:13444]
ENSG00000223774	8.68740553624178	2.41564480249141	0.620036843005972	3.89596977944122	9.78065846881041e-05	0.00806444183289377		lncRNA	ENST00000414927	ENST00000414927	NA	NA	NA	novel transcript
ENSG00000115414	1165.5991837594	2.41479513566127	0.643858410829095	3.75050647012865	0.00017647775100984	0.0120250599200756	FN1	protein_coding	ENST00000421182	ENST00000354785	2335	GO:0001525	BP	fibronectin 1 [Source:HGNC Symbol;Acc:HGNC:3778]
ENSG00000253745	4.70792755043427	2.4121834187354	0.677728445882405	3.55921819925196	0.000371960407365636	0.0199655842022002		lncRNA	ENST00000524012	ENST00000524012	NA	NA	NA	novel transcript
ENSG00000287268	8.65817424866705	2.41071996687193	0.829474148252078	2.90632320724155	0.00365703490325851	0.0948387695730792		lncRNA	ENST00000666440	ENST00000666440	NA	NA	NA	novel transcript, antisense to METTL24
ENSG00000198892	81.1329606058746	2.40976573262624	0.632833794708548	3.80789672229192	0.000140153780403674	0.0103959342507694	SHISA4	protein_coding	ENST00000464117	ENST00000362011	149345	GO:0005515	MF	shisa family member 4 [Source:HGNC Symbol;Acc:HGNC:27139]
ENSG00000081803	158.900892313497	2.40847944231445	0.759826381500573	3.16977601851356	0.00152556485671569	0.0537743773301252	CADPS2	protein_coding	ENST00000462699	ENST00000449022	93664	GO:0005654	MF	calcium dependent secretion activator 2 [Source:HGNC Symbol;Acc:HGNC:16018]
ENSG00000159261	125.51492667473	2.40836836095151	0.747355425327587	3.22252074358844	0.0012706796458743	0.0477372679323922	CLDN14	protein_coding	ENST00000399139	ENST00000399135	23562	GO:0005198	MF	claudin 14 [Source:HGNC Symbol;Acc:HGNC:2035]
ENSG00000229167	5.24008975772758	2.40515592316691	0.71295041733251	3.3735248127994	0.00074212357624961	0.0328987746784254		lncRNA	ENST00000435872	ENST00000435872	NA	NA	NA	novel transcript
ENSG00000105419	14.9577941769559	2.40479437748223	0.735484733506017	3.2696727313682	0.00107671976842523	0.0424392025042166	MEIS3	protein_coding	ENST00000561204	ENST00000558555	56917	GO:0000785	CC	Meis homeobox 3 [Source:HGNC Symbol;Acc:HGNC:29537]
ENSG00000267432	20.18251258786	2.3948912934874	0.591584382379399	4.04826659529949	5.15983545525638e-05	0.00489742467983667	DNAH17-AS1	lncRNA	ENST00000588565	ENST00000591373	NA	NA	NA	DNAH17 antisense RNA 1 [Source:HGNC Symbol;Acc:HGNC:48594]
ENSG00000237505	3191.97537653837	2.39382062390853	0.637481124567572	3.75512392705329	0.000173255730351612	0.0119259497279955	PKN2-AS1	lncRNA	ENST00000642677	ENST00000645056	101927891	NA	NA	PKN2 antisense RNA 1 [Source:HGNC Symbol;Acc:HGNC:50597]
ENSG00000109472	33.6354052138438	2.39174825208242	0.815766879857594	2.93190163898287	0.00336893429276655	0.0902237477510565	CPE	protein_coding	ENST00000513982	ENST00000402744	1363	GO:0003214	BP	carboxypeptidase E [Source:HGNC Symbol;Acc:HGNC:2303]
ENSG00000158813	513.739172450219	2.39149574143739	0.65506176929648	3.65079425106093	0.000261430608465688	0.0155133334765285	EDA	protein_coding	ENST00000338901	ENST00000374552	1896	GO:0005102	BP	ectodysplasin A [Source:HGNC Symbol;Acc:HGNC:3157]
ENSG00000178343	5.70545076803705	2.39077501216052	0.599937498490151	3.98504013864332	6.74687199899141e-05	0.00601013909678476	SHISA3	protein_coding	ENST00000319234	ENST00000319234	152573	GO:0005515	MF	shisa family member 3 [Source:HGNC Symbol;Acc:HGNC:25159]
ENSG00000243888	10.6191262973588	2.38824998797704	0.718627360892932	3.32334964954509	0.00088943354210009	0.0376147534229781		lncRNA	ENST00000457328	ENST00000457328	NA	NA	NA	novel transcript
ENSG00000287532	37.4617537845649	2.38686726687504	0.630713726579068	3.78439086750368	0.000154085501208557	0.0109856587445123		lncRNA	ENST00000655100	ENST00000655100	NA	NA	NA	novel transcript, antisense to CDC42BPA
ENSG00000287650	7.71417911175014	2.38246039648723	0.786454202380971	3.02936952879696	0.00245064729507217	0.073992660837832		lncRNA	ENST00000664772	ENST00000664772	NA	NA	NA	novel transcript, antisense to NBEA
ENSG00000067445	142.020379496415	2.38161342921473	0.757258765469457	3.14504570671858	0.0016606088338717	0.0567093414871385	TRO	protein_coding	ENST00000411534	ENST00000173898	7216	GO:0000122	BP	trophinin [Source:HGNC Symbol;Acc:HGNC:12326]
ENSG00000198734	6585.37445942913	2.38112877726175	0.534063802375298	4.4585099508176	8.25313662689165e-06	0.00117353374052039	F5	protein_coding	ENST00000367797	ENST00000367797	2153	GO:0005507	BP	coagulation factor V [Source:HGNC Symbol;Acc:HGNC:3542]
ENSG00000240771	37.3982284784595	2.37682183136966	0.592680621375985	4.0102911174176	6.06439299681917e-05	0.00551962300756385	ARHGEF25	protein_coding	ENST00000333972	ENST00000286494	115557	GO:0005085	BP	Rho guanine nucleotide exchange factor 25 [Source:HGNC Symbol;Acc:HGNC:30275]
ENSG00000236581	325.806038489296	2.37217688498935	0.682748580948935	3.47445157878222	0.000511898743927877	0.0252471944632805	STARD13-AS	lncRNA	ENST00000628131	ENST00000628131	NA	NA	NA	STARD13 antisense RNA [Source:HGNC Symbol;Acc:HGNC:40873]
ENSG00000157227	247.130733491576	2.36900369716948	0.668544594646024	3.54352382195806	0.000394817639810631	0.0207781054269614	MMP14	protein_coding	ENST00000547074	ENST00000311852	4323	GO:0001501	BP	matrix metallopeptidase 14 [Source:HGNC Symbol;Acc:HGNC:7160]
ENSG00000101200	19.5163597222386	2.36667498708497	0.708689963032157	3.33950685142917	0.000839272806605876	0.0360189505987654	AVP	protein_coding	ENST00000380293	ENST00000380293	551	GO:0002125	BP	arginine vasopressin [Source:HGNC Symbol;Acc:HGNC:894]
ENSG00000184867	71.0714537594194	2.36652149772914	0.561422268905721	4.21522555979436	2.49528667350994e-05	0.00279836003406334	ARMCX2	protein_coding	ENST00000330154	ENST00000356824	9823	GO:0005739	CC	armadillo repeat containing X-linked 2 [Source:HGNC Symbol;Acc:HGNC:16869]
ENSG00000105792	73.7113094408791	2.36255465525003	0.555753736197739	4.25108191159227	2.12740339033838e-05	0.00254484721115367	CFAP69	protein_coding	ENST00000389297	ENST00000389297	79846	GO:0005737	BP	cilia and flagella associated protein 69 [Source:HGNC Symbol;Acc:HGNC:26107]
ENSG00000246523	9.48385948166932	2.36196470496345	0.559887356148538	4.21864269486526	2.45777402904406e-05	0.00278267355813857	FZD4-DT	lncRNA	ENST00000499504	ENST00000662165	100506368	NA	NA	FZD4 divergent transcript [Source:HGNC Symbol;Acc:HGNC:54219]
ENSG00000111907	71.237298197258	2.35846251875259	0.469930343937378	5.0187491596986	5.20090066770501e-07	0.000113271820886928	TPD52L1	protein_coding	ENST00000534368	ENST00000534000	7164	GO:0000086	BP	TPD52 like 1 [Source:HGNC Symbol;Acc:HGNC:12006]
ENSG00000259392	4.0115596952323	2.35713178002955	0.779448129486918	3.02410345327426	0.00249371148819488	0.0745758274497391		transcribed_processed_pseudogene	ENST00000561418	ENST00000561418	NA	NA	NA	microtubule-associated protein 1 light chain 3 beta 2 (MAP1LC3B2) pseudogene
ENSG00000184669	3.99556100958422	2.35023463967673	0.718489446203413	3.27107746967705	0.00107138556745197	0.0422731723216311	OR7E14P	transcribed_unprocessed_pseudogene	ENST00000526721	ENST00000526721	NA	NA	NA	olfactory receptor family 7 subfamily E member 14 pseudogene [Source:HGNC Symbol;Acc:HGNC:8385]
ENSG00000161973	31.639460750147	2.34938604456824	0.733120456324464	3.20463850694742	0.00135232207115068	0.0497065099460322	CCDC42	protein_coding	ENST00000293845	ENST00000293845	146849	GO:0001675	BP	coiled-coil domain containing 42 [Source:HGNC Symbol;Acc:HGNC:26528]
ENSG00000289242	126.239218579215	2.34921787095382	0.453669577804957	5.17825744966264	2.23968017013191e-07	6.1544592444388e-05		lncRNA	ENST00000688172	ENST00000688172	NA	NA	NA	novel transcript
ENSG00000197444	25.7045227764996	2.34620884103791	0.713096360426904	3.29017082576796	0.00100126576544251	0.0407102347783772	OGDHL	protein_coding	ENST00000374103	ENST00000374103	55753	GO:0004591	MF	oxoglutarate dehydrogenase L [Source:HGNC Symbol;Acc:HGNC:25590]
ENSG00000130147	1055.42326157534	2.34170179275481	0.765064728854753	3.06078911291619	0.00220754519518052	0.0692610412153184	SH3BP4	protein_coding	ENST00000392011	ENST00000392011	23677	GO:0005092	BP	SH3 domain binding protein 4 [Source:HGNC Symbol;Acc:HGNC:10826]
ENSG00000175175	182.012896931525	2.33845472190267	0.426819768842124	5.4787872835563	4.28250827457806e-08	1.59771479499382e-05	PPM1E	protein_coding	ENST00000308249	ENST00000308249	22843	GO:0004722	BP	protein phosphatase, Mg2+/Mn2+ dependent 1E [Source:HGNC Symbol;Acc:HGNC:19322]
ENSG00000134202	86.8969762918542	2.3364545679897	0.453873735390721	5.14780738739674	2.63548903692467e-07	6.89637933335823e-05	GSTM3	protein_coding	ENST00000256594	ENST00000361066	2947	GO:0004364	BP	glutathione S-transferase mu 3 [Source:HGNC Symbol;Acc:HGNC:4635]
ENSG00000287750	5.69517299794083	2.33043650473273	0.587080965164643	3.96953170518681	7.20140245783474e-05	0.00629347405532439	LINC03026	lncRNA	ENST00000689352	ENST00000689352	102724156	NA	NA	long intergenic non-protein coding RNA 3026 [Source:HGNC Symbol;Acc:HGNC:56164]
ENSG00000222014	13.8939036979912	2.32923979863006	0.777390314309472	2.99622950756602	0.00273340621754264	0.0794637685839792	RAB6C	protein_coding	ENST00000410061	ENST00000410061	84084	GO:0000278	MF	RAB6C, member RAS oncogene family [Source:HGNC Symbol;Acc:HGNC:16525]
ENSG00000261570	24.1862936347695	2.32791497280513	0.581540070063198	4.00301732011716	6.25397217470744e-05	0.00566480590180651	AGK-DT	lncRNA	ENST00000666392	ENST00000666392	NA	NA	NA	AGK divergent transcript [Source:HGNC Symbol;Acc:HGNC:55356]
ENSG00000163624	50.4500808071558	2.32735486075577	0.745952088576844	3.11997901258777	0.00180863925873798	0.0600829888973632	CDS1	protein_coding	ENST00000295887	ENST00000295887	1040	GO:0004142	MF	CDP-diacylglycerol synthase 1 [Source:HGNC Symbol;Acc:HGNC:1800]
ENSG00000229335	241.166511620629	2.31216755549577	0.725645431849155	3.18635996867464	0.00144075214031261	0.0518222558495513	DANT1	lncRNA	ENST00000451869	ENST00000687301	NA	NA	NA	DXZ4 associated non-coding transcript 1, proximal [Source:HGNC Symbol;Acc:HGNC:50863]
ENSG00000224222	3.32497312098545	2.30999012240166	0.71159799971823	3.2462009776817	0.00116956241220619	0.0449696747493279	LINC02636	lncRNA	ENST00000667615	ENST00000667615	NA	NA	NA	long intergenic non-protein coding RNA 2636 [Source:HGNC Symbol;Acc:HGNC:54119]
ENSG00000279359	239.206577397181	2.30923596687498	0.743843762910784	3.10446370866721	0.00190624311787225	0.0626781386776126		TEC	ENST00000623657	ENST00000623657	NA	NA	NA	TEC
ENSG00000133121	810.603120714272	2.30920271115511	0.691317087727227	3.34029456547478	0.000836895719872104	0.0359989356398411	STARD13	protein_coding	ENST00000336934	ENST00000336934	90627	GO:0005096	BP	StAR related lipid transfer domain containing 13 [Source:HGNC Symbol;Acc:HGNC:19164]
ENSG00000272950	5.11077246192924	2.30900189358632	0.705462819043759	3.27303130832058	0.00106400691165529	0.0421143323929445		lncRNA	ENST00000610062	ENST00000610062	NA	NA	NA	novel transcript, antisense to BAIAP2L1
ENSG00000097096	81.0787564268569	2.30676968464974	0.700250989315291	3.29420410659514	0.000987008001670265	0.0403702127081529	SYDE2	protein_coding	ENST00000341460	ENST00000341460	84144	GO:0005096	MF	synapse defective Rho GTPase homolog 2 [Source:HGNC Symbol;Acc:HGNC:25841]
ENSG00000290005	7.00563835034751	2.30514757003533	0.77284671340866	2.98267111710733	0.00285744865076036	0.0816091902778005		lncRNA	ENST00000702439	ENST00000702439	NA	NA	NA	novel transcript, antisense to FZD3
ENSG00000185008	88.4994400192031	2.30487126585171	0.649523225427984	3.54855865905794	0.00038734571166822	0.0204739233221135	ROBO2	protein_coding	ENST00000487694	ENST00000696593	6092	GO:0001656	BP	roundabout guidance receptor 2 [Source:HGNC Symbol;Acc:HGNC:10250]
ENSG00000254839	16.0573512747672	2.30265444348961	0.669287715378205	3.44045526397928	0.000580736432327021	0.0275867250935102		lncRNA	ENST00000532453	ENST00000532453	101929269	NA	NA	novel transcript
ENSG00000110723	336.014132955003	2.29231071135796	0.453970139271355	5.04947465275411	4.43026713273597e-07	0.000102415273514493	EXPH5	protein_coding	ENST00000265843	ENST00000265843	23086	GO:0003334	BP	exophilin 5 [Source:HGNC Symbol;Acc:HGNC:30578]
ENSG00000166025	1689.79949739864	2.28724019263745	0.449276399049156	5.09094222950091	3.56288576239554e-07	8.77471231456381e-05	AMOTL1	protein_coding	ENST00000299004	ENST00000433060	154810	GO:0001525	BP	angiomotin like 1 [Source:HGNC Symbol;Acc:HGNC:17811]
ENSG00000239572	161.193954295237	2.28693920472112	0.785750098636439	2.91051723530138	0.00360831064977691	0.0942890108143161		lncRNA	ENST00000462792	ENST00000462792	NA	NA	NA	novel transcript
ENSG00000135697	6.61533060236697	2.28639626887974	0.775611511804656	2.94786273035049	0.003199791143495	0.0877359973349007	BCO1	protein_coding	ENST00000563804	ENST00000258168	53630	GO:0001523	BP	beta-carotene oxygenase 1 [Source:HGNC Symbol;Acc:HGNC:13815]
ENSG00000183722	589.226619059591	2.2859534114831	0.622421780682052	3.67267580028793	0.000240023917475523	0.0146036406869212	LHFPL6	protein_coding	ENST00000648377	ENST00000379589	10186	GO:0016020	CC	LHFPL tetraspan subfamily member 6 [Source:HGNC Symbol;Acc:HGNC:6586]
ENSG00000261480	271.147587396763	2.28261347942617	0.618745015157068	3.68910201053778	0.000225046977546331	0.0140630102171199	GOLGA8M	lncRNA	ENST00000568033	ENST00000568033	653720	GO:0000137	CC	golgin A8 family member M [Source:HGNC Symbol;Acc:HGNC:44404]
ENSG00000280241	59.9571163009586	2.28096869311536	0.558811615280602	4.08182047534927	4.46843079261736e-05	0.0043795899002728		lncRNA	ENST00000624941	ENST00000660197	NA	NA	NA	novel transcript, antisense to DCHS2
ENSG00000230479	82.6923957613724	2.27863321568271	0.651005902614804	3.50017289632928	0.000464956482090239	0.0234852884740513		lncRNA	ENST00000429588	ENST00000429588	NA	NA	NA	novel transcript
ENSG00000174453	56.7458326477395	2.2784869596687	0.647366325393868	3.51962539645915	0.000432156696461276	0.022246033441745	VWC2L	protein_coding	ENST00000312504	ENST00000312504	402117	GO:0005515	MF	von Willebrand factor C domain containing 2 like [Source:HGNC Symbol;Acc:HGNC:37203]
ENSG00000269887	6.08909037840964	2.27489679046554	0.671438228019874	3.38809542789125	0.000703797730723393	0.0317222515447227		lncRNA	ENST00000602747	ENST00000602747	NA	NA	NA	novel transcript, sense intronic to PBX1
ENSG00000239462	12.4634956804741	2.26773973610305	0.683366748436582	3.31848124201422	0.000905084013202244	0.0378964461119128		lncRNA	ENST00000474798	ENST00000474798	NA	NA	NA	novel transcript
ENSG00000162399	179.599748485179	2.26438366852323	0.716632326868197	3.15975652175638	0.00157901031894357	0.0548880884023179	BSND	protein_coding	ENST00000651561	ENST00000651561	7809	GO:0005254	MF	barttin CLCNK type accessory subunit beta [Source:HGNC Symbol;Acc:HGNC:16512]
ENSG00000197140	248.606431732081	2.26224192546051	0.413972310641081	5.46471797100917	4.63643350271085e-08	1.67986010399661e-05	ADAM32	protein_coding	ENST00000523400	ENST00000379907	203102	GO:0004222	BP	ADAM metallopeptidase domain 32 [Source:HGNC Symbol;Acc:HGNC:15479]
ENSG00000157064	35.0123249539165	2.26213113257333	0.692760212941575	3.26538835561579	0.00109314088759161	0.0429516598387273	NMNAT2	protein_coding	ENST00000294868	ENST00000287713	23057	GO:0000139	CC	nicotinamide nucleotide adenylyltransferase 2 [Source:HGNC Symbol;Acc:HGNC:16789]
ENSG00000137672	40.9773268537117	2.26153770310665	0.67373812983225	3.35670136952132	0.000788782582070584	0.0344005977719927	TRPC6	protein_coding	ENST00000344327	ENST00000344327	7225	GO:0005261	BP	transient receptor potential cation channel subfamily C member 6 [Source:HGNC Symbol;Acc:HGNC:12338]
ENSG00000101311	147.287051964296	2.25575377303546	0.701560182626943	3.21533893869083	0.00130290585643058	0.0484870240273065	FERMT1	protein_coding	ENST00000478194	ENST00000217289	55612	GO:0001954	BP	FERM domain containing kindlin 1 [Source:HGNC Symbol;Acc:HGNC:15889]
ENSG00000254936	45.9632707129706	2.25545628913287	0.586391116147695	3.84633434413216	0.000119898127952517	0.0093344656185512		lncRNA	ENST00000526648	ENST00000526648	NA	NA	NA	novel transcript
ENSG00000254346	3.3823050065321	2.25535850549485	0.731727104654767	3.08223993774147	0.00205449162691051	0.0658495913133882	MTND1P6	processed_pseudogene	ENST00000523621	ENST00000523621	NA	NA	NA	MT-ND1 pseudogene 6 [Source:HGNC Symbol;Acc:HGNC:42103]
ENSG00000154678	93.3274662461897	2.25059523585975	0.566464186000155	3.9730583000337	7.09556732415361e-05	0.00621786214747516	PDE1C	protein_coding	ENST00000396191	ENST00000396191	5137	GO:0004115	CC	phosphodiesterase 1C [Source:HGNC Symbol;Acc:HGNC:8776]
ENSG00000234459	15.5870715181053	2.25057494656411	0.716445086572181	3.1413083692596	0.00168194837188082	0.0572515777785377		lncRNA	ENST00000420245	ENST00000420245	NA	NA	NA	novel transcript
ENSG00000105137	51.8769685363519	2.24823535877318	0.581533835887088	3.86604393421692	0.000110615019975252	0.00884943644944263	SYDE1	protein_coding	ENST00000342784	ENST00000342784	85360	GO:0005096	BP	synapse defective Rho GTPase homolog 1 [Source:HGNC Symbol;Acc:HGNC:25824]
ENSG00000182218	12.0582064677944	2.23878426138167	0.710690637566998	3.15015302445239	0.00163184965200969	0.0560526223677093	HHIPL1	protein_coding	ENST00000330710	ENST00000330710	84439	GO:0003674	MF	HHIP like 1 [Source:HGNC Symbol;Acc:HGNC:19710]
ENSG00000228336	4.5883141807166	2.23868470825251	0.687125231616694	3.25804468420589	0.001121827403021	0.0437141451636341	OR9H1P	protein_coding	ENST00000446393	ENST00000446393	81439	NA	NA	olfactory receptor family 9 subfamily H member 1 pseudogene [Source:HGNC Symbol;Acc:HGNC:15038]
ENSG00000224713	30.3417350546804	2.2383961636974	0.581644832838326	3.84839000937121	0.000118896658864615	0.00927566253142352		lncRNA	ENST00000356672	ENST00000356672	NA	NA	NA	novel transcript, antisense to ARHGEF25
ENSG00000249085	4.57179516749146	2.23533934150796	0.599721524028616	3.72729550624116	0.000193545483795132	0.012705552917917	TNPO1-DT	lncRNA	ENST00000507957	ENST00000507957	NA	NA	NA	TNPO1 divergent transcript [Source:HGNC Symbol;Acc:HGNC:40328]
ENSG00000249996	10.190419154496	2.23265481657274	0.705875362118879	3.1629589816973	0.00156174334599851	0.0545900287760389	PPIC-AS1	lncRNA	ENST00000506859	ENST00000506859	NA	NA	NA	PPIC antisense RNA 1 [Source:HGNC Symbol;Acc:HGNC:40464]
ENSG00000249242	147.001773829384	2.22905503664639	0.482869775084071	4.61626540252658	3.90707228114028e-06	0.000642892535483174	TMEM150C	protein_coding	ENST00000515780	ENST00000449862	441027	GO:0005765	CC	transmembrane protein 150C [Source:HGNC Symbol;Acc:HGNC:37263]
ENSG00000228939	29.7189090321613	2.22626505470213	0.665663705505678	3.34442908076372	0.000824521070274339	0.0355885205601459	AKT3-IT1	lncRNA	ENST00000417120	ENST00000417120	100874263	NA	NA	AKT3 intronic transcript 1 [Source:HGNC Symbol;Acc:HGNC:41304]
ENSG00000108176	59.097512006828	2.22621326706203	0.536914872628915	4.14630583086987	3.37882454030229e-05	0.00356631617655828	DNAJC12	protein_coding	ENST00000225171	ENST00000225171	56521	GO:0005515	MF	DnaJ heat shock protein family (Hsp40) member C12 [Source:HGNC Symbol;Acc:HGNC:28908]
ENSG00000172403	160.157393349268	2.22617991580457	0.487240754372111	4.56895260880499	4.90167590705881e-06	0.000769583541057845	SYNPO2	protein_coding	ENST00000610556	ENST00000307142	171024	GO:0001725	CC	synaptopodin 2 [Source:HGNC Symbol;Acc:HGNC:17732]
ENSG00000166173	21.1763608616255	2.22406442018492	0.712734239722696	3.12046804577572	0.00180563887061516	0.0600829888973632	LARP6	protein_coding	ENST00000299213	ENST00000299213	55323	GO:0003729	MF	La ribonucleoprotein 6, translational regulator [Source:HGNC Symbol;Acc:HGNC:24012]
ENSG00000185272	106.805638808422	2.22362955654013	0.638533319567946	3.48240176103061	0.000496937517331915	0.0246012116616772	RBM11	protein_coding	ENST00000468643	ENST00000400577	54033	GO:0000381	BP	RNA binding motif protein 11 [Source:HGNC Symbol;Acc:HGNC:9897]
ENSG00000133138	327.804644636846	2.2187248259958	0.555533044225405	3.99386651983849	6.50044675057893e-05	0.00584590295963161	TBC1D8B	protein_coding	ENST00000357242	ENST00000357242	54885	GO:0003094	BP	TBC1 domain family member 8B [Source:HGNC Symbol;Acc:HGNC:24715]
ENSG00000102935	67.9619804654101	2.21656333060683	0.693348006161356	3.19689868710892	0.00138913707983016	0.0504764458101064	ZNF423	protein_coding	ENST00000561648	ENST00000563137	23090	GO:0000978	MF	zinc finger protein 423 [Source:HGNC Symbol;Acc:HGNC:16762]
ENSG00000100678	455.219274761082	2.20900689527158	0.762015786396415	2.89889912349193	0.00374475354734147	0.0963839196839985	SLC8A3	protein_coding	ENST00000356921	ENST00000356921	6547	GO:0002244	BP	solute carrier family 8 member A3 [Source:HGNC Symbol;Acc:HGNC:11070]
ENSG00000133134	96.1064254937236	2.20837649040725	0.700173165692607	3.15404331187519	0.00161025185816163	0.055620155248954	BEX2	protein_coding	ENST00000372677	ENST00000372677	84707	GO:0005102	MF	brain expressed X-linked 2 [Source:HGNC Symbol;Acc:HGNC:30933]
ENSG00000253250	184.796554099153	2.20672882619761	0.418908679669762	5.26780401861627	1.38065388472762e-07	4.19551766374367e-05	C8orf88	protein_coding	ENST00000517562	ENST00000517562	100127983	GO:0005737	MF	chromosome 8 open reading frame 88 [Source:HGNC Symbol;Acc:HGNC:44672]
ENSG00000056998	61.2897269872958	2.20630710333475	0.601821509490563	3.66604893401429	0.000246326810110587	0.0148747444419503	GYG2	protein_coding	ENST00000381163	ENST00000398806	8908	GO:0005737	BP	glycogenin 2 [Source:HGNC Symbol;Acc:HGNC:4700]
ENSG00000285630	6.87872266896577	2.20603532014291	0.764452674589502	2.88577094890473	0.00390456209009469	0.0987434926958777		lncRNA	ENST00000648759	ENST00000648759	105376479	NA	NA	novel transcript
ENSG00000248388	23.6374171473718	2.20007299404132	0.737638080454602	2.98259139859676	0.00285819293360507	0.0816091902778005		lncRNA	ENST00000504017	ENST00000509194	NA	NA	NA	novel transcript
ENSG00000229312	16.8266345405227	2.19523691182461	0.668395604515397	3.28433774398653	0.00102222339856942	0.0411217309761425		lncRNA	ENST00000429567	ENST00000429567	NA	NA	NA	novel transcript
ENSG00000251468	21.7643370383025	2.1883849506433	0.74381088925362	2.94212545454833	0.00325967840659052	0.088301899380832		unprocessed_pseudogene	ENST00000506173	ENST00000506173	NA	NA	NA	regulatory solute carrier protein, family 1, member 1 (RSC1A1) pseudogene
ENSG00000235884	38.3241734015353	2.18606516458307	0.582153063107295	3.75513812967804	0.000173245905783534	0.0119259497279955	LINC00941	lncRNA	ENST00000650286	ENST00000650286	NA	NA	NA	long intergenic non-protein coding RNA 941 [Source:HGNC Symbol;Acc:HGNC:48635]
ENSG00000153246	107.409649237239	2.18403415320951	0.630181108341187	3.46572457393795	0.000528804692712015	0.0258442148198203	PLA2R1	protein_coding	ENST00000460710	ENST00000283243	22925	GO:0001819	BP	phospholipase A2 receptor 1 [Source:HGNC Symbol;Acc:HGNC:9042]
ENSG00000126259	13.1788353518715	2.17386358252328	0.603045905077413	3.60480614198718	0.000312386018914392	0.0175197507752534	KIRREL2	protein_coding	ENST00000586102	ENST00000360202	84063	GO:0001933	BP	kirre like nephrin family adhesion molecule 2 [Source:HGNC Symbol;Acc:HGNC:18816]
ENSG00000133131	559.330335286872	2.16960938642417	0.416561752113082	5.20837396956981	1.90502677308406e-07	5.39724164184815e-05	MORC4	protein_coding	ENST00000604604	ENST00000355610	79710	GO:0005515	MF	MORC family CW-type zinc finger 4 [Source:HGNC Symbol;Acc:HGNC:23485]
ENSG00000233896	41.5823802447358	2.16917083285009	0.64871750553131	3.34378341012011	0.000826442318453238	0.0356306327249845	PDYN-AS1	lncRNA	ENST00000446562	ENST00000651021	727993	NA	NA	PDYN antisense RNA 1 [Source:HGNC Symbol;Acc:HGNC:53462]
ENSG00000229589	18.7485934104195	2.16883347424609	0.437665274272876	4.95546163183571	7.21587613464667e-07	0.000147772515559577	ACVR2B-AS1	lncRNA	ENST00000441531	ENST00000441531	100128640	NA	NA	ACVR2B antisense RNA 1 [Source:HGNC Symbol;Acc:HGNC:44161]
ENSG00000279118	10.9654036760219	2.16824329654141	0.600379564908406	3.61145419210296	0.000304484871402767	0.0173227780307498		TEC	ENST00000624769	ENST00000624769	NA	NA	NA	tec
ENSG00000160145	189.591323618644	2.16243886222029	0.622469661220013	3.47396667972862	0.000512824712440355	0.0252598012934183	KALRN	protein_coding	ENST00000682506	ENST00000682506	8997	GO:0004674	MF	kalirin RhoGEF kinase [Source:HGNC Symbol;Acc:HGNC:4814]
ENSG00000281128	33.6040111771529	2.15726679249802	0.610579885382112	3.53314421936445	0.000410648392298842	0.0214019945646095	PTENP1-AS	lncRNA	ENST00000667245	ENST00000667245	101243555	NA	NA	PTENP1 antisense RNA [Source:HGNC Symbol;Acc:HGNC:48773]
ENSG00000290888	49.5126158175725	2.15522305258767	0.554111668027303	3.88951032245989	0.000100446696411533	0.00826404359712443		lncRNA	ENST00000641316	ENST00000641316	NA	NA	NA	novel transcript
ENSG00000111816	32.9650512834929	2.15191343253066	0.57431129630405	3.74694603149752	0.000179000578562849	0.012174947293911	FRK	protein_coding	ENST00000606080	ENST00000606080	2444	GO:0000122	BP	fyn related Src family tyrosine kinase [Source:HGNC Symbol;Acc:HGNC:3955]
ENSG00000267107	19.1730920228967	2.15106808240355	0.67920510114983	3.16703758373133	0.00154000413904019	0.0540346799967972	PCAT19	lncRNA	ENST00000652333	ENST00000652333	100505495	NA	NA	prostate cancer associated transcript 19 [Source:HGNC Symbol;Acc:HGNC:49593]
ENSG00000087245	442.302752155582	2.14795335481733	0.588305956090598	3.65108211565777	0.000261137723659345	0.0155133334765285	MMP2	protein_coding	ENST00000570308	ENST00000219070	4313	GO:0001525	BP	matrix metallopeptidase 2 [Source:HGNC Symbol;Acc:HGNC:7166]
ENSG00000290900	11.8432217750497	2.14744562499081	0.658951831291952	3.25888103350512	0.00111852561160584	0.0436306041106829		lncRNA	ENST00000611282	ENST00000611282	NA	NA	NA	novel transcript
ENSG00000288531	58.8597341817673	2.14735955388843	0.653633881601842	3.28526353105496	0.00101887026385702	0.0410610164838466		lncRNA	ENST00000671208	ENST00000661463	107984850	NA	NA	novel transcript
ENSG00000120658	108.131414241238	2.14156806383198	0.445616500530476	4.80585449884056	1.54091937532167e-06	0.000293249408997455	ENOX1	protein_coding	ENST00000690772	ENST00000690772	55068	GO:0003723	MF	ecto-NOX disulfide-thiol exchanger 1 [Source:HGNC Symbol;Acc:HGNC:25474]
ENSG00000165495	15.2544098217498	2.13732218983627	0.562450177128174	3.80002047603446	0.000144684132484736	0.0105247930427748	PKNOX2	protein_coding	ENST00000530517	ENST00000298282	63876	GO:0000978	MF	PBX/knotted 1 homeobox 2 [Source:HGNC Symbol;Acc:HGNC:16714]
ENSG00000101004	162.438912221764	2.1354388778014	0.619613697941523	3.44640359775089	0.000568101214861135	0.0270969897179525	NINL	protein_coding	ENST00000706718	ENST00000278886	22981	GO:0005509	BP	ninein like [Source:HGNC Symbol;Acc:HGNC:29163]
ENSG00000116985	601.918042222789	2.1305728826807	0.62219045215229	3.42430983199854	0.000616363055645446	0.0286377019725969	BMP8B	protein_coding	ENST00000372827	ENST00000372827	656	GO:0001501	BP	bone morphogenetic protein 8b [Source:HGNC Symbol;Acc:HGNC:1075]
ENSG00000249875	9.83962837023647	2.12883065118166	0.725090105989234	2.93595324718618	0.00332524435148883	0.0894636796116709		lncRNA	ENST00000508815	ENST00000508815	NA	NA	NA	novel transcript
ENSG00000170927	39.178691429569	2.12784286048669	0.724542492154357	2.93680892912127	0.00331608348592211	0.0893723970624882	PKHD1	protein_coding	ENST00000371117	ENST00000371117	5314	GO:0000132	BP	PKHD1 ciliary IPT domain containing fibrocystin/polyductin [Source:HGNC Symbol;Acc:HGNC:9016]
ENSG00000177425	1012.36045121781	2.12706880574319	0.55876247352679	3.8067495698442	0.000140805196052088	0.0104118851625277	PAWR	protein_coding	ENST00000548075	ENST00000328827	5074	GO:0000122	BP	pro-apoptotic WT1 regulator [Source:HGNC Symbol;Acc:HGNC:8614]
ENSG00000286077	8.28859740604869	2.12657542005785	0.680938634878168	3.12300596725333	0.00179014118442761	0.0596940796198379		lncRNA	ENST00000651174	ENST00000651174	NA	NA	NA	novel transcript, antisense to EDA
ENSG00000187151	11.1061343692403	2.12561835281103	0.587918575256316	3.61549786360181	0.000299770947294683	0.0171146500985014	ANGPTL5	protein_coding	ENST00000334289	ENST00000334289	253935	GO:0005102	MF	angiopoietin like 5 [Source:HGNC Symbol;Acc:HGNC:19705]
ENSG00000287842	8.95603947289297	2.12557394949859	0.609609396903933	3.48678015839962	0.000488873043180526	0.0243024078365243		lncRNA	ENST00000658176	ENST00000658176	NA	NA	NA	novel transcript, sense intronic to ENOX1
ENSG00000250453	3.44090979124479	2.1226731794304	0.65864549333731	3.22278555141244	0.00126950558756112	0.0477372679323922		lncRNA	ENST00000504398	ENST00000653909	NA	NA	NA	novel transcript
ENSG00000169213	11.2077021538349	2.12180124019863	0.64181253397006	3.30595170380017	0.000946544012004784	0.0392763997075396	RAB3B	protein_coding	ENST00000371655	ENST00000371655	5865	GO:0003924	MF	RAB3B, member RAS oncogene family [Source:HGNC Symbol;Acc:HGNC:9778]
ENSG00000271763	78.7198384918353	2.12107809448683	0.414828030932305	5.11315035707643	3.16829911392809e-07	8.01239455784728e-05		lncRNA	ENST00000607766	ENST00000607766	NA	NA	NA	novel transcript, antisense to FAM174B
ENSG00000187068	44.4899728087588	2.11997733951274	0.573869136852869	3.69418252938085	0.000220595306356622	0.0138307017284923	C3orf70	protein_coding	ENST00000335012	ENST00000335012	285382	GO:0007399	BP	chromosome 3 open reading frame 70 [Source:HGNC Symbol;Acc:HGNC:33731]
ENSG00000169330	271.335473377963	2.11675139216564	0.549297557060236	3.85356054283984	0.000116412460762811	0.00919609629770125	MINAR1	protein_coding	ENST00000305428	ENST00000305428	23251	GO:0001525	BP	membrane integral NOTCH2 associated receptor 1 [Source:HGNC Symbol;Acc:HGNC:29172]
ENSG00000283706	13.7165388182745	2.1149584569369	0.523295161162261	4.04161668959347	5.30839541501703e-05	0.0049511298919123	PRSS50	protein_coding	ENST00000315170	ENST00000315170	29122	GO:0004252	MF	serine protease 50 [Source:HGNC Symbol;Acc:HGNC:17910]
ENSG00000241720	103.935841963779	2.11494651192128	0.421026804470996	5.02330609230125	5.0789501026738e-07	0.000111918081180615		lncRNA	ENST00000431955	ENST00000431955	NA	NA	NA	novel transcript
ENSG00000235244	1113.38464196609	2.11434651726061	0.669446544417941	3.15835003539969	0.00158664919520951	0.0550014060024741	DANT2	lncRNA	ENST00000430756	ENST00000664453	642776	NA	NA	DXZ4 associated non-coding transcript 2, distal [Source:HGNC Symbol;Acc:HGNC:50862]
ENSG00000144935	282.567103120599	2.11362463046813	0.429006858389587	4.92678517635425	8.35935735754423e-07	0.00017026429437277	TRPC1	protein_coding	ENST00000698238	ENST00000476941	7220	GO:0005102	BP	transient receptor potential cation channel subfamily C member 1 [Source:HGNC Symbol;Acc:HGNC:12333]
ENSG00000136542	148.75672275043	2.11131995278711	0.624582315790887	3.38037100860536	0.00072388044225988	0.0323565112037895	GALNT5	protein_coding	ENST00000259056	ENST00000259056	11227	GO:0000139	CC	polypeptide N-acetylgalactosaminyltransferase 5 [Source:HGNC Symbol;Acc:HGNC:4127]
ENSG00000151838	242.991075543802	2.1085046092939	0.515131104868995	4.09314170579958	4.2556745890192e-05	0.00419954990430565	CCDC175	protein_coding	ENST00000553317	ENST00000537690	729665	NA	NA	coiled-coil domain containing 175 [Source:HGNC Symbol;Acc:HGNC:19847]
ENSG00000170091	8.5636984089509	2.10772047365316	0.642558445485442	3.28020040583361	0.00103733372500066	0.0414504476052491	NSG2	protein_coding	ENST00000303177	ENST00000303177	51617	GO:0005515	CC	neuronal vesicle trafficking associated 2 [Source:HGNC Symbol;Acc:HGNC:24955]
ENSG00000286675	6.50888172605804	2.10692928994267	0.658090436214338	3.20158016892446	0.00136676037202333	0.049952373984686		lncRNA	ENST00000661869	ENST00000661869	NA	NA	NA	novel transcript
ENSG00000147689	105.107347682016	2.10528049011894	0.707881909757062	2.97405606938233	0.00293891367915726	0.082698522352846	FAM83A	protein_coding	ENST00000523819	ENST00000690554	84985	GO:0005515	MF	family with sequence similarity 83 member A [Source:HGNC Symbol;Acc:HGNC:28210]
ENSG00000102038	109.078492968042	2.10019839805979	0.629127412104081	3.33827195835546	0.000843011954420608	0.0361382633157257	SMARCA1	protein_coding	ENST00000617310	ENST00000371121	6594	GO:0003677	MF	SWI/SNF related, matrix associated, actin dependent regulator of chromatin, subfamily a, member 1 [Source:HGNC Symbol;Acc:HGNC:11097]
ENSG00000169047	325.378704097207	2.09979018860916	0.572021074040664	3.67082662492936	0.00024176729965641	0.0146699414144174	IRS1	protein_coding	ENST00000305123	ENST00000305123	3667	GO:0001784	BP	insulin receptor substrate 1 [Source:HGNC Symbol;Acc:HGNC:6125]
ENSG00000248905	1948.74568283957	2.09702732745277	0.635405348479999	3.30029851412052	0.00096582036886044	0.0397304337543998	FMN1	protein_coding	ENST00000616417	ENST00000616417	342184	GO:0003779	BP	formin 1 [Source:HGNC Symbol;Acc:HGNC:3768]
ENSG00000184500	179.300399525258	2.09656806275647	0.574671507029498	3.64828956562285	0.000263992003970776	0.0156161423887328	PROS1	protein_coding	ENST00000394236	ENST00000394236	5627	GO:0000139	CC	protein S [Source:HGNC Symbol;Acc:HGNC:9456]
ENSG00000140538	52.0809042394988	2.09114258166663	0.519563033356504	4.02481017203502	5.70212929599576e-05	0.00525334801961898	NTRK3	protein_coding	ENST00000629765	ENST00000629765	4916	GO:0001933	BP	neurotrophic receptor tyrosine kinase 3 [Source:HGNC Symbol;Acc:HGNC:8033]
ENSG00000253939	65.1106712953267	2.08801376417409	0.716408806219666	2.91455625063026	0.00356194611617519	0.0936153987110342		lncRNA	ENST00000517623	ENST00000517623	NA	NA	NA	novel transcript, antisense to IDO1 and IDO2
ENSG00000144649	72.5277231797586	2.08527285185932	0.503353541277068	4.14275987126013	3.43151187656798e-05	0.00361181002851838	GASK1A	protein_coding	ENST00000693686	ENST00000430121	729085	GO:0005576	CC	golgi associated kinase 1A [Source:HGNC Symbol;Acc:HGNC:24485]
ENSG00000167034	59.7091666033156	2.08237263429805	0.560688369614547	3.71395724817622	0.000204043279061112	0.013233312905855	NKX3-1	protein_coding	ENST00000380871	ENST00000380871	4824	GO:0000785	BP	NK3 homeobox 1 [Source:HGNC Symbol;Acc:HGNC:7838]
ENSG00000145248	11.2821894547401	2.08222810713367	0.63341029824005	3.28732910235152	0.00101142557574512	0.0408247139662737	SLC10A4	protein_coding	ENST00000273861	ENST00000273861	201780	GO:0005515	MF	solute carrier family 10 member 4 [Source:HGNC Symbol;Acc:HGNC:22980]
ENSG00000138669	101.101357160848	2.07997907177468	0.687440262624206	3.0256870085477	0.00248068946923046	0.0743880444352252	PRKG2	protein_coding	ENST00000395578	ENST00000264399	5593	GO:0004672	MF	protein kinase cGMP-dependent 2 [Source:HGNC Symbol;Acc:HGNC:9416]
ENSG00000256357	27.2614406874318	2.07918097786474	0.525943892659218	3.95323723097576	7.7100926850186e-05	0.00670956125783339		lncRNA	ENST00000536735	ENST00000536735	NA	NA	NA	novel transcript, antisense to SERPINA9
ENSG00000250362	3.83096715686505	2.069570877161	0.655126195454176	3.15904155797989	0.00158288917225342	0.0549722091241299		lncRNA	ENST00000503091	ENST00000503091	NA	NA	NA	novel transcript
ENSG00000197585	201.670562857508	2.06805156074756	0.60407841551129	3.42348196466706	0.000618243541743321	0.0286896981483129		lncRNA	ENST00000412896	ENST00000412896	NA	NA	NA	novel transcript, antisense to VWC2L
ENSG00000134247	237.2970610069	2.06401416136355	0.490587983742116	4.20722526797257	2.58525404050395e-05	0.0028567436217076	PTGFRN	protein_coding	ENST00000393203	ENST00000393203	5738	GO:0005515	BP	prostaglandin F2 receptor inhibitor [Source:HGNC Symbol;Acc:HGNC:9601]
ENSG00000116035	69.6593128412307	2.06316470442957	0.570097963016127	3.61896522750986	0.00029578337508328	0.0169640994771888	VAX2	protein_coding	ENST00000234392	ENST00000234392	25806	GO:0000122	BP	ventral anterior homeobox 2 [Source:HGNC Symbol;Acc:HGNC:12661]
ENSG00000187123	28.2610477894055	2.06070750366163	0.635233691397529	3.24401481150665	0.00117857617496943	0.0452159760565793	LYPD6	protein_coding	ENST00000409381	ENST00000334166	130574	GO:0005515	MF	LY6/PLAUR domain containing 6 [Source:HGNC Symbol;Acc:HGNC:28751]
ENSG00000171766	266.488721681389	2.05375222709874	0.494478769631929	4.15336785566644	3.27617437892479e-05	0.00348166934294429	GATM	protein_coding	ENST00000396659	ENST00000396659	2628	GO:0005515	BP	glycine amidinotransferase [Source:HGNC Symbol;Acc:HGNC:4175]
ENSG00000259726	7.74914939111972	2.05355634070762	0.675836368382742	3.03854074266782	0.0023772695675391	0.072935504215862	CSPG4P11	transcribed_unprocessed_pseudogene	ENST00000560634	ENST00000560634	NA	NA	NA	chondroitin sulfate proteoglycan 4 pseudogene 11 [Source:HGNC Symbol;Acc:HGNC:48363]
ENSG00000171044	2050.99020102833	2.04566708012473	0.49388326296189	4.14200527439736	3.44282423932465e-05	0.00361362284573794	XKR6	protein_coding	ENST00000382461	ENST00000416569	286046	GO:0005886	CC	XK related 6 [Source:HGNC Symbol;Acc:HGNC:27806]
ENSG00000259986	290.576502734916	2.04375242012592	0.485497822219229	4.20960162248277	2.55821359366153e-05	0.00284626036638764		lncRNA	ENST00000568634	ENST00000565495	NA	NA	NA	novel transcript, antisense to HDGFRP3
ENSG00000169495	354.149052034494	2.04318816042381	0.703794496775744	2.9031033487533	0.00369484684365572	0.0955562964418607	HTRA4	protein_coding	ENST00000302495	ENST00000302495	203100	GO:0004175	MF	HtrA serine peptidase 4 [Source:HGNC Symbol;Acc:HGNC:26909]
ENSG00000205318	5.52426605584933	2.0392281380306	0.566950097240402	3.59683885399513	0.000322107892946855	0.0178776086358146	GCNT2P1	processed_pseudogene	ENST00000379591	ENST00000379591	NA	NA	NA	GCNT2 pseudogene 1 [Source:HGNC Symbol;Acc:HGNC:21623]
ENSG00000162949	18.2121158235789	2.0334665177757	0.632955689259995	3.21265224766852	0.0013151542308665	0.0487759119815754	CAPN13	protein_coding	ENST00000450650	ENST00000295055	92291	GO:0004198	MF	calpain 13 [Source:HGNC Symbol;Acc:HGNC:16663]
ENSG00000290689	9.40482026630331	2.03193189054407	0.560664787705832	3.62414750328529	0.000289916122218553	0.0167038675861121		lncRNA	ENST00000559668	ENST00000316967	NA	NA	NA	novel transcript
ENSG00000231246	21.5241065903141	2.02970197423352	0.618933029214197	3.27935637367817	0.0010404415601388	0.0414866438387198	LINC02884	lncRNA	ENST00000427290	ENST00000427290	105378909	NA	NA	long intergenic non-protein coding RNA 2884 [Source:HGNC Symbol;Acc:HGNC:54808]
ENSG00000180988	10.0072358115007	2.02876196405256	0.556360899722433	3.64648551877873	0.000265851452662303	0.0156769148478376	OR52N2	protein_coding	ENST00000317037	ENST00000317037	390077	GO:0004930	BP	olfactory receptor family 52 subfamily N member 2 [Source:HGNC Symbol;Acc:HGNC:15228]
ENSG00000258673	8.62140623494503	2.02838298596683	0.666479571192916	3.04342859652288	0.00233898941395006	0.0724202630296238	LINC01397	lncRNA	ENST00000554808	ENST00000554808	104355139	NA	NA	long intergenic non-protein coding RNA 1397 [Source:HGNC Symbol;Acc:HGNC:50677]
ENSG00000287908	23.0872509560573	2.02828281229715	0.570279575115238	3.55664642537353	0.000375619158451169	0.0200553574688231		protein_coding	ENST00000474359	ENST00000474359	NA	NA	NA	novel protein
ENSG00000254862	28.7071297397513	2.02813238015954	0.548127779346204	3.70010872752819	0.000215507114914757	0.0136250395924546	LGR4-AS1	lncRNA	ENST00000525833	ENST00000529258	105376671	NA	NA	LGR4 antisense RNA 1 [Source:HGNC Symbol;Acc:HGNC:40629]
ENSG00000163359	108.76535860895	2.02746528765822	0.662233580619667	3.06155614422493	0.00220189693513112	0.0691990645643666	COL6A3	protein_coding	ENST00000473258	ENST00000295550	1293	GO:0004867	MF	collagen type VI alpha 3 chain [Source:HGNC Symbol;Acc:HGNC:2213]
ENSG00000283597	184.24581097586	2.02738096679575	0.610939908818832	3.31846215565686	0.000905145869290133	0.0378964461119128	FAM169BP	transcribed_unitary_pseudogene	ENST00000558256	ENST00000636796	283777	NA	NA	family with sequence similarity 169 member B, pseudogene [Source:HGNC Symbol;Acc:HGNC:26835]
ENSG00000226825	37.3890511837589	2.02680583988729	0.640113831815188	3.16632095597719	0.00154380351402641	0.0541135443832829	LINC01509	lncRNA	ENST00000659615	ENST00000659615	NA	NA	NA	long intergenic non-protein coding RNA 1509 [Source:HGNC Symbol;Acc:HGNC:51193]
ENSG00000162669	155.142879539754	2.02411864687585	0.614737978619425	3.29265267036471	0.000992469978281819	0.040517076112283	HFM1	protein_coding	ENST00000462405	ENST00000370425	164045	GO:0000712	BP	helicase for meiosis 1 [Source:HGNC Symbol;Acc:HGNC:20193]
ENSG00000112530	85.2041024445866	2.02377367044571	0.544047045126711	3.71985049560257	0.000199340740574867	0.01301795224541	PACRG	protein_coding	ENST00000337019	ENST00000366888	135138	GO:0001664	BP	parkin coregulated [Source:HGNC Symbol;Acc:HGNC:19152]
ENSG00000151468	86.311333984906	2.01170731192722	0.477985537245706	4.20872004521156	2.56821348842069e-05	0.00284626036638764	CCDC3	protein_coding	ENST00000378825	ENST00000378825	83643	GO:0005576	BP	coiled-coil domain containing 3 [Source:HGNC Symbol;Acc:HGNC:23813]
ENSG00000289439	305.00406242123	2.00792436071873	0.537902324683911	3.73287912800646	0.000189303450807916	0.0125584662691914		lncRNA	ENST00000689355	ENST00000689658	NA	NA	NA	novel transcript
ENSG00000231965	11.1603011849426	2.00704481763283	0.679614377951683	2.95321123676333	0.00314486682490074	0.0865607938853798		processed_pseudogene	ENST00000488887	ENST00000488887	NA	NA	NA	ribosomal protein L17 (RPL17) pseudogene
ENSG00000188626	746.85188487363	2.00701277861036	0.578605159274477	3.46870874972319	0.00052296606425636	0.0256587034729738	GOLGA8M	protein_coding	ENST00000563027	ENST00000563027	653720	GO:0000137	CC	golgin A8 family member M [Source:HGNC Symbol;Acc:HGNC:44404]
ENSG00000288931	16.0975533872413	2.00603922184371	0.660910067759612	3.03526806399528	0.00240321984324086	0.0731467907214529		lncRNA	ENST00000691639	ENST00000691639	NA	NA	NA	novel transcript
ENSG00000279030	31.2870145892187	2.0017334996657	0.651425240529486	3.07285222482118	0.00212023453410474	0.0673630332880277		TEC	ENST00000623886	ENST00000623886	NA	NA	NA	novel transcript
ENSG00000278000	6.9454191843769	2.000555941121	0.517017195681966	3.86941857607306	0.000109095207096593	0.00874641808214195		lncRNA	ENST00000616901	ENST00000616901	NA	NA	NA	novel transcript
ENSG00000187672	26.6875532525161	1.99388934648225	0.610890445905504	3.2639065807074	0.00109887391592387	0.043042274455226	ERC2	protein_coding	ENST00000486496	ENST00000288221	26059	GO:0005515	MF	ELKS/RAB6-interacting/CAST family member 2 [Source:HGNC Symbol;Acc:HGNC:31922]
ENSG00000130396	886.025891160455	1.984293856721	0.517526460750436	3.83418821492469	0.000125979653754816	0.00968783537374539	AFDN	protein_coding	ENST00000515794	ENST00000683244	4301	GO:0005515	BP	afadin, adherens junction formation factor [Source:HGNC Symbol;Acc:HGNC:7137]
ENSG00000106013	38.9377232755278	1.98137961445946	0.540962493146045	3.66269314335725	0.000249577442669796	0.0149709337524831	ANKRD7	protein_coding	ENST00000433239	ENST00000265224	56311	GO:0005654	CC	ankyrin repeat domain 7 [Source:HGNC Symbol;Acc:HGNC:18588]
ENSG00000254556	24.6690260004063	1.97964077337784	0.574923695572045	3.44331045776103	0.000574639239262272	0.0273396226952546		lncRNA	ENST00000531549	ENST00000531549	NA	NA	NA	novel transcript
ENSG00000174307	85.524526498931	1.979054651723	0.440506651686917	4.49267824706897	7.03330066958426e-06	0.00101931462511771	PHLDA3	protein_coding	ENST00000367311	ENST00000367311	23612	GO:0005546	MF	pleckstrin homology like domain family A member 3 [Source:HGNC Symbol;Acc:HGNC:8934]
ENSG00000257474	10.8099806305805	1.97780382834489	0.559723000382114	3.53354038871848	0.000410033435595534	0.0214013860004823		lncRNA	ENST00000548359	ENST00000551032	NA	NA	NA	novel transcript
ENSG00000172380	79.0248975153741	1.97515668813389	0.633606818310518	3.1173223378507	0.0018250190890248	0.0604824488069865	GNG12	protein_coding	ENST00000370982	ENST00000370982	55970	GO:0005515	MF	G protein subunit gamma 12 [Source:HGNC Symbol;Acc:HGNC:19663]
ENSG00000141753	183.089868338303	1.97094154432325	0.681914799308878	2.89030469249356	0.00384868597643809	0.0982536153646096	IGFBP4	protein_coding	ENST00000269593	ENST00000269593	3487	GO:0000165	BP	insulin like growth factor binding protein 4 [Source:HGNC Symbol;Acc:HGNC:5473]
ENSG00000227879	90.7836182128707	1.96776660636945	0.577500996555637	3.40738218307104	0.000655892176350346	0.0301398452403139	PSPC1P1	unprocessed_pseudogene	ENST00000442352	ENST00000442352	NA	NA	NA	paraspeckle component 1 pseudogene 1 [Source:HGNC Symbol;Acc:HGNC:42033]
ENSG00000149418	1774.33126303685	1.96583621328671	0.444037042485653	4.42718968282972	9.5468774333194e-06	0.00133730813592903	ST14	protein_coding	ENST00000278742	ENST00000278742	6768	GO:0001843	BP	ST14 transmembrane serine protease matriptase [Source:HGNC Symbol;Acc:HGNC:11344]
ENSG00000259604	13.9719598337229	1.9655292885908	0.595807438729762	3.29893378434688	0.000970528013792264	0.0398805518949905		lncRNA	ENST00000558475	ENST00000558641	NA	NA	NA	novel transcript
ENSG00000231233	60.483039947498	1.96352585554002	0.581288648499198	3.37788439634862	0.000730457817988324	0.032573231999548	CFAP58-DT	lncRNA	ENST00000435434	ENST00000435434	100505869	NA	NA	CFAP58 divergent transcript [Source:HGNC Symbol;Acc:HGNC:45243]
ENSG00000142871	19.2217705904753	1.96331302071135	0.610532424634316	3.2157391507704	0.00130109036236859	0.0484870240273065	CCN1	protein_coding	ENST00000451137	ENST00000451137	3491	GO:0001649	BP	cellular communication network factor 1 [Source:HGNC Symbol;Acc:HGNC:2654]
ENSG00000258847	9.01935801459371	1.96031644466065	0.663177865915776	2.95594371496953	0.00311713969740824	0.0861582097729589		lncRNA	ENST00000554907	ENST00000554907	NA	NA	NA	novel transcript
ENSG00000153132	126.336386657638	1.95041678713237	0.570494662683384	3.4188168877135	0.000628940359215953	0.0291143755228702	CLGN	protein_coding	ENST00000325617	ENST00000325617	1047	GO:0005509	BP	calmegin [Source:HGNC Symbol;Acc:HGNC:2060]
ENSG00000253958	40.3203942957174	1.95031607457247	0.591593837620738	3.29671465547413	0.000978228306785505	0.0400658922043311	CLDN23	protein_coding	ENST00000519106	ENST00000519106	137075	GO:0005198	MF	claudin 23 [Source:HGNC Symbol;Acc:HGNC:17591]
ENSG00000196208	95.2962538038702	1.94871545003716	0.578332059608892	3.3695442223193	0.000752926085438912	0.0332213206386694	GREB1	protein_coding	ENST00000628795	ENST00000381486	9687	GO:0005654	CC	growth regulating estrogen receptor binding 1 [Source:HGNC Symbol;Acc:HGNC:24885]
ENSG00000268628	13.7489117538343	1.94679593354347	0.553425320519626	3.51772111134266	0.000435269555420241	0.0223452208689238		lncRNA	ENST00000598007	ENST00000598007	NA	NA	NA	novel transcript
ENSG00000150627	161.220707564664	1.94613938291484	0.494434688201685	3.93608990095975	8.28199582395099e-05	0.00710874452488148	WDR17	protein_coding	ENST00000508596	ENST00000508596	116966	NA	NA	WD repeat domain 17 [Source:HGNC Symbol;Acc:HGNC:16661]
ENSG00000230563	12.6347823374231	1.93678386922753	0.58600038227044	3.30508977097168	0.000949459836496845	0.0393149407681732		lncRNA	ENST00000651499	ENST00000651499	NA	NA	NA	novel transcript
ENSG00000234693	22.1774963925609	1.93380928081289	0.615746829490157	3.14059153567076	0.00168607008653599	0.0572883741485687	RIPOR3-AS1	lncRNA	ENST00000452336	ENST00000452336	100506175	NA	NA	RIPOR3 antisense RNA 1 [Source:HGNC Symbol;Acc:HGNC:40760]
ENSG00000111879	210.741651429467	1.93272894460869	0.549492515253906	3.51729803583517	0.000435963976054984	0.0223504198390855	FAM184A	protein_coding	ENST00000521043	ENST00000338891	79632	GO:0000932	CC	family with sequence similarity 184 member A [Source:HGNC Symbol;Acc:HGNC:20991]
ENSG00000132554	29.6046368013725	1.92829014404569	0.424834272500451	4.53892321986251	5.6542217908499e-06	0.000855649523297249	RGS22	protein_coding	ENST00000360863	ENST00000360863	26166	GO:0001650	CC	regulator of G protein signaling 22 [Source:HGNC Symbol;Acc:HGNC:24499]
ENSG00000272639	19.0430064552341	1.92513710805513	0.448120018050215	4.29603014931461	1.73883944111282e-05	0.00220168031608616		lncRNA	ENST00000558568	ENST00000558568	NA	NA	NA	novel transcript
ENSG00000261645	532.550087171911	1.92413834871958	0.661160870335904	2.91024232535421	0.0036114862511308	0.0943065928127926	DISC1FP1	lncRNA	ENST00000649150	ENST00000649150	101929222	NA	NA	DISC1 fusion partner 1 [Source:HGNC Symbol;Acc:HGNC:33625]
ENSG00000288718	3.74002755894169	1.92282792545186	0.655572472591207	2.93305165461221	0.00335648043748542	0.0900222575987857		lncRNA	ENST00000684015	ENST00000684015	NA	NA	NA	novel transcript
ENSG00000006468	40.2405262823111	1.91935712599136	0.661693284015761	2.90067493861045	0.00372359927205397	0.0959764271832095	ETV1	protein_coding	ENST00000403527	ENST00000430479	2115	GO:0000785	CC	ETS variant transcription factor 1 [Source:HGNC Symbol;Acc:HGNC:3490]
ENSG00000138308	6.60889104900125	1.91303000340148	0.562667112008365	3.39993214917641	0.000674025764813512	0.0307109611172164	PLA2G12B	protein_coding	ENST00000373032	ENST00000373032	84647	GO:0004623	MF	phospholipase A2 group XIIB [Source:HGNC Symbol;Acc:HGNC:18555]
ENSG00000286735	52.1356771173286	1.91286652292594	0.471508938850924	4.05690404849511	4.97274991791585e-05	0.00474375163688575		lncRNA	ENST00000659560	ENST00000659560	NA	NA	NA	novel transcript, antisense to FSTL1
ENSG00000119138	1952.74350480286	1.91035768689491	0.289661518308726	6.59513800124054	4.24860479594835e-11	5.00286491612905e-08	KLF9	protein_coding	ENST00000377126	ENST00000377126	687	GO:0000785	CC	KLF transcription factor 9 [Source:HGNC Symbol;Acc:HGNC:1123]
ENSG00000242296	6.97351852403072	1.91003270551988	0.604116222953652	3.1616974233556	0.00156852453481903	0.0546749056397001	DEFB109A	unprocessed_pseudogene	ENST00000482450	ENST00000482450	NA	NA	NA	defensin beta 109A (pseudogene) [Source:HGNC Symbol;Acc:HGNC:18090]
ENSG00000165949	71.4155362452762	1.90859417014351	0.525417109983001	3.63253143812782	0.000280654370025275	0.0162948186701423	IFI27	protein_coding	ENST00000614204	ENST00000612813	3429	GO:0000122	BP	interferon alpha inducible protein 27 [Source:HGNC Symbol;Acc:HGNC:5397]
ENSG00000230453	414.080602083051	1.90617254402116	0.546547603526112	3.48766060215667	0.000487266183014762	0.0242866098441524	ANKRD18B	protein_coding	ENST00000684830	ENST00000684830	441459	NA	NA	ankyrin repeat domain 18B [Source:HGNC Symbol;Acc:HGNC:23644]
ENSG00000233593	31.2489547355823	1.90559720944319	0.493760543390753	3.85935497469496	0.000113686700071103	0.00903761296493508	LINC02609	lncRNA	ENST00000659034	ENST00000671059	105378853	NA	NA	long intergenic non-protein coding RNA 2609 [Source:HGNC Symbol;Acc:HGNC:27140]
ENSG00000119946	140.341490488613	1.90503589682827	0.63174702896214	3.0155043229217	0.00256552281774874	0.0762393259428947	CNNM1	protein_coding	ENST00000696687	ENST00000356713	26507	GO:0005515	MF	cyclin and CBS domain divalent metal cation transport mediator 1 [Source:HGNC Symbol;Acc:HGNC:102]
ENSG00000181218	135.375355193353	1.90410558534424	0.458479184499458	4.15309058670359	3.28014812968134e-05	0.00348166934294429	H2AC25	protein_coding	ENST00000691624	ENST00000689584	92815	GO:0000786	CC	H2A clustered histone 25 [Source:HGNC Symbol;Acc:HGNC:20507]
ENSG00000287249	179.734287861203	1.8934863157401	0.482649923287411	3.9231049760523	8.74150394498684e-05	0.00740199123934942		lncRNA	ENST00000659178	ENST00000659178	NA	NA	NA	novel transcript, antisense to DPY19L1
ENSG00000162458	24.3844490959961	1.88857226202239	0.621091340833069	3.04073191471202	0.00236003860953445	0.072892307250711	FBLIM1	protein_coding	ENST00000496928	ENST00000375766	54751	GO:0001650	BP	filamin binding LIM protein 1 [Source:HGNC Symbol;Acc:HGNC:24686]
ENSG00000196632	37.5471389029866	1.88763052028719	0.616107865500303	3.06379876964298	0.00218545859661567	0.0688547369390261	WNK3	protein_coding	ENST00000375169	ENST00000354646	65267	GO:0004672	MF	WNK lysine deficient protein kinase 3 [Source:HGNC Symbol;Acc:HGNC:14543]
ENSG00000279311	22.6319579320117	1.88639061042108	0.589317856329956	3.2009731084152	0.00136964314076961	0.0500092278947091		TEC	ENST00000624004	ENST00000624004	NA	NA	NA	TEC
ENSG00000122679	57.2909307045313	1.88218925519667	0.365900101888019	5.1439976252663	2.68952934206708e-07	6.98925207851238e-05	RAMP3	protein_coding	ENST00000242249	ENST00000242249	10268	GO:0001540	BP	receptor activity modifying protein 3 [Source:HGNC Symbol;Acc:HGNC:9845]
ENSG00000205213	567.629008945004	1.88069931226001	0.590268992983246	3.18617331185713	0.00144168205060202	0.0518222558495513	LGR4	protein_coding	ENST00000379214	ENST00000379214	55366	GO:0001649	BP	leucine rich repeat containing G protein-coupled receptor 4 [Source:HGNC Symbol;Acc:HGNC:13299]
ENSG00000171812	341.343319265883	1.87846882468167	0.571451149591364	3.28719056042661	0.00101192332593348	0.0408247139662737	COL8A2	protein_coding	ENST00000397799	ENST00000397799	1296	GO:0001525	BP	collagen type VIII alpha 2 chain [Source:HGNC Symbol;Acc:HGNC:2216]
ENSG00000282564	98.9369478016455	1.87648917717768	0.584307279410229	3.21147663789456	0.00132054707244292	0.048879699643145		lncRNA	ENST00000633012	ENST00000689608	NA	NA	NA	novel transcript
ENSG00000268529	11.4598912482024	1.87409009146031	0.544094629179514	3.44441939132244	0.00057228725233574	0.0272621440648079	CYP2T3P	unprocessed_pseudogene	ENST00000601990	ENST00000601990	NA	NA	NA	cytochrome P450 family 2 subfamily T member 3, pseudogene [Source:HGNC Symbol;Acc:HGNC:18853]
ENSG00000256469	275.248034352167	1.87047444223234	0.306395422937857	6.10477279424537	1.02947020849307e-09	6.25668821390764e-07		lncRNA	ENST00000545958	ENST00000545958	NA	NA	NA	novel transcript
ENSG00000044524	13.7674707346033	1.87016621660569	0.581532816893732	3.21592550287225	0.00130024580466077	0.0484870240273065	EPHA3	protein_coding	ENST00000336596	ENST00000336596	2042	GO:0005003	MF	EPH receptor A3 [Source:HGNC Symbol;Acc:HGNC:3387]
ENSG00000232237	16.1876803200407	1.86824166607172	0.56363239360559	3.31464565782046	0.000917593599480486	0.0383738187746617	ASCL5	protein_coding	ENST00000449188	ENST00000449188	647219	GO:0000785	CC	achaete-scute family bHLH transcription factor 5 [Source:HGNC Symbol;Acc:HGNC:33169]
ENSG00000101638	17.6727634612041	1.8662705727055	0.555563012591065	3.35924194089431	0.000781566090685309	0.0342444091431548	ST8SIA5	protein_coding	ENST00000538168	ENST00000315087	29906	GO:0000139	CC	ST8 alpha-N-acetyl-neuraminide alpha-2,8-sialyltransferase 5 [Source:HGNC Symbol;Acc:HGNC:17827]
ENSG00000114638	95.2876348197233	1.86549101058712	0.538143211863818	3.46653264309724	0.000527217712726945	0.0258001177055377	UPK1B	protein_coding	ENST00000497685	ENST00000264234	7348	GO:0005198	MF	uroplakin 1B [Source:HGNC Symbol;Acc:HGNC:12578]
ENSG00000174473	361.01995366504	1.86338089711977	0.645301239164505	2.88761400726946	0.00388175903370366	0.0985390129350794	GALNTL6	protein_coding	ENST00000511251	ENST00000506823	442117	GO:0000139	CC	polypeptide N-acetylgalactosaminyltransferase like 6 [Source:HGNC Symbol;Acc:HGNC:33844]
ENSG00000185345	1662.69038842385	1.86234346535305	0.514725276273159	3.61813097432721	0.000296738226773603	0.0169779476574377	PRKN	protein_coding	ENST00000366898	ENST00000366898	5071	GO:0000122	BP	parkin RBR E3 ubiquitin protein ligase [Source:HGNC Symbol;Acc:HGNC:8607]
ENSG00000180432	46.9515462906903	1.85996516615	0.408928813189008	4.54838374348133	5.40594934493023e-06	0.000824702741968891	CYP8B1	protein_coding	ENST00000437102	ENST00000316161	1582	GO:0005506	BP	cytochrome P450 family 8 subfamily B member 1 [Source:HGNC Symbol;Acc:HGNC:2653]
ENSG00000122378	442.200226596951	1.85665638492583	0.441093968095518	4.20920828489718	2.56267071068002e-05	0.00284626036638764	PRXL2A	protein_coding	ENST00000372188	ENST00000606162	84293	GO:0005576	BP	peroxiredoxin like 2A [Source:HGNC Symbol;Acc:HGNC:28651]
ENSG00000173212	43.4567757888042	1.85652238196242	0.491413048984515	3.77792650357749	0.000158139530187471	0.0111759840110567	MAB21L3	protein_coding	ENST00000684484	ENST00000369500	126868	GO:0005515	MF	mab-21 like 3 [Source:HGNC Symbol;Acc:HGNC:26787]
ENSG00000279317	26.8660716404381	1.85611031484444	0.619620217351581	2.99556125327533	0.00273940275976192	0.0794637685839792		lncRNA	ENST00000412065	ENST00000639259	NA	NA	NA	novel transcript
ENSG00000164181	440.285503810998	1.85531480478965	0.497358390536535	3.73033780085261	0.000191223216195459	0.0126190578099143	ELOVL7	protein_coding	ENST00000508821	ENST00000508821	79993	GO:0005515	BP	ELOVL fatty acid elongase 7 [Source:HGNC Symbol;Acc:HGNC:26292]
ENSG00000223486	14.5775571574607	1.85474657365626	0.643616323393953	2.88175813173245	0.00395463165839685	0.0997497211244765		lncRNA	ENST00000447651	ENST00000447651	124905179	NA	NA	novel transcript
ENSG00000092068	376.276959672912	1.85443720714006	0.539709046885747	3.43599429700246	0.000590383399969558	0.0278614021354968	SLC7A8	protein_coding	ENST00000339733	ENST00000316902	23428	GO:0003333	BP	solute carrier family 7 member 8 [Source:HGNC Symbol;Acc:HGNC:11066]
ENSG00000158458	40.4646276371441	1.85021424822441	0.411560956524607	4.49560197315215	6.93734011311492e-06	0.00101396435753044	NRG2	protein_coding	ENST00000361474	ENST00000361474	9542	GO:0005102	MF	neuregulin 2 [Source:HGNC Symbol;Acc:HGNC:7998]
ENSG00000269918	40.3317817559	1.84675751879713	0.472648173559395	3.90725622589348	9.3350145856247e-05	0.00781672632446499		lncRNA	ENST00000602575	ENST00000602575	NA	NA	NA	novel transcript
ENSG00000064692	34.415092470681	1.83850946974601	0.595893903229785	3.08529666066588	0.00203349215731527	0.06532311848235	SNCAIP	protein_coding	ENST00000514467	ENST00000261368	9627	GO:0005515	MF	synuclein alpha interacting protein [Source:HGNC Symbol;Acc:HGNC:11139]
ENSG00000181585	45.0897229347618	1.82905858387843	0.495297060518942	3.69285168371896	0.000221753365124465	0.0138802135402907	TMIE	protein_coding	ENST00000644830	ENST00000643606	259236	GO:0007605	BP	transmembrane inner ear [Source:HGNC Symbol;Acc:HGNC:30800]
ENSG00000154240	357.352914865022	1.8280466166801	0.521093088607788	3.50809990891286	0.000451319522355643	0.0228885207562355	CEP112	protein_coding	ENST00000535342	ENST00000535342	201134	GO:0005515	MF	centrosomal protein 112 [Source:HGNC Symbol;Acc:HGNC:28514]
ENSG00000104427	482.817289314054	1.82567742674442	0.36265160665653	5.03424607318378	4.79733112303928e-07	0.000108244451525295	ZC2HC1A	protein_coding	ENST00000519307	ENST00000263849	51101	GO:0005515	MF	zinc finger C2HC-type containing 1A [Source:HGNC Symbol;Acc:HGNC:24277]
ENSG00000197301	569.417879963477	1.82266309964403	0.495470831356069	3.67864863942752	0.00023447302607625	0.0143661432448442	HMGA2-AS1	lncRNA	ENST00000439236	ENST00000439236	100129940	NA	NA	HMGA2 antisense RNA 1 [Source:HGNC Symbol;Acc:HGNC:53973]
ENSG00000237714	10.360254933813	1.82071133795209	0.588124520728623	3.09579225789876	0.00196287829277352	0.0638715172279784	P4HA2-AS1	lncRNA	ENST00000417667	ENST00000417667	100861518	NA	NA	P4HA2 antisense RNA 1 [Source:HGNC Symbol;Acc:HGNC:43560]
ENSG00000145087	117.584040745609	1.8199059406943	0.590959711976454	3.07957700637097	0.00207294773659436	0.0663642681925337	STXBP5L	protein_coding	ENST00000273666	ENST00000471454	9515	GO:0005096	MF	syntaxin binding protein 5L [Source:HGNC Symbol;Acc:HGNC:30757]
ENSG00000272622	6.96216251765457	1.81945269959923	0.608622341271626	2.98946091232497	0.00279470202569615	0.0805716656696685		lncRNA	ENST00000668519	ENST00000668519	NA	NA	NA	novel transcript
ENSG00000248174	8.45931656998508	1.81491951928142	0.61444275245167	2.95376503675853	0.0031392291808253	0.086532037134366	LINC02268	lncRNA	ENST00000515444	ENST00000515444	101928509	NA	NA	long intergenic non-protein coding RNA 2268 [Source:HGNC Symbol;Acc:HGNC:53183]
ENSG00000185339	569.954733986136	1.81317784955158	0.571503853329637	3.17264326213696	0.00151058010854068	0.0535467253715158	TCN2	protein_coding	ENST00000423350	ENST00000215838	6948	GO:0005515	BP	transcobalamin 2 [Source:HGNC Symbol;Acc:HGNC:11653]
ENSG00000233820	10.8808730533515	1.81283361490406	0.510870834532672	3.54851655714967	0.000387407641216181	0.0204739233221135		transcribed_processed_pseudogene	ENST00000445872	ENST00000445872	NA	NA	NA	makorin, ring finger protein, 2 (MKRN2) pseudogene
ENSG00000168938	36.705725253728	1.80630352163325	0.569649674730132	3.17090240153121	0.00151966191583455	0.0536692285336426	PPIC	protein_coding	ENST00000306442	ENST00000306442	5480	GO:0000413	BP	peptidylprolyl isomerase C [Source:HGNC Symbol;Acc:HGNC:9256]
ENSG00000164303	19.8629200048691	1.80498661374096	0.535465726252919	3.37087235512139	0.000749305677243682	0.0331281290927508	ENPP6	protein_coding	ENST00000296741	ENST00000296741	133121	GO:0005515	MF	ectonucleotide pyrophosphatase/phosphodiesterase 6 [Source:HGNC Symbol;Acc:HGNC:23409]
ENSG00000237076	31.959768310157	1.80320033601809	0.540842868203797	3.33405586359441	0.000855894661764646	0.0365120199776711		lncRNA	ENST00000439186	ENST00000701697	NA	NA	NA	novel transcript
ENSG00000172296	329.217721464694	1.79910076849972	0.556427699135272	3.23330555127944	0.00122366607132651	0.0464808076952158	SPTLC3	protein_coding	ENST00000476791	ENST00000399002	55304	GO:0004758	CC	serine palmitoyltransferase long chain base subunit 3 [Source:HGNC Symbol;Acc:HGNC:16253]
ENSG00000231943	12.3573213983553	1.79888207827691	0.622014416081343	2.89202634499979	0.0038276584913474	0.0979368527768389	PGM5P4-AS1	lncRNA	ENST00000652488	ENST00000652488	103344932	NA	NA	PGM5P4 antisense RNA 1 [Source:HGNC Symbol;Acc:HGNC:51195]
ENSG00000171496	8.15393860132474	1.79637507774518	0.596039916596705	3.01385029378938	0.00257955059455097	0.0765354692545475	OR1L8	protein_coding	ENST00000641027	ENST00000641027	138881	GO:0004930	BP	olfactory receptor family 1 subfamily L member 8 [Source:HGNC Symbol;Acc:HGNC:15110]
ENSG00000254744	12.6898461399186	1.79626748938308	0.591448977959264	3.03706246239689	0.00238895946285509	0.0730668681167555		lncRNA	ENST00000528696	ENST00000528696	NA	NA	NA	novel transcript, antisense to ADAMTS17
ENSG00000255122	53.897692298045	1.79478673817333	0.534415244056964	3.35841231726172	0.000783915869597809	0.0343022630663974		processed_pseudogene	ENST00000533893	ENST00000533893	NA	NA	NA	40S ribosomal protein S24 (Rps24) pseudogene
ENSG00000147180	499.574062470077	1.79331895945045	0.603493395632877	2.97156352070733	0.00296287576123924	0.0831923409532458	ZNF711	protein_coding	ENST00000674551	ENST00000674551	7552	GO:0000785	CC	zinc finger protein 711 [Source:HGNC Symbol;Acc:HGNC:13128]
ENSG00000165084	9.68956853359246	1.79099113862019	0.481979840766586	3.71590466475036	0.000202477922545012	0.0131771512943327	C8orf34	protein_coding	ENST00000518698	ENST00000518698	116328	NA	NA	chromosome 8 open reading frame 34 [Source:HGNC Symbol;Acc:HGNC:30905]
ENSG00000255129	31.7049649747902	1.78397268500667	0.588377452516973	3.03202081822673	0.00242922449443403	0.0736408754422918	TTC12-DT	lncRNA	ENST00000529416	ENST00000526487	NA	NA	NA	TTC12 divergent transcript [Source:HGNC Symbol;Acc:HGNC:55508]
ENSG00000164946	45.6453956495224	1.78370344271153	0.558292901892919	3.19492409210971	0.00139867622552585	0.0507252347007118	FREM1	protein_coding	ENST00000380894	ENST00000380880	158326	GO:0005515	BP	FRAS1 related extracellular matrix 1 [Source:HGNC Symbol;Acc:HGNC:23399]
ENSG00000138028	202.850305977003	1.78238173055592	0.474235084101737	3.75843498363683	0.000170979453094862	0.0118649664310635	CGREF1	protein_coding	ENST00000440612	ENST00000402394	10669	GO:0005509	MF	cell growth regulator with EF-hand domain 1 [Source:HGNC Symbol;Acc:HGNC:16962]
ENSG00000246331	18.6001826927647	1.77991848504307	0.615389300143104	2.89234551954212	0.00382377172688812	0.0979368527768389		lncRNA	ENST00000500076	ENST00000500076	645485	NA	NA	novel transcript
ENSG00000143674	481.491939065161	1.77665996729044	0.38243316708411	4.64567438236783	3.38967300817018e-06	0.000569523400071355	MAP3K21	protein_coding	ENST00000366623	ENST00000366624	84451	GO:0000165	BP	mitogen-activated protein kinase kinase kinase 21 [Source:HGNC Symbol;Acc:HGNC:29798]
ENSG00000128602	133.919741215828	1.77634215223783	0.61465090249536	2.89000169856782	0.00385239744889638	0.0982714633236305	SMO	protein_coding	ENST00000249373	ENST00000249373	6608	GO:0000122	BP	smoothened, frizzled class receptor [Source:HGNC Symbol;Acc:HGNC:11119]
ENSG00000289376	67.7009995350976	1.77441451096214	0.439225353625135	4.03987269021939	5.34802231566337e-05	0.00497577355250645		lncRNA	ENST00000692859	ENST00000692859	NA	NA	NA	novel transcript, sense overlapping FRK
ENSG00000198947	192.759401044868	1.77299311336954	0.563555014129585	3.14608701709084	0.00165470766554364	0.05657989069451	DMD	protein_coding	ENST00000481143	ENST00000357033	1756	GO:0002027	BP	dystrophin [Source:HGNC Symbol;Acc:HGNC:2928]
ENSG00000165238	25.7416751479269	1.76903805736204	0.453946516956202	3.89701868234121	9.73841093935912e-05	0.0080472162852191	WNK2	protein_coding	ENST00000297954	ENST00000427277	65268	GO:0004674	BP	WNK lysine deficient protein kinase 2 [Source:HGNC Symbol;Acc:HGNC:14542]
ENSG00000230006	185.980475799536	1.7657522179164	0.476327238196515	3.70701500212741	0.000209716524166538	0.013416516718369	ANKRD36BP2	transcribed_unprocessed_pseudogene	ENST00000575193	ENST00000575193	NA	NA	NA	ankyrin repeat domain 36B pseudogene 2 [Source:HGNC Symbol;Acc:HGNC:33607]
ENSG00000146054	124.342227946151	1.7652324957884	0.493479047661991	3.57711741593028	0.000347404149389106	0.018897806157035	TRIM7	protein_coding	ENST00000274773	ENST00000274773	81786	GO:0005515	BP	tripartite motif containing 7 [Source:HGNC Symbol;Acc:HGNC:16278]
ENSG00000233922	196.187877995603	1.76501111996065	0.590959982221932	2.98668467080367	0.00282020448806371	0.0809970467337871	LINC01694	lncRNA	ENST00000441095	ENST00000441095	105372840	NA	NA	long intergenic non-protein coding RNA 1694 [Source:HGNC Symbol;Acc:HGNC:52481]
ENSG00000289689	33.4157735439233	1.76398380075106	0.487400029135682	3.61917048687742	0.000295548885244124	0.0169640994771888		lncRNA	ENST00000695610	ENST00000695611	NA	NA	NA	novel transcript, antisense to CCDC40
ENSG00000197380	10.091357266094	1.76237412751257	0.594111897174869	2.96640100272868	0.00301307346130402	0.084301985367912	DACT3	protein_coding	ENST00000391916	ENST00000391916	147906	GO:0001837	BP	dishevelled binding antagonist of beta catenin 3 [Source:HGNC Symbol;Acc:HGNC:30745]
ENSG00000187164	1821.55648688722	1.76077877319138	0.501688571155893	3.50970477388898	0.000448604481651444	0.0228707641427626	SHTN1	protein_coding	ENST00000615301	ENST00000355371	57698	GO:0005515	BP	shootin 1 [Source:HGNC Symbol;Acc:HGNC:29319]
ENSG00000287694	10.1640201429473	1.75531978949193	0.578267238600672	3.03548199226981	0.00240151563832766	0.0731467907214529		protein_coding	ENST00000655556	ENST00000655556	NA	NA	NA	novel protein
ENSG00000037280	57.1464160051899	1.75452463346516	0.577312183270033	3.03912628957026	0.00237265369700263	0.072935504215862	FLT4	protein_coding	ENST00000261937	ENST00000261937	2324	GO:0001525	BP	fms related receptor tyrosine kinase 4 [Source:HGNC Symbol;Acc:HGNC:3767]
ENSG00000161055	9.80513844082119	1.75405240819161	0.584030520485504	3.00335743880897	0.00267018616976051	0.0781091921858145	SCGB3A1	protein_coding	ENST00000512120	ENST00000292641	92304	GO:0005125	BP	secretoglobin family 3A member 1 [Source:HGNC Symbol;Acc:HGNC:18384]
ENSG00000170743	333.576918345841	1.75327995745509	0.482494608721359	3.63378144701221	0.00027929747026254	0.0162661637974695	SYT9	protein_coding	ENST00000524820	ENST00000318881	143425	GO:0000149	MF	synaptotagmin 9 [Source:HGNC Symbol;Acc:HGNC:19265]
ENSG00000235961	26.8593329603911	1.74920750053323	0.506739581544839	3.45188646049835	0.000556681922666615	0.0267125765302779	PNMA6A	protein_coding	ENST00000421798	ENST00000421798	84968	GO:0005515	MF	PNMA family member 6A [Source:HGNC Symbol;Acc:HGNC:28248]
ENSG00000135069	222.245742219088	1.74685156401396	0.569347809994445	3.0681624366501	0.00215379508951515	0.0682520414959605	PSAT1	protein_coding	ENST00000347159	ENST00000376588	29968	GO:0004648	MF	phosphoserine aminotransferase 1 [Source:HGNC Symbol;Acc:HGNC:19129]
ENSG00000133424	1106.34428183249	1.74343624777141	0.587738048164166	2.96634912988386	0.00301358175978816	0.084301985367912	LARGE1	protein_coding	ENST00000676217	ENST00000397394	9215	GO:0000139	BP	LARGE xylosyl- and glucuronyltransferase 1 [Source:HGNC Symbol;Acc:HGNC:6511]
ENSG00000247134	282.057435560622	1.73647460999057	0.512061758996676	3.39114292266812	0.00069601794514502	0.0314910400806237		lncRNA	ENST00000659524	ENST00000659524	NA	NA	NA	novel transcript
ENSG00000231625	27.872356782568	1.7351843313605	0.450597901490136	3.85084867377813	0.000117709217179872	0.00924041877615578	SLC47A1P2	transcribed_unprocessed_pseudogene	ENST00000574288	ENST00000574288	NA	NA	NA	SLC47A1 pseudogene 2 [Source:HGNC Symbol;Acc:HGNC:53866]
ENSG00000231690	3.42241212666549	1.7350860357755	0.587036456622667	2.95566998642262	0.00311990720883031	0.0861582097729589	LINC00574	lncRNA	ENST00000420557	ENST00000420557	80069	NA	NA	long intergenic non-protein coding RNA 574 [Source:HGNC Symbol;Acc:HGNC:21598]
ENSG00000224973	44.9447710932799	1.72880844511332	0.58995388953417	2.93041282680311	0.00338511956767708	0.0904643194536455	LARGE-AS1	lncRNA	ENST00000448275	ENST00000424291	100506195	NA	NA	LARGE antisense RNA 1 [Source:HGNC Symbol;Acc:HGNC:40336]
ENSG00000145362	158.121591068515	1.72230743500132	0.524744650982919	3.28218197512867	0.00103007106019957	0.0412649502046969	ANK2	protein_coding	ENST00000672356	ENST00000357077	287	GO:0002027	CC	ankyrin 2 [Source:HGNC Symbol;Acc:HGNC:493]
ENSG00000164066	296.43762605928	1.72217991118262	0.401118885068595	4.29344011286856	1.75925783207881e-05	0.00220731458406501	INTU	protein_coding	ENST00000504491	ENST00000335251	27152	GO:0001736	BP	inturned planar cell polarity protein [Source:HGNC Symbol;Acc:HGNC:29239]
ENSG00000258498	9.09364152052543	1.72169846129155	0.571750885510577	3.01127379934719	0.00260154154112854	0.0768852445578546	DIO3OS	lncRNA	ENST00000553575	ENST00000700197	64150	NA	NA	DIO3 opposite strand upstream RNA [Source:HGNC Symbol;Acc:HGNC:20348]
ENSG00000116039	42.2647305732172	1.72109762004211	0.511364992982993	3.36569308352976	0.000763516099791913	0.033570653624573	ATP6V1B1	protein_coding	ENST00000234396	ENST00000234396	525	GO:0000221	MF	ATPase H+ transporting V1 subunit B1 [Source:HGNC Symbol;Acc:HGNC:853]
ENSG00000289465	56.0485559657374	1.71839753944278	0.571947925832009	3.00446502527837	0.00266048344947931	0.0779546476359486		lncRNA	ENST00000692099	ENST00000692099	NA	NA	NA	novel transcript
ENSG00000188316	1078.41881951713	1.71713014087834	0.507382236472721	3.38429297961964	0.000713618110350404	0.0319914423560734	ENO4	protein_coding	ENST00000341276	ENST00000341276	387712	GO:0000015	CC	enolase 4 [Source:HGNC Symbol;Acc:HGNC:31670]
ENSG00000250974	45.0859405678331	1.71436021474708	0.587017954468958	2.92045618314684	0.00349519343449008	0.0925526238967116	LINC02196	lncRNA	ENST00000648809	ENST00000648809	NA	NA	NA	long intergenic non-protein coding RNA 2196 [Source:HGNC Symbol;Acc:HGNC:53062]
ENSG00000255310	58.3905276816778	1.71139526484579	0.464652623247925	3.6831714257484	0.000230350139535642	0.0142059306184002		lncRNA	ENST00000530248	ENST00000530248	NA	NA	NA	novel transcript
ENSG00000166402	122.398293262684	1.70865122110864	0.493882390828453	3.45963179258628	0.000540914498380867	0.0261981995031998	TUB	protein_coding	ENST00000534099	ENST00000299506	7275	GO:0001664	BP	TUB bipartite transcription factor [Source:HGNC Symbol;Acc:HGNC:12406]
ENSG00000088367	77.9289362428845	1.70437631579054	0.39195296400832	4.34842053077156	1.37121486877709e-05	0.00181530313162706	EPB41L1	protein_coding	ENST00000202028	ENST00000338074	2036	GO:0003779	MF	erythrocyte membrane protein band 4.1 like 1 [Source:HGNC Symbol;Acc:HGNC:3378]
ENSG00000106571	62.9292140388043	1.70099025069379	0.540411655555971	3.14758246460066	0.00164626662310625	0.0564449250457385	GLI3	protein_coding	ENST00000677288	ENST00000395925	2737	GO:0000122	BP	GLI family zinc finger 3 [Source:HGNC Symbol;Acc:HGNC:4319]
ENSG00000137872	36.9729271621865	1.69568498729571	0.5776103110671	2.93569029985464	0.00332806407173959	0.0894636796116709	SEMA6D	protein_coding	ENST00000558014	ENST00000536845	80031	GO:0001755	BP	semaphorin 6D [Source:HGNC Symbol;Acc:HGNC:16770]
ENSG00000226562	192.447934356607	1.69062869504124	0.528762124864703	3.19733319680154	0.00138704606022008	0.0504491144740858	CYP4F26P	lncRNA	ENST00000433357	ENST00000433357	NA	NA	NA	cytochrome P450 family 4 subfamily F member 26, pseudogene [Source:HGNC Symbol;Acc:HGNC:39948]
ENSG00000104267	2045.57266126505	1.68890125897751	0.492656792956016	3.42814974466066	0.000607710152702524	0.0284461195825886	CA2	protein_coding	ENST00000285379	ENST00000285379	760	GO:0002009	BP	carbonic anhydrase 2 [Source:HGNC Symbol;Acc:HGNC:1373]
ENSG00000166268	29.381097241674	1.68675934814943	0.559043537092422	3.01722359035262	0.00255101572837671	0.0758680534024962	MYRFL	protein_coding	ENST00000552032	ENST00000552032	196446	GO:0003700	MF	myelin regulatory factor like [Source:HGNC Symbol;Acc:HGNC:26316]
ENSG00000253214	87.2696518737152	1.68296933396019	0.398848476416558	4.21957067275468	2.44767987208099e-05	0.00278267355813857		lncRNA	ENST00000519412	ENST00000669190	105375924	NA	NA	novel transcript
ENSG00000227210	7.24114651705562	1.68230857861607	0.564340849426003	2.98101507329686	0.00287294651490163	0.0819132879506081	WDR35-DT	lncRNA	ENST00000416575	ENST00000416575	101928222	NA	NA	WDR35 divergent transcript [Source:HGNC Symbol;Acc:HGNC:55818]
ENSG00000104833	59.3854329799651	1.68107756027273	0.5317907801851	3.16116341785316	0.00157140310511296	0.0547246214452507	TUBB4A	protein_coding	ENST00000264071	ENST00000264071	10382	GO:0000226	MF	tubulin beta 4A class IVa [Source:HGNC Symbol;Acc:HGNC:20774]
ENSG00000163431	12.261022967765	1.67880546002386	0.573686131006654	2.92634834500537	0.00342966675286164	0.0912020274626532	LMOD1	protein_coding	ENST00000367288	ENST00000367288	25802	GO:0003779	BP	leiomodin 1 [Source:HGNC Symbol;Acc:HGNC:6647]
ENSG00000250415	15.9009917465211	1.67786671864515	0.512211046470409	3.2757331771877	0.00105388076299895	0.0418895369520711		lncRNA	ENST00000504935	ENST00000504935	NA	NA	NA	novel transcript
ENSG00000212747	53.5486560434289	1.67723334265971	0.527942661824	3.17692329857376	0.00148846396230769	0.052962049635237	RTL8B	protein_coding	ENST00000391440	ENST00000391440	441518	GO:0005515	MF	retrotransposon Gag like 8B [Source:HGNC Symbol;Acc:HGNC:33156]
ENSG00000136193	2453.10064185088	1.67389469010728	0.548345253634722	3.05262912191147	0.00226846113186484	0.0709360032446464	SCRN1	protein_coding	ENST00000426154	ENST00000242059	9805	GO:0003674	MF	secernin 1 [Source:HGNC Symbol;Acc:HGNC:22192]
ENSG00000250692	9.47070698034755	1.66523765596212	0.544246325578799	3.05971318077556	0.00221549051602497	0.0693494093164614		lncRNA	ENST00000504413	ENST00000504413	NA	NA	NA	novel transcript
ENSG00000163814	496.725662569968	1.65802337767628	0.458950741370572	3.61263906606817	0.000303096459446988	0.0172783323576731	CDCP1	protein_coding	ENST00000296129	ENST00000296129	64866	GO:0005515	MF	CUB domain containing protein 1 [Source:HGNC Symbol;Acc:HGNC:24357]
ENSG00000104728	481.275756934564	1.6552116238635	0.327108397587709	5.06013185864384	4.18966641792811e-07	9.82590508705723e-05	ARHGEF10	protein_coding	ENST00000349830	ENST00000349830	9639	GO:0005085	BP	Rho guanine nucleotide exchange factor 10 [Source:HGNC Symbol;Acc:HGNC:14103]
ENSG00000105467	8.02466255370082	1.65368339563682	0.57385020037205	2.88173358581154	0.00395493971391332	0.0997497211244765	SYNGR4	protein_coding	ENST00000344846	ENST00000344846	23546	GO:0030672	CC	synaptogyrin 4 [Source:HGNC Symbol;Acc:HGNC:11502]
ENSG00000198673	9617.66084159605	1.65183233465571	0.391303545148855	4.22135795888928	2.42834954579357e-05	0.00278267355813857	TAFA2	protein_coding	ENST00000416284	ENST00000416284	338811	GO:0005615	BP	TAFA chemokine like family member 2 [Source:HGNC Symbol;Acc:HGNC:21589]
ENSG00000233008	357.934662749318	1.64774706315415	0.44089889323686	3.73724472533195	0.000186047822008016	0.0124963778628949	LINC01725	lncRNA	ENST00000417975	ENST00000417975	101927560	NA	NA	long intergenic non-protein coding RNA 1725 [Source:HGNC Symbol;Acc:HGNC:52513]
ENSG00000253549	341.445014734558	1.64690123563012	0.399387596241927	4.12356630783425	3.73051002699009e-05	0.00387243383820974	CA3-AS1	lncRNA	ENST00000521761	ENST00000521761	NA	NA	NA	CA3 antisense RNA 1 [Source:HGNC Symbol;Acc:HGNC:51657]
ENSG00000181001	5.4774513724972	1.6437277582345	0.47983773664794	3.42559084601658	0.00061346374148221	0.0285397251769689	OR52N1	protein_coding	ENST00000641645	ENST00000641645	79473	GO:0004930	BP	olfactory receptor family 52 subfamily N member 1 [Source:HGNC Symbol;Acc:HGNC:14853]
ENSG00000185275	16.2495898122843	1.63578192469053	0.497183260294432	3.29009855183343	0.00100152298610853	0.0407102347783772	CD24P4	processed_pseudogene	ENST00000382840	ENST00000382840	NA	NA	NA	CD24 molecule pseudogene 4 [Source:HGNC Symbol;Acc:HGNC:1649]
ENSG00000287724	101.880971662054	1.63349527585617	0.506306935974313	3.22629448619492	0.00125404255635229	0.0474433509697897		lncRNA	ENST00000658428	ENST00000658428	NA	NA	NA	novel transcript, antisense to DHCR24
ENSG00000104341	960.948351892937	1.63197086885933	0.475139683730381	3.43471809394349	0.000593170545246732	0.0279390741443026	LAPTM4B	protein_coding	ENST00000445593	ENST00000521545	55353	GO:0005515	CC	lysosomal protein transmembrane 4 beta [Source:HGNC Symbol;Acc:HGNC:13646]
ENSG00000284966	42.0147383015113	1.61870044323953	0.526176766819969	3.07634343686894	0.00209556321803357	0.0667608340767712		lncRNA	ENST00000649449	ENST00000646480	NA	NA	NA	novel transcript, antisense to EFNB2
ENSG00000179057	56.0881047319334	1.61566899439425	0.443716804364788	3.6412166014474	0.000271352715955395	0.0159265446883415	IGSF22	protein_coding	ENST00000513874	ENST00000513874	283284	NA	NA	immunoglobulin superfamily member 22 [Source:HGNC Symbol;Acc:HGNC:26750]
ENSG00000145777	40.0453785034948	1.6141578629572	0.554278416121973	2.912178818455	0.00358917100217193	0.0939191337033616	TSLP	protein_coding	ENST00000420978	ENST00000344895	85480	GO:0001961	BP	thymic stromal lymphopoietin [Source:HGNC Symbol;Acc:HGNC:30743]
ENSG00000223653	668.664155681452	1.61284307853052	0.368765109902246	4.37363252439491	1.22196006951454e-05	0.00163860061848318	BCL10-AS1	lncRNA	ENST00000654182	ENST00000426125	NA	NA	NA	BCL10 antisense RNA 1 [Source:HGNC Symbol;Acc:HGNC:55868]
ENSG00000230795	397.579975652858	1.61058759901098	0.450446423433243	3.57553643502216	0.000349510492871823	0.0189768081871803	HLA-K	unprocessed_pseudogene	ENST00000430151	ENST00000430151	NA	NA	NA	major histocompatibility complex, class I, K (pseudogene) [Source:HGNC Symbol;Acc:HGNC:4969]
ENSG00000291127	324.089761411049	1.60787887971223	0.497839168387671	3.22971550213614	0.00123913455660715	0.0469736712550442	ANKRD36BP2	lncRNA	ENST00000421951	ENST00000393515	645784	NA	NA	ankyrin repeat domain 36B pseudogene 2 [Source:NCBI gene (formerly Entrezgene);Acc:645784]
ENSG00000161270	15.6237166941373	1.60251396742665	0.511357911236566	3.13384017771711	0.001725348013901	0.0583074784859224	NPHS1	protein_coding	ENST00000378910	ENST00000378910	4868	GO:0005515	BP	NPHS1 adhesion molecule, nephrin [Source:HGNC Symbol;Acc:HGNC:7908]
ENSG00000231806	306.810804700044	1.60021594044238	0.549802895974467	2.91052657626724	0.00360820279294667	0.0942890108143161	PCAT7	lncRNA	ENST00000647389	ENST00000647389	NA	NA	NA	prostate cancer associated transcript 7 [Source:HGNC Symbol;Acc:HGNC:48824]
ENSG00000076356	656.235068328108	1.5943434819255	0.290561078053297	5.48711992881943	4.08539780911675e-08	1.55496843278109e-05	PLXNA2	protein_coding	ENST00000367033	ENST00000367033	5362	GO:0001756	BP	plexin A2 [Source:HGNC Symbol;Acc:HGNC:9100]
ENSG00000242759	56.2860647197185	1.59311472199017	0.494755171595414	3.22000620398352	0.00128187822537513	0.0480286540913412	LINC00882	lncRNA	ENST00000660862	ENST00000660862	NA	NA	NA	long intergenic non-protein coding RNA 882 [Source:HGNC Symbol;Acc:HGNC:48568]
ENSG00000126243	119.572838323947	1.58338580142261	0.505928395440615	3.12966383324588	0.00175006452166605	0.0587214436695445	LRFN3	protein_coding	ENST00000585876	ENST00000246529	79414	GO:0005886	CC	leucine rich repeat and fibronectin type III domain containing 3 [Source:HGNC Symbol;Acc:HGNC:28370]
ENSG00000250900	47.1523654001152	1.57949345317065	0.498941115631318	3.16569110800198	0.00154714993088946	0.0541301360685663	TRIM7-AS1	lncRNA	ENST00000512508	ENST00000509080	NA	NA	NA	TRIM7 antisense RNA 1 [Source:HGNC Symbol;Acc:HGNC:40764]
ENSG00000196091	14.0783952524571	1.57771615056713	0.533749620360462	2.95591058126026	0.00311747457412202	0.0861582097729589	MYBPC1	protein_coding	ENST00000550514	ENST00000361466	4604	GO:0003779	MF	myosin binding protein C1 [Source:HGNC Symbol;Acc:HGNC:7549]
ENSG00000166510	21.4832287019945	1.5775907795318	0.508560003302392	3.10207403116159	0.00192169893680342	0.0630762522976392	CCDC68	protein_coding	ENST00000591504	ENST00000591504	80323	GO:0005515	BP	coiled-coil domain containing 68 [Source:HGNC Symbol;Acc:HGNC:24350]
ENSG00000251680	13.6257922770646	1.57391981768166	0.536405406323806	2.93419827452586	0.00334410510673322	0.0898141300975157		lncRNA	ENST00000503616	ENST00000503616	NA	NA	NA	novel transcript
ENSG00000198478	375.758041384546	1.57104962677671	0.520014620776683	3.02116433655311	0.00251804654858153	0.0751247125867781	SH3BGRL2	protein_coding	ENST00000369838	ENST00000369838	83699	GO:0005654	MF	SH3 domain binding glutamate rich protein like 2 [Source:HGNC Symbol;Acc:HGNC:15567]
ENSG00000245468	15.5477047613682	1.56888777462082	0.31861008870385	4.92416226053378	8.47225164797187e-07	0.000171635975455499	LINC02447	lncRNA	ENST00000663544	ENST00000663544	NA	NA	NA	long intergenic non-protein coding RNA 2447 [Source:HGNC Symbol;Acc:HGNC:53379]
ENSG00000151929	360.874953997199	1.5613446915192	0.435397468544533	3.58602151900087	0.000335761264404101	0.0183892735523415	BAG3	protein_coding	ENST00000369085	ENST00000369085	9531	GO:0000045	BP	BAG cochaperone 3 [Source:HGNC Symbol;Acc:HGNC:939]
ENSG00000085741	77.3839740217491	1.56015171095892	0.509700008046168	3.06092149564494	0.00220656940896295	0.0692610412153184	WNT11	protein_coding	ENST00000322563	ENST00000322563	7481	GO:0001649	BP	Wnt family member 11 [Source:HGNC Symbol;Acc:HGNC:12776]
ENSG00000111846	1915.40109357207	1.55993042329463	0.48100666400405	3.24305366231161	0.00118255935892182	0.0452523997054353	GCNT2	protein_coding	ENST00000410107	ENST00000495262	2651	GO:0000139	CC	glucosaminyl (N-acetyl) transferase 2 (I blood group) [Source:HGNC Symbol;Acc:HGNC:4204]
ENSG00000162779	48.7349685403554	1.55833964913717	0.428367228536771	3.63785916691197	0.000274913671157914	0.0160854379548158	AXDND1	protein_coding	ENST00000509175	ENST00000367618	126859	GO:0005737	BP	axonemal dynein light chain domain containing 1 [Source:HGNC Symbol;Acc:HGNC:26564]
ENSG00000171033	268.436227351769	1.55670418418983	0.483503149651153	3.21963607747539	0.00128353426580984	0.0480286540913412	PKIA	protein_coding	ENST00000396418	ENST00000396418	5569	GO:0000122	BP	cAMP-dependent protein kinase inhibitor alpha [Source:HGNC Symbol;Acc:HGNC:9017]
ENSG00000204789	28.5351924910509	1.55537815323028	0.52525779368849	2.96117101339522	0.00306471716503562	0.0852377118790638	ZNF204P	transcribed_unprocessed_pseudogene	ENST00000416749	ENST00000416749	NA	NA	NA	zinc finger protein 204, pseudogene [Source:HGNC Symbol;Acc:HGNC:12995]
ENSG00000157077	875.25030551043	1.55164107439597	0.524450253103889	2.9586048728412	0.0030903506826795	0.0857492666230091	ZFYVE9	protein_coding	ENST00000287727	ENST00000287727	9372	GO:0005515	MF	zinc finger FYVE-type containing 9 [Source:HGNC Symbol;Acc:HGNC:6775]
ENSG00000174332	19.6459335445371	1.54683062628215	0.494289523465151	3.12940200601116	0.0017516248642492	0.0587215093503328	GLIS1	protein_coding	ENST00000312233	ENST00000628545	148979	GO:0000122	BP	GLIS family zinc finger 1 [Source:HGNC Symbol;Acc:HGNC:29525]
ENSG00000287548	7.97360621938847	1.54339762658957	0.530752451831639	2.90794252812826	0.00363815192602193	0.0945555069016868		lncRNA	ENST00000661088	ENST00000661088	NA	NA	NA	novel transcript
ENSG00000265487	34.4960496793763	1.54229121329684	0.521417073119643	2.9578839911576	0.00309758675656909	0.0858236518928528		lncRNA	ENST00000577704	ENST00000577704	NA	NA	NA	novel transcript, antisense to L3MBTL4
ENSG00000286535	65.9940570457474	1.54186205130068	0.334424055595259	4.61049982949415	4.0170197026751e-06	0.000658110084419567		lncRNA	ENST00000665729	ENST00000665729	124902026	NA	NA	novel transcript, antisense to ASAP1
ENSG00000258279	60.8980030629075	1.54054371251505	0.448831713701957	3.432341488993	0.000598393566553847	0.0281498976046386	LINC00592	lncRNA	ENST00000640420	ENST00000640420	283404	NA	NA	long intergenic non-protein coding RNA 592 [Source:HGNC Symbol;Acc:HGNC:27474]
ENSG00000116133	900.029093687844	1.53224219144462	0.465982506993743	3.28819680663505	0.00100831325925188	0.0408247139662737	DHCR24	protein_coding	ENST00000371269	ENST00000371269	1718	GO:0000139	BP	24-dehydrocholesterol reductase [Source:HGNC Symbol;Acc:HGNC:2859]
ENSG00000157240	482.531192831555	1.53139413099472	0.464512719474853	3.29677545262058	0.000978016591409515	0.0400658922043311	FZD1	protein_coding	ENST00000287934	ENST00000287934	8321	GO:0001934	BP	frizzled class receptor 1 [Source:HGNC Symbol;Acc:HGNC:4038]
ENSG00000253973	33.9758202829549	1.52856699152684	0.465722214224107	3.28214318501735	0.00103021277742149	0.0412649502046969	NRIP3-DT	lncRNA	ENST00000670061	ENST00000670061	NA	NA	NA	NRIP3 divergent transcript [Source:HGNC Symbol;Acc:HGNC:55524]
ENSG00000290995	8.34505532587568	1.52725520936844	0.524913739758165	2.90953559354736	0.00361966168001942	0.0943239777073387		lncRNA	ENST00000527543	ENST00000527543	NA	NA	NA	novel transcript
ENSG00000274750	103.758224970323	1.52710335720376	0.475126755419842	3.21409674320349	0.00130855576575563	0.0485790047383624	H3C6	protein_coding	ENST00000634733	ENST00000614911	8353	GO:0000786	CC	H3 clustered histone 6 [Source:HGNC Symbol;Acc:HGNC:4769]
ENSG00000154153	1287.54439126226	1.52657609393096	0.437235074549071	3.49143100083026	0.0004804405414336	0.0240099204797871	RETREG1	protein_coding	ENST00000510362	ENST00000306320	54463	GO:0000423	BP	reticulophagy regulator 1 [Source:HGNC Symbol;Acc:HGNC:25964]
ENSG00000266385	10.7924450013049	1.52356552347363	0.518462937259876	2.93861993593179	0.0032967707481763	0.0889868327808247		lncRNA	ENST00000584721	ENST00000584721	NA	NA	NA	novel transcript
ENSG00000263424	24.9079691433071	1.5226988656269	0.50590186132045	3.00987005988181	0.00261359477071022	0.0770601444093363		lncRNA	ENST00000581951	ENST00000583493	NA	NA	NA	novel transcript, antisense to DSEL
ENSG00000256195	16.7392071089975	1.51790152509248	0.474389365548484	3.1996955145432	0.001375728423712	0.0501384155129925		lncRNA	ENST00000658199	ENST00000658199	101928940	NA	NA	novel transcript
ENSG00000166387	2088.13359323331	1.51626627345578	0.44242725428484	3.4271538626316	0.000609943361455397	0.0285152305248149	PPFIBP2	protein_coding	ENST00000526873	ENST00000299492	8495	GO:0003674	MF	PPFIA binding protein 2 [Source:HGNC Symbol;Acc:HGNC:9250]
ENSG00000165091	23.9912757880725	1.51288845026614	0.450688407434322	3.35683906066879	0.000788389890729716	0.0344005977719927	TMC1	protein_coding	ENST00000643676	ENST00000297784	117531	GO:0005245	BP	transmembrane channel like 1 [Source:HGNC Symbol;Acc:HGNC:16513]
ENSG00000233792	26.0157398031554	1.50516727226505	0.474964315041028	3.16901128063702	0.00152958458353466	0.0538153843997848	PUDPP2	transcribed_processed_pseudogene	ENST00000628080	ENST00000431423	NA	NA	NA	pseudouridine 5'-phosphatase pseudogene 2 [Source:HGNC Symbol;Acc:HGNC:20195]
ENSG00000232184	722.834332664105	1.5011066056923	0.461392694413079	3.25342517094208	0.00114022751679897	0.0441118203906593		lncRNA	ENST00000453572	ENST00000453572	NA	NA	NA	novel transcript
ENSG00000206549	55.1439607454172	1.49941656959837	0.44946876182211	3.33597503755291	0.000850007957370118	0.0363734342922728		protein_coding	ENST00000460241	ENST00000460241	NA	NA	NA	novel protein identical to PRSS50
ENSG00000265763	21.2498793419872	1.49182665399411	0.390867274122531	3.81670902825813	0.000135243503873337	0.0101113302965302	ZNF488	protein_coding	ENST00000585316	ENST00000585316	118738	GO:0003677	BP	zinc finger protein 488 [Source:HGNC Symbol;Acc:HGNC:23535]
ENSG00000166689	445.317708502333	1.4913281774733	0.375215905496972	3.97458677957172	7.05015533090969e-05	0.00619246860195823	PLEKHA7	protein_coding	ENST00000531066	ENST00000531066	144100	GO:0005515	MF	pleckstrin homology domain containing A7 [Source:HGNC Symbol;Acc:HGNC:27049]
ENSG00000261817	8.14189554510053	1.48437446417508	0.421399274121786	3.52248937131792	0.00042751418379722	0.0221294697661032		lncRNA	ENST00000566904	ENST00000566904	NA	NA	NA	novel transcript
ENSG00000288096	58.0831700299035	1.47885070249054	0.450286336028103	3.28424512174903	0.00102255943113626	0.0411217309761425		lncRNA	ENST00000665295	ENST00000665295	NA	NA	NA	novel transcript
ENSG00000125648	253.349845389087	1.47783494926233	0.427342951555368	3.4581942767128	0.000543809083281422	0.0262483325412108	SLC25A23	protein_coding	ENST00000598704	ENST00000301454	79085	GO:0000295	MF	solute carrier family 25 member 23 [Source:HGNC Symbol;Acc:HGNC:19375]
ENSG00000145700	52.2074729781874	1.47053408103263	0.421025285718836	3.49274528374683	0.000478082300104755	0.0239237970122806	ANKRD31	protein_coding	ENST00000504022	ENST00000506364	256006	GO:0000785	BP	ankyrin repeat domain 31 [Source:HGNC Symbol;Acc:HGNC:26853]
ENSG00000228135	13.8168116583128	1.46901218057008	0.493907432862227	2.97426619408632	0.00293690175284784	0.082698522352846	LINC01494	lncRNA	ENST00000419511	ENST00000419511	101928537	NA	NA	long intergenic non-protein coding RNA 1494 [Source:HGNC Symbol;Acc:HGNC:51152]
ENSG00000057019	501.578021907608	1.46290133116503	0.379328728348955	3.85655296273597	0.000114997190934338	0.00912254558230902	DCBLD2	protein_coding	ENST00000326840	ENST00000326840	131566	GO:0005515	BP	discoidin, CUB and LCCL domain containing 2 [Source:HGNC Symbol;Acc:HGNC:24627]
ENSG00000198417	153.380172523846	1.45994288060037	0.495150859485657	2.94848095814053	0.00319339812113035	0.0876405204678169	MT1F	protein_coding	ENST00000564295	ENST00000334350	4494	GO:0005515	MF	metallothionein 1F [Source:HGNC Symbol;Acc:HGNC:7398]
ENSG00000244274	258.575263277664	1.45032285124524	0.390000101787183	3.71877557108089	0.0002001908163986	0.013050848015079	DBNDD2	protein_coding	ENST00000372723	ENST00000372710	55861	GO:0005515	BP	dysbindin domain containing 2 [Source:HGNC Symbol;Acc:HGNC:15881]
ENSG00000249417	721.98032945574	1.44975777968105	0.273713776325691	5.2966196993899	1.17966020328506e-07	3.6138842373971e-05		lncRNA	ENST00000507698	ENST00000507698	NA	NA	NA	novel transcript, antisense to ZBTB38 & ACPL2
ENSG00000265134	8.51812953091945	1.44244997621651	0.463080554836639	3.11490076866942	0.00184006800861191	0.0608207040636012	MIR3190	miRNA	ENST00000577414	ENST00000577414	100422899	NA	NA	microRNA 3190 [Source:HGNC Symbol;Acc:HGNC:38190]
ENSG00000120440	10.1611185422264	1.44209855915173	0.463442700494177	3.1117084325937	0.00186008112364354	0.0613736560161304	TTLL2	protein_coding	ENST00000649884	ENST00000239587	83887	GO:0000226	MF	tubulin tyrosine ligase like 2 [Source:HGNC Symbol;Acc:HGNC:21211]
ENSG00000117020	7188.88595988532	1.44081200434667	0.380913664413199	3.78251593196652	0.000155251152921944	0.0110169843564064	AKT3	protein_coding	ENST00000336199	ENST00000673466	10000	GO:0000002	BP	AKT serine/threonine kinase 3 [Source:HGNC Symbol;Acc:HGNC:393]
ENSG00000138315	32.5911043578898	1.43001702036286	0.425406268098509	3.36153255746509	0.000775112181835876	0.0340407950160345	OIT3	protein_coding	ENST00000622652	ENST00000334011	170392	GO:0003014	BP	oncoprotein induced transcript 3 [Source:HGNC Symbol;Acc:HGNC:29953]
ENSG00000289159	25.9937916026761	1.42145914696902	0.408986740605408	3.47556291156258	0.000509782406815059	0.0251757678521602		lncRNA	ENST00000692582	ENST00000692582	NA	NA	NA	novel transcript
ENSG00000163449	97.0779987735332	1.4212675010214	0.469774680881498	3.02542380179898	0.00248284957190732	0.0743880444352252	TMEM169	protein_coding	ENST00000433112	ENST00000437356	92691	GO:0016020	CC	transmembrane protein 169 [Source:HGNC Symbol;Acc:HGNC:25130]
ENSG00000110318	242.843927974408	1.42126501564924	0.472104052541136	3.01049103052426	0.00260825651408126	0.076962970796473	CEP126	protein_coding	ENST00000670091	ENST00000263468	57562	GO:0005515	BP	centrosomal protein 126 [Source:HGNC Symbol;Acc:HGNC:29264]
ENSG00000238098	81.6861103217511	1.41954417344085	0.44822769145803	3.16701578348103	0.00154011959121468	0.0540346799967972	ABCA17P	transcribed_unitary_pseudogene	ENST00000512848	ENST00000494925	650655	NA	NA	ATP binding cassette subfamily A member 17, pseudogene [Source:HGNC Symbol;Acc:HGNC:32972]
ENSG00000251364	821.269845242535	1.41911974738472	0.372810413105628	3.80654535790191	0.000140921457309762	0.0104118851625277	SYT9-AS1	lncRNA	ENST00000530201	ENST00000530201	100506258	NA	NA	SYT9 antisense RNA 1 [Source:HGNC Symbol;Acc:HGNC:56173]
ENSG00000287255	364.404004289829	1.41822222765324	0.479262565834934	2.95917588552429	0.00308462990910706	0.0856536032461777		lncRNA	ENST00000703033	ENST00000703001	101929667	NA	NA	novel transcript, antisense to SLC8A1
ENSG00000285957	32.3456585315452	1.40816347291168	0.450633057736739	3.12485613013843	0.00177892041742194	0.0594250888731172		lncRNA	ENST00000650061	ENST00000650061	NA	NA	NA	novel transcript, antisense to ARHGEF10
ENSG00000285664	66.5768820300638	1.40652137859449	0.433606306956238	3.24377518507	0.0011795680704763	0.0452159760565793		lncRNA	ENST00000654071	ENST00000654071	NA	NA	NA	novel transcript, antisense to FERMT2
ENSG00000272717	25.5643595260746	1.40623069458845	0.458303474174917	3.06833959118483	0.0021525185550649	0.0682520414959605		lncRNA	ENST00000608402	ENST00000608402	NA	NA	NA	novel transcript, antisense to SETD7
ENSG00000165192	16.7376785074627	1.40522720074978	0.480240584250157	2.9260900615967	0.00343251552114824	0.0912134113909639	ASB11	protein_coding	ENST00000380470	ENST00000480796	140456	GO:0005783	CC	ankyrin repeat and SOCS box containing 11 [Source:HGNC Symbol;Acc:HGNC:17186]
ENSG00000104447	12969.1815369117	1.40233088791154	0.358198358325414	3.91495621160149	9.04206164721241e-05	0.00760522153858507	TRPS1	protein_coding	ENST00000395715	ENST00000395715	7227	GO:0000122	BP	transcriptional repressor GATA binding 1 [Source:HGNC Symbol;Acc:HGNC:12340]
ENSG00000171451	36.3877716205003	1.40214549403814	0.444680785669116	3.15315061775902	0.0016151844571299	0.0557342175175017	DSEL	protein_coding	ENST00000310045	ENST00000310045	92126	GO:0000139	CC	dermatan sulfate epimerase like [Source:HGNC Symbol;Acc:HGNC:18144]
ENSG00000205089	99.1487853426473	1.40185880714762	0.380286803879554	3.68631988500874	0.000227520336647906	0.0141238777680885	CCNI2	protein_coding	ENST00000378731	ENST00000378731	645121	GO:0000079	BP	cyclin I family member 2 [Source:HGNC Symbol;Acc:HGNC:33869]
ENSG00000157087	52.4182889457128	1.39520927706358	0.435442171405546	3.20412070461627	0.0013547566602419	0.0497065099460322	ATP2B2	protein_coding	ENST00000397077	ENST00000360273	491	GO:0003407	MF	ATPase plasma membrane Ca2+ transporting 2 [Source:HGNC Symbol;Acc:HGNC:815]
ENSG00000224307	512.480030735819	1.394251557789	0.370152511738631	3.76669484489004	0.000165422990119915	0.0115645708547468	LINC02975	lncRNA	ENST00000455981	ENST00000701580	NA	NA	NA	long intergenic non-protein coding RNA 2975 [Source:HGNC Symbol;Acc:HGNC:56025]
ENSG00000284411	8.25700811288022	1.38975206862941	0.463902382072653	2.99578558407091	0.00273738840127305	0.0794637685839792	MIR3191	miRNA	ENST00000636300	ENST00000636300	100422832	NA	NA	microRNA 3191 [Source:HGNC Symbol;Acc:HGNC:38222]
ENSG00000234156	85.9057416052649	1.38735675053194	0.42885708390713	3.23500952320138	0.00121638673616935	0.0462976450561589		lncRNA	ENST00000433572	ENST00000431442	NA	NA	NA	novel transcript
ENSG00000253139	30.6029456395163	1.38019639016922	0.45032521620973	3.06488808640559	0.00217751461434349	0.0687041738368217		lncRNA	ENST00000523724	ENST00000523724	NA	NA	NA	novel transcript
ENSG00000155893	1066.06468317807	1.38014749829514	0.262568637198813	5.25633035620365	1.46958208725725e-07	4.3948668753921e-05	PXYLP1	protein_coding	ENST00000505013	ENST00000286353	92370	GO:0000139	CC	2-phosphoxylose phosphatase 1 [Source:HGNC Symbol;Acc:HGNC:26303]
ENSG00000122367	39.1404902606669	1.37854918887784	0.374150354500511	3.6844791734013	0.000229170762088948	0.0141796116359173	LDB3	protein_coding	ENST00000687856	ENST00000361373	11155	GO:0001725	CC	LIM domain binding 3 [Source:HGNC Symbol;Acc:HGNC:15710]
ENSG00000108852	51.0484842722534	1.37657984181684	0.476821892790718	2.88698959219356	0.00388947096198885	0.0985390129350794	MPP2	protein_coding	ENST00000377184	ENST00000269095	4355	GO:0005515	BP	MAGUK p55 scaffold protein 2 [Source:HGNC Symbol;Acc:HGNC:7220]
ENSG00000287155	519.138796489308	1.37123354714551	0.295874519428006	4.63451043299174	3.57783190913533e-06	0.000591299491965475		lncRNA	ENST00000663611	ENST00000663611	NA	NA	NA	novel transcript, antisense to PXYLP1
ENSG00000107295	16.5484400562522	1.37103378717889	0.47445392916963	2.88970899572572	0.00385598595006472	0.0982714633236305	SH3GL2	protein_coding	ENST00000467085	ENST00000380607	6456	GO:0000139	CC	SH3 domain containing GRB2 like 2, endophilin A1 [Source:HGNC Symbol;Acc:HGNC:10831]
ENSG00000126803	61.7976737933245	1.35919763433541	0.326173465785572	4.1671005673679	3.08498420566041e-05	0.00334087790170735	HSPA2	protein_coding	ENST00000394709	ENST00000247207	3306	GO:0000795	BP	heat shock protein family A (Hsp70) member 2 [Source:HGNC Symbol;Acc:HGNC:5235]
ENSG00000227170	111.796528125006	1.35911474460457	0.456619283068571	2.97647251222299	0.00291585220142228	0.0824247762954186	TRPS1-AS1	lncRNA	ENST00000415088	ENST00000415088	NA	NA	NA	TRPS1 antisense RNA 1 [Source:HGNC Symbol;Acc:HGNC:56224]
ENSG00000272143	17.6240556218294	1.35394808070715	0.457817022114351	2.95740004260691	0.00310245320391827	0.0858953263606497	FGF14-AS2	lncRNA	ENST00000606448	ENST00000606448	283481	NA	NA	FGF14 antisense RNA 2 [Source:HGNC Symbol;Acc:HGNC:44368]
ENSG00000242396	95.3973434616514	1.35240042611746	0.463446900151899	2.91813458170547	0.00352132332984491	0.092853033164371		lncRNA	ENST00000415336	ENST00000689429	NA	NA	NA	novel transcript
ENSG00000289258	9.14038951532653	1.35038511560826	0.429206356715365	3.14623745543402	0.00165385671939485	0.05657989069451		protein_coding	ENST00000685347	ENST00000443292	NA	NA	NA	novel protein
ENSG00000273291	571.549804842406	1.34817314881095	0.370788564199866	3.63596205217441	0.000276945102302161	0.0161541306499191		protein_coding	ENST00000451200	ENST00000446977	NA	NA	NA	novel protein
ENSG00000125266	64.0329553108594	1.34565490209482	0.460920693850407	2.91949335330029	0.00350600870768367	0.0927139727130517	EFNB2	protein_coding	ENST00000646441	ENST00000646441	1948	GO:0001618	BP	ephrin B2 [Source:HGNC Symbol;Acc:HGNC:3227]
ENSG00000136010	273.50282086632	1.34378910607243	0.412882681632913	3.25465117780642	0.00113531716915185	0.0439673412560473	ALDH1L2	protein_coding	ENST00000549335	ENST00000258494	160428	GO:0004029	MF	aldehyde dehydrogenase 1 family member L2 [Source:HGNC Symbol;Acc:HGNC:26777]
ENSG00000163069	164.335761662676	1.3431045912793	0.4592241101734	2.9247257744637	0.00344759886101128	0.0915196145414662	SGCB	protein_coding	ENST00000381431	ENST00000381431	6443	GO:0005515	BP	sarcoglycan beta [Source:HGNC Symbol;Acc:HGNC:10806]
ENSG00000250602	347.601795255975	1.34096189129155	0.373853105568046	3.58686840183938	0.000334673115896986	0.0183831161517702		lncRNA	ENST00000648070	ENST00000648070	NA	NA	NA	novel transcript, antisense to GRAMD3
ENSG00000096060	13948.6103025013	1.33862359349339	0.44483939327032	3.00922897959249	0.00261911637988449	0.0771022846175215	FKBP5	protein_coding	ENST00000357266	ENST00000357266	2289	GO:0000413	BP	FKBP prolyl isomerase 5 [Source:HGNC Symbol;Acc:HGNC:3721]
ENSG00000290957	28.0325605469394	1.33100866321289	0.413972921034026	3.21520707172896	0.00130350456037954	0.0484870240273065		lncRNA	ENST00000530490	ENST00000530490	NA	NA	NA	novel transcript
ENSG00000155324	335.77964824527	1.32562753282532	0.375158036529982	3.53351762123155	0.000410068753280121	0.0214013860004823	GRAMD2B	protein_coding	ENST00000513040	ENST00000285689	65983	GO:0005515	MF	GRAM domain containing 2B [Source:HGNC Symbol;Acc:HGNC:24911]
ENSG00000182195	133.54181160858	1.3103314909823	0.4239634358537	3.09067098756712	0.00199704784198682	0.0644270203201244	LDOC1	protein_coding	ENST00000670989	ENST00000370526	23641	GO:0001893	BP	LDOC1 regulator of NFKB signaling [Source:HGNC Symbol;Acc:HGNC:6548]
ENSG00000144648	98.7086635128109	1.30599459320695	0.349915922854658	3.73230970043456	0.000189732025557211	0.0125584662691914	ACKR2	protein_coding	ENST00000565749	ENST00000422265	1238	GO:0004950	MF	atypical chemokine receptor 2 [Source:HGNC Symbol;Acc:HGNC:1565]
ENSG00000273413	24.9589602791572	1.30578676929472	0.403156599781047	3.23890708971125	0.00119988653169624	0.0457157981808354		lncRNA	ENST00000609363	ENST00000609363	NA	NA	NA	novel transcript, antisense to ADIRF
ENSG00000273138	56.1698007123465	1.30396684999465	0.392500209801893	3.32220675920861	0.000893084893741235	0.0376845821736433		lncRNA	ENST00000608730	ENST00000608730	NA	NA	NA	novel transcript, antisense to PON2
ENSG00000112210	201.056660291762	1.29898747273151	0.288162257516952	4.50783348216618	6.54929431228496e-06	0.00096399983977035	RAB23	protein_coding	ENST00000317483	ENST00000468148	51715	GO:0000045	BP	RAB23, member RAS oncogene family [Source:HGNC Symbol;Acc:HGNC:14263]
ENSG00000077616	184.758672760737	1.29436216191005	0.347851662982751	3.72101760506529	0.000198421603451994	0.012980424374435	NAALAD2	protein_coding	ENST00000525497	ENST00000534061	10003	GO:0004180	MF	N-acetylated alpha-linked acidic dipeptidase 2 [Source:HGNC Symbol;Acc:HGNC:14526]
ENSG00000165548	391.80444157323	1.29094047898909	0.352824758685105	3.6588715706917	0.000253328244994837	0.0151278271781641	TMEM63C	protein_coding	ENST00000557408	ENST00000298351	57156	GO:0003094	BP	transmembrane protein 63C [Source:HGNC Symbol;Acc:HGNC:23787]
ENSG00000158301	82.8070847042327	1.28358322774062	0.382231154277756	3.35813345766127	0.000784707167093086	0.0343022630663974	GPRASP2	protein_coding	ENST00000486814	ENST00000483720	114928	GO:0001540	MF	G protein-coupled receptor associated sorting protein 2 [Source:HGNC Symbol;Acc:HGNC:25169]
ENSG00000114739	290.961896430946	1.28357022779141	0.331535176939923	3.87159588807074	0.000108125106341257	0.00874305178550411	ACVR2B	protein_coding	ENST00000352511	ENST00000352511	93	GO:0000122	BP	activin A receptor type 2B [Source:HGNC Symbol;Acc:HGNC:174]
ENSG00000099284	538.838231119149	1.28230525078453	0.410107160949506	3.12675654776585	0.00176746221000973	0.0591471967454498	MACROH2A2	protein_coding	ENST00000677255	ENST00000373255	55506	GO:0000122	BP	macroH2A.2 histone [Source:HGNC Symbol;Acc:HGNC:14453]
ENSG00000204764	1222.12262140737	1.27970184792549	0.370920798417394	3.45006765159998	0.000560446087243636	0.0267657401944581	RANBP17	protein_coding	ENST00000443155	ENST00000523189	64901	GO:0005049	MF	RAN binding protein 17 [Source:HGNC Symbol;Acc:HGNC:14428]
ENSG00000134317	57.9596640837388	1.27908680207742	0.427833437901998	2.98968404234551	0.00279266153254683	0.0805716656696685	GRHL1	protein_coding	ENST00000439493	ENST00000324907	29841	GO:0000785	CC	grainyhead like transcription factor 1 [Source:HGNC Symbol;Acc:HGNC:17923]
ENSG00000290317	510.740452559979	1.27052520320204	0.373125900545538	3.40508445365075	0.000661435947465418	0.0302565956373461		protein_coding	ENST00000426937	ENST00000426937	NA	NA	NA	novel protein, ACKR2-ZNF662-KRBOX1 readthrough
ENSG00000116761	90.9488092555459	1.26582781299676	0.351431355467627	3.60192052673388	0.000315874940060165	0.0176594712409601	CTH	protein_coding	ENST00000411986	ENST00000370938	1491	GO:0004123	BP	cystathionine gamma-lyase [Source:HGNC Symbol;Acc:HGNC:2501]
ENSG00000236031	101.630089679241	1.26434533153475	0.299610414288522	4.21996456477375	2.44340721298604e-05	0.00278267355813857		lncRNA	ENST00000439849	ENST00000439849	NA	NA	NA	novel transcript
ENSG00000180764	12.2749609867006	1.26403167560705	0.336564560407862	3.75568857896165	0.000172865539693069	0.0119259497279955	PIPSL	transcribed_processed_pseudogene	ENST00000480546	ENST00000489875	NA	NA	NA	PIP5K1A and PSMD4 like (pseudogene) [Source:HGNC Symbol;Acc:HGNC:23733]
ENSG00000291210	23.832147845852	1.26213016912515	0.414341904307271	3.04610795095727	0.00231824586379021	0.0720820719922364		lncRNA	ENST00000648573	ENST00000648573	NA	NA	NA	novel transcript
ENSG00000228784	457.429176781469	1.25971533177247	0.337388728161406	3.73372085853984	0.000188671595882258	0.0125584662691914	LINC00954	lncRNA	ENST00000607100	ENST00000449086	400946	NA	NA	long intergenic non-protein coding RNA 954 [Source:HGNC Symbol;Acc:HGNC:48668]
ENSG00000197826	31.9407583742941	1.25056912152462	0.386759370991275	3.2334552575142	0.00122302492067547	0.0464808076952158	CFAP299	protein_coding	ENST00000358105	ENST00000358105	255119	GO:0005515	MF	cilia and flagella associated protein 299 [Source:HGNC Symbol;Acc:HGNC:28554]
ENSG00000138080	714.947415159558	1.23950591259897	0.4226014422266	2.9330375828068	0.00335663257148945	0.0900222575987857	EMILIN1	protein_coding	ENST00000380320	ENST00000380320	11117	GO:0003180	BP	elastin microfibril interfacer 1 [Source:HGNC Symbol;Acc:HGNC:19880]
ENSG00000273328	163.111929927697	1.23734378930892	0.355343991470145	3.48210134126577	0.000497495376614156	0.0246012116616772		lncRNA	ENST00000496604	ENST00000487368	NA	NA	NA	novel transcript
ENSG00000180998	142.078367183283	1.23653784565572	0.381298341803251	3.24296675356058	0.00118292013773132	0.0452523997054353	GPR137C	protein_coding	ENST00000321662	ENST00000321662	283554	GO:0005765	CC	G protein-coupled receptor 137C [Source:HGNC Symbol;Acc:HGNC:25445]
ENSG00000109854	1096.79376812053	1.23526064418792	0.298555338581769	4.13745957468319	3.51172294560333e-05	0.00366551890064485	HTATIP2	protein_coding	ENST00000530266	ENST00000451739	10553	GO:0001525	BP	HIV-1 Tat interactive protein 2 [Source:HGNC Symbol;Acc:HGNC:16637]
ENSG00000278139	214.27835106362	1.22760114673812	0.340980417596094	3.60021010999014	0.000317960144122781	0.0177497128750971	P3R3URF-PIK3R3	protein_coding	ENST00000540385	ENST00000540385	110117499	NA	NA	P3R3URF-PIK3R3 readthrough [Source:HGNC Symbol;Acc:HGNC:54999]
ENSG00000253582	399.080413522166	1.22652439285177	0.342891468335852	3.57700469715514	0.000347553930809301	0.018897806157035	OXR1-AS1	lncRNA	ENST00000518591	ENST00000518591	NA	NA	NA	OXR1 antisense RNA 1 [Source:HGNC Symbol;Acc:HGNC:55533]
ENSG00000182983	382.017209646458	1.22572620262967	0.396355125227545	3.09249489816988	0.00198481645386007	0.0643077117780751	ZNF662	protein_coding	ENST00000440367	ENST00000440367	389114	GO:0000978	MF	zinc finger protein 662 [Source:HGNC Symbol;Acc:HGNC:31930]
ENSG00000233460	21.5592163101938	1.22168047014848	0.333170232923579	3.66683559761086	0.000245570565026013	0.0148528803543261	RPL35AP31	processed_pseudogene	ENST00000418340	ENST00000418340	NA	NA	NA	ribosomal protein L35a pseudogene 31 [Source:HGNC Symbol;Acc:HGNC:36284]
ENSG00000092621	388.970558151902	1.21868867535728	0.32022467554572	3.80573006524377	0.000141386518644088	0.0104258031487825	PHGDH	protein_coding	ENST00000641597	ENST00000641023	26227	GO:0004617	MF	phosphoglycerate dehydrogenase [Source:HGNC Symbol;Acc:HGNC:8923]
ENSG00000203950	431.323536092564	1.21677353773111	0.311716373559074	3.90346366422266	9.48257920787068e-05	0.0079051563524729	RTL8A	protein_coding	ENST00000518153	ENST00000370775	26071	GO:0005515	MF	retrotransposon Gag like 8A [Source:HGNC Symbol;Acc:HGNC:24514]
ENSG00000215374	82.4642209649242	1.20982188441464	0.35690307275036	3.38977716020076	0.000699494590855262	0.0315660547042121	FAM66B	lncRNA	ENST00000663272	ENST00000664195	NA	NA	NA	family with sequence similarity 66 member B [Source:HGNC Symbol;Acc:HGNC:28890]
ENSG00000197712	351.651949158739	1.20828196401214	0.37098102006715	3.25699132476759	0.00112599874214758	0.043797096723292	FAM114A1	protein_coding	ENST00000510213	ENST00000358869	92689	GO:0005515	MF	family with sequence similarity 114 member A1 [Source:HGNC Symbol;Acc:HGNC:25087]
ENSG00000265349	35.3417043398841	1.20599584234952	0.385186156816613	3.13094284674332	0.00174246067620116	0.0587214436695445		lncRNA	ENST00000584676	ENST00000584676	NA	NA	NA	novel transcript, antisense to WDR16 and USP43
ENSG00000241697	118.931637192463	1.19537357114762	0.399421647204511	2.99276110725057	0.0027646606226646	0.0798889393578412	TMEFF1	protein_coding	ENST00000374879	ENST00000374879	8577	GO:0005886	CC	transmembrane protein with EGF like and two follistatin like domains 1 [Source:HGNC Symbol;Acc:HGNC:11866]
ENSG00000253626	15.1667422752375	1.1931674881496	0.4105135602384	2.90652393420739	0.0036546893875892	0.0948387695730792	EIF5AL1	protein_coding	ENST00000520547	ENST00000520547	143244	GO:0003723	MF	eukaryotic translation initiation factor 5A like 1 [Source:HGNC Symbol;Acc:HGNC:17419]
ENSG00000260579	17.0786516393135	1.19271475395818	0.393443229713083	3.0314786578688	0.00243359123703805	0.0737139480730151		lncRNA	ENST00000565513	ENST00000565513	NA	NA	NA	novel transcript, antisense to TM6SF1
ENSG00000105854	773.529321058509	1.18892309523893	0.327645568513801	3.62868663425505	0.000284866772043757	0.0164632896278847	PON2	protein_coding	ENST00000455123	ENST00000222572	5445	GO:0004064	MF	paraoxonase 2 [Source:HGNC Symbol;Acc:HGNC:9205]
ENSG00000282057	15.846849262572	1.1790883523637	0.394947906229276	2.9854275304835	0.00283182228898352	0.0811451678107894		lncRNA	ENST00000488557	ENST00000498304	NA	NA	NA	novel transcript
ENSG00000198753	78.6891372420801	1.17715315335007	0.357614530361368	3.29168155488694	0.000995903107909565	0.0406132305293726	PLXNB3	protein_coding	ENST00000538966	ENST00000361971	5365	GO:0001938	BP	plexin B3 [Source:HGNC Symbol;Acc:HGNC:9105]
ENSG00000132561	306.799314189052	1.17031966391141	0.282665301101026	4.14030183171699	3.46849136455733e-05	0.00363045064188569	MATN2	protein_coding	ENST00000521689	ENST00000254898	4147	GO:0001764	BP	matrilin 2 [Source:HGNC Symbol;Acc:HGNC:6908]
ENSG00000101977	154.250061800923	1.16161579385821	0.346333033131859	3.35404273555377	0.000796400618019485	0.0346526231958339	MCF2	protein_coding	ENST00000370576	ENST00000519895	4168	GO:0005085	BP	MCF.2 cell line derived transforming sequence [Source:HGNC Symbol;Acc:HGNC:6940]
ENSG00000180116	695.080911903237	1.16068230669704	0.366473398771562	3.16716659541377	0.00153932106785969	0.0540346799967972	C12orf40	protein_coding	ENST00000405531	ENST00000324616	283461	GO:0003677	BP	chromosome 12 open reading frame 40 [Source:HGNC Symbol;Acc:HGNC:26846]
ENSG00000173627	10.4573507088031	1.15988623165741	0.400680860930209	2.89478820866225	0.00379414429480738	0.0973227713904949	APOBEC4	protein_coding	ENST00000308641	ENST00000308641	403314	GO:0005515	MF	apolipoprotein B mRNA editing enzyme catalytic polypeptide like 4 [Source:HGNC Symbol;Acc:HGNC:32152]
ENSG00000011105	160.087901646407	1.14669215370195	0.344855049719658	3.32514241747112	0.000883733804267196	0.0374577879399238	TSPAN9	protein_coding	ENST00000537971	ENST00000011898	10867	GO:0003674	MF	tetraspanin 9 [Source:HGNC Symbol;Acc:HGNC:21640]
ENSG00000273133	19.0458812621341	1.14635142893002	0.330255839466709	3.47110116442188	0.000518328684292516	0.025464332663398		lncRNA	ENST00000609724	ENST00000609724	NA	NA	NA	novel transcript, antisense to CC2D2A
ENSG00000164930	854.891024883717	1.14560827384156	0.309983030101615	3.69571287004331	0.00021927067225046	0.0137705636684493	FZD6	protein_coding	ENST00000522566	ENST00000358755	8323	GO:0001843	BP	frizzled class receptor 6 [Source:HGNC Symbol;Acc:HGNC:4044]
ENSG00000235823	150.879467709967	1.14264850765668	0.369303439139076	3.09406408540477	0.00197434834275062	0.0640787423800054	OLMALINC	lncRNA	ENST00000641708	ENST00000641799	90271	NA	NA	oligodendrocyte maturation-associated long intergenic non-coding RNA [Source:HGNC Symbol;Acc:HGNC:28060]
ENSG00000267270	138.389239721419	1.14212103562899	0.380428862692139	3.00219343912726	0.00268041792646754	0.0782345684641545	PARD6G-AS1	lncRNA	ENST00000587254	ENST00000662611	100130522	NA	NA	PARD6G antisense RNA 1 [Source:HGNC Symbol;Acc:HGNC:44109]
ENSG00000117461	279.62924850585	1.13791991884728	0.344085523421768	3.30708455133829	0.00094272432760353	0.0392083834309367	PIK3R3	protein_coding	ENST00000262741	ENST00000262741	8503	GO:0001784	BP	phosphoinositide-3-kinase regulatory subunit 3 [Source:HGNC Symbol;Acc:HGNC:8981]
ENSG00000183801	356.860532678209	1.13686998713486	0.329404425255435	3.45128935730988	0.000557915069380555	0.0267125765302779	OLFML1	protein_coding	ENST00000530135	ENST00000329293	283298	GO:0005615	CC	olfactomedin like 1 [Source:HGNC Symbol;Acc:HGNC:24473]
ENSG00000134463	716.237517146756	1.12773756366879	0.325448264977882	3.46518228863637	0.000529872190388651	0.025862841976729	ECHDC3	protein_coding	ENST00000379215	ENST00000379215	79746	GO:0004300	MF	enoyl-CoA hydratase domain containing 3 [Source:HGNC Symbol;Acc:HGNC:23489]
ENSG00000286237	281.08097859109	1.12550529566756	0.3045304841174	3.69587070709697	0.000219134477117013	0.0137705636684493	ARMCX5-GPRASP2	protein_coding	ENST00000652409	ENST00000652409	100528062	GO:0001540	BP	ARMCX5-GPRASP2 readthrough [Source:NCBI gene (formerly Entrezgene);Acc:100528062]
ENSG00000163909	98.3156593134893	1.1244506965866	0.388168642246407	2.89680972187548	0.00376978324087692	0.0968957723734537	HEYL	protein_coding	ENST00000372852	ENST00000372852	26508	GO:0000122	BP	hes related family bHLH transcription factor with YRPW motif like [Source:HGNC Symbol;Acc:HGNC:4882]
ENSG00000134590	452.353745810863	1.12041080322117	0.361728482331296	3.09738065413112	0.00195238993521801	0.0636952425532033	RTL8C	protein_coding	ENST00000257013	ENST00000257013	8933	NA	NA	retrotransposon Gag like 8C [Source:HGNC Symbol;Acc:HGNC:2569]
ENSG00000159335	1250.25339565116	1.11945065913811	0.35688883280975	3.13669287527095	0.00170865009857206	0.0578469401296442	PTMS	protein_coding	ENST00000540667	ENST00000309083	5763	GO:0002376	BP	parathymosin [Source:HGNC Symbol;Acc:HGNC:9629]
ENSG00000154914	142.767159541584	1.11322927892094	0.361598915125311	3.07863003000205	0.00207954756642615	0.066369222678977	USP43	protein_coding	ENST00000570827	ENST00000285199	124739	GO:0004843	BP	ubiquitin specific peptidase 43 [Source:HGNC Symbol;Acc:HGNC:20072]
ENSG00000237984	46.7729221588807	1.10530363515993	0.347832520845661	3.17768917199773	0.00148453809095814	0.0529223082359449	PTENP1	transcribed_processed_pseudogene	ENST00000532280	ENST00000447117	11191	NA	NA	phosphatase and tensin homolog pseudogene 1 [Source:HGNC Symbol;Acc:HGNC:9589]
ENSG00000250222	31.4611367353569	1.10419809347254	0.353841673507269	3.1205993418688	0.00180483410289399	0.0600829888973632	TRIM7-AS2	lncRNA	ENST00000664992	ENST00000664992	NA	NA	NA	TRIM7 antisense RNA 2 [Source:HGNC Symbol;Acc:HGNC:56031]
ENSG00000136869	11994.8457431628	1.09535889184316	0.330490415762367	3.31434389501558	0.000918584552818259	0.0383738187746617	TLR4	protein_coding	ENST00000472304	ENST00000355622	7099	GO:0001530	BP	toll like receptor 4 [Source:HGNC Symbol;Acc:HGNC:11850]
ENSG00000164402	526.46018381995	1.09369522904933	0.30819676995788	3.54869140646347	0.000387150508239456	0.0204739233221135	SEPTIN8	protein_coding	ENST00000378719	ENST00000378719	23176	GO:0003924	MF	septin 8 [Source:HGNC Symbol;Acc:HGNC:16511]
ENSG00000151229	1475.52413756004	1.09202225412772	0.366587958716743	2.97888195223432	0.00289302211286358	0.0821491832967692	SLC2A13	protein_coding	ENST00000280871	ENST00000280871	114134	GO:0002020	MF	solute carrier family 2 member 13 [Source:HGNC Symbol;Acc:HGNC:15956]
ENSG00000100122	31.1919412233461	1.08671538963117	0.284213101531751	3.82359357740505	0.000131520642979838	0.00995146455446442	CRYBB1	protein_coding	ENST00000647684	ENST00000647684	1414	GO:0002088	BP	crystallin beta B1 [Source:HGNC Symbol;Acc:HGNC:2397]
ENSG00000285082	13217.9817514277	1.07899934163563	0.317505597561228	3.39836320973067	0.000677903543221153	0.0308503422851645		protein_coding	ENST00000642985	ENST00000697666	NA	NA	NA	novel protein
ENSG00000102349	252.501331948017	1.07638217897322	0.343076380505322	3.13744180636334	0.00170429102268066	0.0577512500230486	KLF8	protein_coding	ENST00000476898	ENST00000468660	11279	GO:0000122	BP	KLF transcription factor 8 [Source:HGNC Symbol;Acc:HGNC:6351]
ENSG00000227014	482.703885653912	1.07552767757058	0.323986071874717	3.31967257526575	0.000901230821511907	0.0378196621133042	FKBP14-AS1	lncRNA	ENST00000419103	ENST00000422239	NA	NA	NA	FKBP14 antisense RNA 1 [Source:HGNC Symbol;Acc:HGNC:40990]
ENSG00000128567	307.564065911459	1.07471784322685	0.360140639771227	2.98416153175477	0.00284356610232233	0.081419767706389	PODXL	protein_coding	ENST00000446198	ENST00000378555	5420	GO:0001726	CC	podocalyxin like [Source:HGNC Symbol;Acc:HGNC:9171]
ENSG00000255867	41.455031515473	1.07147271123005	0.366364468725203	2.92460869624813	0.00344889606562676	0.0915196145414662	DENND5B-AS1	lncRNA	ENST00000536397	ENST00000536397	100874249	NA	NA	DENND5B antisense RNA 1 [Source:HGNC Symbol;Acc:HGNC:42517]
ENSG00000156345	103.03475284074	1.07106089117683	0.333827211067391	3.20842895865853	0.0013346227658535	0.0492149315174505	CDK20	protein_coding	ENST00000459720	ENST00000325303	23552	GO:0001843	MF	cyclin dependent kinase 20 [Source:HGNC Symbol;Acc:HGNC:21420]
ENSG00000198908	195.765083098158	1.06824280501374	0.31895630772351	3.34918225207121	0.00081050462246159	0.0351133912868814	GPRASP3	protein_coding	ENST00000483294	ENST00000457056	80823	GO:0005515	BP	G protein-coupled receptor associated sorting protein family member 3 [Source:HGNC Symbol;Acc:HGNC:29353]
ENSG00000165138	438.559333830132	1.06784089312091	0.344179249364078	3.1025719740336	0.00191846891112936	0.0630251325547214	ANKS6	protein_coding	ENST00000444472	ENST00000353234	203286	GO:0001701	BP	ankyrin repeat and sterile alpha motif domain containing 6 [Source:HGNC Symbol;Acc:HGNC:26724]
ENSG00000157833	126.206097729208	1.06446720102285	0.356885300594827	2.9826591323562	0.00285756053372939	0.0816091902778005	GAREM2	protein_coding	ENST00000401533	ENST00000401533	150946	NA	NA	GRB2 associated regulator of MAPK1 subtype 2 [Source:HGNC Symbol;Acc:HGNC:27172]
ENSG00000260572	17.8934587641678	1.0605751770563	0.343640707317201	3.08629086855338	0.00202670458223574	0.0651606274430248	PPM1L-DT	lncRNA	ENST00000566372	ENST00000566372	NA	NA	NA	PPM1L divergent transcript [Source:HGNC Symbol;Acc:HGNC:55390]
ENSG00000282840	29.9643884500525	1.06018172038139	0.316990696523414	3.34451998752297	0.000824250902451295	0.0355885205601459		lncRNA	ENST00000634846	ENST00000634846	NA	NA	NA	novel transcript
ENSG00000182010	301.822920591068	1.03677950619731	0.355151842721856	2.91925700920349	0.00350866816402993	0.0927139727130517	RTKN2	protein_coding	ENST00000315289	ENST00000373789	219790	GO:0005634	CC	rhotekin 2 [Source:HGNC Symbol;Acc:HGNC:19364]
ENSG00000267026	52.848794907735	1.03245874998852	0.340999211086427	3.02774527453918	0.00246385676048333	0.0741807200120841		lncRNA	ENST00000629238	ENST00000630758	102724684	NA	NA	novel transcript, antisense to GALNT12
ENSG00000223358	74.4541251056455	1.00201648679525	0.34331506206155	2.91864994439307	0.0035155075613731	0.0927645941317227	EHHADH-AS1	lncRNA	ENST00000444571	ENST00000417720	339926	NA	NA	EHHADH antisense RNA 1 [Source:HGNC Symbol;Acc:HGNC:44133]
ENSG00000119514	208.331428724414	1.00191669256787	0.336581379317291	2.97674427088071	0.00291326901341501	0.0824135808517199	GALNT12	protein_coding	ENST00000375011	ENST00000375011	79695	GO:0000139	CC	polypeptide N-acetylgalactosaminyltransferase 12 [Source:HGNC Symbol;Acc:HGNC:19877]
ENSG00000112208	300.555763822249	1.0018937009306	0.310809518845386	3.22349748055496	0.00126635412510424	0.0477174897880529	BAG2	protein_coding	ENST00000370693	ENST00000370693	9532	GO:0000774	MF	BAG cochaperone 2 [Source:HGNC Symbol;Acc:HGNC:938]
ENSG00000106853	175.552480029838	0.998325153451916	0.339524049561659	2.94036653586336	0.00327824195968179	0.0886772686882769	PTGR1	protein_coding	ENST00000538962	ENST00000407693	22949	GO:0005515	BP	prostaglandin reductase 1 [Source:HGNC Symbol;Acc:HGNC:18429]
ENSG00000143367	273.693811830972	0.992059358124926	0.329292397278422	3.01270046415959	0.0025893435559209	0.0766449760649295	TUFT1	protein_coding	ENST00000392712	ENST00000368849	7286	GO:0005515	BP	tuftelin 1 [Source:HGNC Symbol;Acc:HGNC:12422]
ENSG00000286143	20.5470885195238	0.983974087164635	0.284612902595309	3.45723640141412	0.000545745867511393	0.0262634100047213		protein_coding	ENST00000412982	ENST00000412982	NA	NA	NA	novel protein
ENSG00000269388	34.6515132734209	0.978562411349665	0.326481265930502	2.99730034604182	0.00272382211003966	0.0793784539276136		transcribed_processed_pseudogene	ENST00000598755	ENST00000596210	NA	NA	NA	putative ATP-binding domain-containing protein 3-like protein (ABP3L) pseudogene
ENSG00000159228	532.445636607737	0.94944445993766	0.280904587140364	3.37995356217959	0.000724980779153444	0.0323672994541243	CBR1	protein_coding	ENST00000466328	ENST00000290349	873	GO:0004090	BP	carbonyl reductase 1 [Source:HGNC Symbol;Acc:HGNC:1548]
ENSG00000229800	40.2687772651534	0.941466506319713	0.266056501790884	3.53859612519332	0.000402260791877738	0.0211108480483914	ATP8A2P2	processed_pseudogene	ENST00000437678	ENST00000437678	NA	NA	NA	ATPase phospholipid transporting 8A2 pseudogene 2 [Source:HGNC Symbol;Acc:HGNC:39663]
ENSG00000166503	1934.8508758163	0.931499244615249	0.313674665911711	2.96963493021599	0.00298153842020089	0.0836418825290198	HDGFL3	protein_coding	ENST00000568294	ENST00000299633	50810	GO:0005576	BP	HDGF like 3 [Source:HGNC Symbol;Acc:HGNC:24937]
ENSG00000186409	871.246658508109	0.92819725443421	0.315470913261192	2.94225938245443	0.00325826886832374	0.088301899380832	CCDC30	protein_coding	ENST00000654683	ENST00000657597	728621	NA	NA	coiled-coil domain containing 30 [Source:HGNC Symbol;Acc:HGNC:26103]
ENSG00000042286	340.317710479607	0.927863540145409	0.223368356787951	4.15396143611448	3.26768269918416e-05	0.00348166934294429	AIFM2	protein_coding	ENST00000373248	ENST00000307864	84883	GO:0003677	MF	apoptosis inducing factor mitochondria associated 2 [Source:HGNC Symbol;Acc:HGNC:21411]
ENSG00000047457	1246.17748918912	0.924832653877554	0.301979678931516	3.0625658559207	0.0021944818212147	0.0690235972497422	CP	protein_coding	ENST00000481169	ENST00000264613	1356	GO:0004322	BP	ceruloplasmin [Source:HGNC Symbol;Acc:HGNC:2295]
ENSG00000288637	792.742592082221	0.921346459781839	0.282353306752123	3.26309782017423	0.00110201475025121	0.0431204753937859		protein_coding	ENST00000675518	ENST00000675079	NA	NA	NA	novel protein
ENSG00000223393	37.9729840201595	0.91446293552508	0.257266135068806	3.55454065215582	0.000378639971736587	0.0201518824505739		lncRNA	ENST00000439341	ENST00000439341	NA	NA	NA	novel transcript
ENSG00000230212	580.086904392287	0.911160645797845	0.256184172180875	3.55666252930932	0.00037559614377534	0.0200553574688231	CBR1-AS1	lncRNA	ENST00000535199	ENST00000535199	100133286	NA	NA	CBR1 antisense RNA 1 [Source:HGNC Symbol;Acc:HGNC:55777]
ENSG00000041880	306.867667148234	0.910906891361687	0.287319500151676	3.17036223048146	0.00152249011441215	0.0537162453194421	PARP3	protein_coding	ENST00000431474	ENST00000398755	10039	GO:0000723	BP	poly(ADP-ribose) polymerase family member 3 [Source:HGNC Symbol;Acc:HGNC:273]
ENSG00000286326	21.1973757331092	0.907623120158943	0.312682098965989	2.90270253129415	0.00369957857924338	0.0956130455723386		lncRNA	ENST00000668614	ENST00000668614	NA	NA	NA	novel transcript, antisense to CRYBB1
ENSG00000136153	940.746178043953	0.894389524984031	0.249399341700389	3.58617436151251	0.000335564634603734	0.0183892735523415	LMO7	protein_coding	ENST00000357063	ENST00000377534	4008	GO:0000151	CC	LIM domain 7 [Source:HGNC Symbol;Acc:HGNC:6646]
ENSG00000113790	393.813888657668	0.889399527214807	0.281283264132622	3.16193546017535	0.00156724295643675	0.0546749056397001	EHHADH	protein_coding	ENST00000231887	ENST00000231887	1962	GO:0003857	MF	enoyl-CoA hydratase and 3-hydroxyacyl CoA dehydrogenase [Source:HGNC Symbol;Acc:HGNC:3247]
ENSG00000289001	188.460730722622	0.874452459378583	0.290223510086051	3.0130310915174	0.00258652416600273	0.0766217115559348		lncRNA	ENST00000692721	ENST00000692721	NA	NA	NA	novel transcript, antisense to SETD4
ENSG00000173258	179.731550346473	0.870842127494265	0.262799152762728	3.31371740867262	0.000920645027130771	0.0384173037290306	ZNF483	protein_coding	ENST00000358151	ENST00000309235	158399	GO:0000978	MF	zinc finger protein 483 [Source:HGNC Symbol;Acc:HGNC:23384]
ENSG00000246130	463.222562775832	0.859701474780319	0.259918913603125	3.30757566989917	0.000941072837317757	0.0391829453955474		lncRNA	ENST00000501897	ENST00000501897	286059	NA	NA	novel transcript
ENSG00000270959	167.144975117471	0.857890858876486	0.252149604440824	3.4023089616935	0.000668190520069407	0.0305188933172549	LPP-AS2	lncRNA	ENST00000605573	ENST00000605573	339929	NA	NA	LPP antisense RNA 2 [Source:HGNC Symbol;Acc:HGNC:27952]
ENSG00000284154	421.08213067394	0.850723053560156	0.279527811064467	3.04342902525701	0.00233898608113884	0.0724202630296238	MIR3605	miRNA	ENST00000583214	ENST00000583214	100500853	GO:0005615	CC	microRNA 3605 [Source:HGNC Symbol;Acc:HGNC:38922]
ENSG00000257135	79.4072720656578	0.845821497378521	0.262438312417518	3.22293452349628	0.00126884554160962	0.0477372679323922	ODC1-DT	lncRNA	ENST00000690575	ENST00000553181	NA	NA	NA	ODC1 divergent transcript [Source:HGNC Symbol;Acc:HGNC:54070]
ENSG00000105327	373.245884590972	0.836532331817634	0.282504454849508	2.96112970063874	0.00306512830328631	0.0852377118790638	BBC3	protein_coding	ENST00000601438	ENST00000439096	27113	GO:0001836	CC	BCL2 binding component 3 [Source:HGNC Symbol;Acc:HGNC:17868]
ENSG00000269095	175.186620176576	0.817072781517716	0.236279302616762	3.45808021468129	0.000544039375671707	0.0262483325412108		protein_coding	ENST00000594059	ENST00000594059	NA	NA	NA	novel protein
ENSG00000147044	3010.52164025765	0.811538578328638	0.184902176434236	4.38901582436093	1.13864784731477e-05	0.00154893103013242	CASK	protein_coding	ENST00000421587	ENST00000378163	8573	GO:0001953	MF	calcium/calmodulin dependent serine protein kinase [Source:HGNC Symbol;Acc:HGNC:1497]
ENSG00000118242	766.795708626181	0.810227259065447	0.263921927160548	3.06995052583324	0.00214094232713291	0.0679636460224897	MREG	protein_coding	ENST00000263268	ENST00000263268	55686	GO:0005515	CC	melanoregulin [Source:HGNC Symbol;Acc:HGNC:25478]
ENSG00000254802	33.0265210809481	0.804120314210989	0.270297926109661	2.97494074699172	0.0029304514569736	0.0826771570298513		lncRNA	ENST00000525556	ENST00000525556	NA	NA	NA	novel transcript
ENSG00000176723	58.4141732558591	0.802433171273911	0.272554844990661	2.94411633482944	0.0032387823223484	0.0882473833736286	ZNF843	protein_coding	ENST00000564218	ENST00000315678	283933	GO:0005515	MF	zinc finger protein 843 [Source:HGNC Symbol;Acc:HGNC:28710]
ENSG00000145391	2286.42903411224	0.791623014632339	0.268978330329565	2.94307356902099	0.00324971181920008	0.0882908137286527	SETD7	protein_coding	ENST00000506866	ENST00000274031	80854	GO:0002039	MF	SET domain containing 7, histone lysine methyltransferase [Source:HGNC Symbol;Acc:HGNC:30412]
ENSG00000119139	1698.83481026341	0.789968725252553	0.265008425833792	2.98091927744217	0.00287384535099132	0.0819132879506081	TJP2	protein_coding	ENST00000643713	ENST00000377245	9414	GO:0004385	BP	tight junction protein 2 [Source:HGNC Symbol;Acc:HGNC:11828]
ENSG00000119280	328.515467549807	0.772563654076554	0.235896015559377	3.27501781767948	0.00105655309568242	0.0419073444193783	C1orf198	protein_coding	ENST00000366663	ENST00000366663	84886	GO:0005829	CC	chromosome 1 open reading frame 198 [Source:HGNC Symbol;Acc:HGNC:25900]
ENSG00000096092	121.017344225258	0.759059275046674	0.226585690054608	3.3499877016229	0.000808151484510231	0.0350828987186982	TMEM14A	protein_coding	ENST00000211314	ENST00000211314	28978	GO:0005515	MF	transmembrane protein 14A [Source:HGNC Symbol;Acc:HGNC:21076]
ENSG00000153790	513.084197495921	0.752428015799463	0.135529237708815	5.55177634375881	2.82781247160881e-08	1.14575055637303e-05	C7orf31	protein_coding	ENST00000409280	ENST00000283905	136895	GO:0005515	MF	chromosome 7 open reading frame 31 [Source:HGNC Symbol;Acc:HGNC:21722]
ENSG00000233654	147.453641563059	0.742874829986732	0.23169274348842	3.20629303620751	0.00134456987551358	0.0494772826945579	NEMP2-DT	lncRNA	ENST00000457407	ENST00000457407	105376748	NA	NA	NEMP2 divergent transcript [Source:HGNC Symbol;Acc:HGNC:55713]
ENSG00000160113	321.847019046768	0.722346839018011	0.238317997853963	3.03102092801507	0.00243728353949783	0.073736437090113	NR2F6	protein_coding	ENST00000291442	ENST00000291442	2063	GO:0000122	BP	nuclear receptor subfamily 2 group F member 6 [Source:HGNC Symbol;Acc:HGNC:7977]
ENSG00000170791	1111.91164807218	0.719023782089558	0.240733239948157	2.98680723212301	0.00281907417523521	0.0809970467337871	CHCHD7	protein_coding	ENST00000521831	ENST00000355315	79145	GO:0003674	MF	coiled-coil-helix-coiled-coil-helix domain containing 7 [Source:HGNC Symbol;Acc:HGNC:28314]
ENSG00000156869	554.426219376526	0.71266627451407	0.234723576679099	3.0361938267854	0.00239585295210751	0.0730798987613033	FRRS1	protein_coding	ENST00000646001	ENST00000646001	391059	GO:0006879	MF	ferric chelate reductase 1 [Source:HGNC Symbol;Acc:HGNC:27622]
ENSG00000253302	122.964635572406	0.674396063171089	0.23346180156382	2.88867839900881	0.00386864512333836	0.0984297210617911	STAU2-AS1	lncRNA	ENST00000522703	ENST00000517604	100128126	NA	NA	STAU2 antisense RNA 1 [Source:HGNC Symbol;Acc:HGNC:44101]
ENSG00000177096	205.665984291944	0.670171053221737	0.214099766519328	3.1301811492692	0.00174698536639651	0.0587214436695445	PHETA2	protein_coding	ENST00000321753	ENST00000321753	150368	GO:0001881	BP	PH domain containing endocytic trafficking adaptor 2 [Source:HGNC Symbol;Acc:HGNC:27161]
ENSG00000163110	3732.50248068867	0.666681187093548	0.199274424350486	3.34554315871957	0.000821215776027984	0.0355272464483473	PDLIM5	protein_coding	ENST00000359265	ENST00000317968	10611	GO:0001725	BP	PDZ and LIM domain 5 [Source:HGNC Symbol;Acc:HGNC:17468]
ENSG00000255337	63.8536668551576	0.657825673681456	0.202261667966088	3.25234969283329	0.0011445511297367	0.044188351556976	TMEM123-DT	lncRNA	ENST00000528717	ENST00000528717	101928424	NA	NA	TMEM123 divergent transcript [Source:HGNC Symbol;Acc:HGNC:55502]
ENSG00000044115	5964.15889384905	0.654784537871717	0.170022121917075	3.85117260323968	0.00011755360789231	0.00924041877615578	CTNNA1	protein_coding	ENST00000517980	ENST00000302763	1495	GO:0001541	BP	catenin alpha 1 [Source:HGNC Symbol;Acc:HGNC:2509]
ENSG00000148450	657.16297372505	0.644970268599903	0.213732443914749	3.01765261645144	0.00254740734407945	0.0758241069804204	MSRB2	protein_coding	ENST00000376510	ENST00000376510	22921	GO:0003779	MF	methionine sulfoxide reductase B2 [Source:HGNC Symbol;Acc:HGNC:17061]
ENSG00000286924	719.235426576293	0.641095921393788	0.213062558213311	3.00895627448509	0.0026214684138521	0.07711128126648		lncRNA	ENST00000655837	ENST00000655462	NA	NA	NA	novel transcript, antisense to ARMC3and MSRB2
ENSG00000182329	44.6176071533566	0.62551311395469	0.194725189642029	3.2122865824632	0.00131682945505992	0.0487900203501602	KIAA2012	protein_coding	ENST00000459709	ENST00000498697	100652824	NA	NA	KIAA2012 [Source:HGNC Symbol;Acc:HGNC:51250]
ENSG00000271147	1220.43378952544	0.612916558430616	0.189048176468814	3.24211833131183	0.00118644748571669	0.0452547190558071	ARMCX5-GPRASP2	lncRNA	ENST00000602463	ENST00000486740	NA	NA	NA	ARMCX5-GPRASP2 readthrough [Source:HGNC Symbol;Acc:HGNC:42000]
ENSG00000165476	2438.7383870292	0.611029276430179	0.206055593444083	2.96536127079701	0.00302327666481545	0.0845104510437024	REEP3	protein_coding	ENST00000373758	ENST00000373758	221035	GO:0005515	BP	receptor accessory protein 3 [Source:HGNC Symbol;Acc:HGNC:23711]
ENSG00000270050	981.406440752123	0.609837079224916	0.178024674263228	3.42557615537724	0.000613496918694961	0.0285397251769689		lncRNA	ENST00000602441	ENST00000602441	NA	NA	NA	novel transcript, antisense to ARMCX5 and GPRASP1
ENSG00000286215	471.535761779749	0.590981848975915	0.198587024133777	2.97593385848716	0.0029209785262108	0.0825077899896171		transcribed_processed_pseudogene	ENST00000652383	ENST00000402383	NA	NA	NA	vimentin 2, pseudogene
ENSG00000254689	65.0272869316961	0.571914559827743	0.190580611100972	3.00090631740464	0.00269177365287583	0.0785052035712185	LINC02235	lncRNA	ENST00000647805	ENST00000670794	109729147	NA	NA	long intergenic non-protein coding RNA 2235 [Source:HGNC Symbol;Acc:HGNC:53106]
ENSG00000100151	808.761997829137	0.558488213454034	0.184511721562322	3.02684408733022	0.00247121385726674	0.0741974576539186	PICK1	protein_coding	ENST00000445628	ENST00000356976	9463	GO:0001664	BP	protein interacting with PRKCA 1 [Source:HGNC Symbol;Acc:HGNC:9394]
ENSG00000141179	1232.91843850788	0.545317252165825	0.179236809082131	3.04244008224866	0.0023466853112566	0.0725393348756849	PCTP	protein_coding	ENST00000268896	ENST00000268896	58488	GO:0005515	BP	phosphatidylcholine transfer protein [Source:HGNC Symbol;Acc:HGNC:8752]
ENSG00000164830	5431.25287216417	0.527635644893416	0.164715724135807	3.20331072010092	0.00135857313381717	0.0497980488865415	OXR1	protein_coding	ENST00000521369	ENST00000517566	55074	GO:0003674	MF	oxidation resistance 1 [Source:HGNC Symbol;Acc:HGNC:15822]
ENSG00000112576	10124.2183933191	0.509995583182637	0.146351443865372	3.48473216056399	0.00049262989199102	0.0244568998156965	CCND3	protein_coding	ENST00000616010	ENST00000372991	896	GO:0000079	BP	cyclin D3 [Source:HGNC Symbol;Acc:HGNC:1585]
ENSG00000077420	13299.1842801412	0.503342202259783	0.166974441357346	3.01448651762557	0.00257414651770687	0.07643531515659	APBB1IP	protein_coding	ENST00000376236	ENST00000376236	54518	GO:0002291	BP	amyloid beta precursor protein binding family B member 1 interacting protein [Source:HGNC Symbol;Acc:HGNC:17379]
ENSG00000131171	8401.12513555576	0.503187604638026	0.146852545943871	3.42648199528219	0.000611454297286605	0.0285397251769689	SH3BGRL	protein_coding	ENST00000373212	ENST00000373212	6451	GO:0005615	BP	SH3 domain binding glutamate rich protein like [Source:HGNC Symbol;Acc:HGNC:10823]
ENSG00000104325	3501.13118404178	0.493260809807486	0.14502618306166	3.4011845267814	0.000670945209305904	0.0306076106923193	DECR1	protein_coding	ENST00000519328	ENST00000220764	1666	GO:0005634	MF	2,4-dienoyl-CoA reductase 1 [Source:HGNC Symbol;Acc:HGNC:2753]
ENSG00000285130	2801.4812290337	0.478487757231926	0.162442121903388	2.94558918355243	0.00322340207316994	0.0881429706234517		protein_coding	ENST00000642330	ENST00000642889	NA	NA	NA	novel protein
ENSG00000166557	1809.39795498888	0.453583952367741	0.155887206426939	2.90969325042287	0.00361783645804351	0.0943239777073387	TMED3	protein_coding	ENST00000299705	ENST00000299705	23423	GO:0000139	CC	transmembrane p24 trafficking protein 3 [Source:HGNC Symbol;Acc:HGNC:28889]
ENSG00000083642	7598.74983501178	0.441828646845172	0.142060136917771	3.11015219632596	0.00186990967298428	0.0615909671221335	PDS5B	protein_coding	ENST00000315596	ENST00000315596	23047	GO:0000775	CC	PDS5 cohesin associated factor B [Source:HGNC Symbol;Acc:HGNC:20418]
ENSG00000138303	1528.51496976062	0.440016501268609	0.118751168706487	3.70536564870517	0.000211085996286412	0.0134812397052005	ASCC1	protein_coding	ENST00000672957	ENST00000672957	51008	GO:0003723	MF	activating signal cointegrator 1 complex subunit 1 [Source:HGNC Symbol;Acc:HGNC:24268]
ENSG00000014824	3006.00031203724	0.294355553861083	0.0979240566202569	3.00595751463376	0.00264745985441331	0.0777888909157348	SLC30A9	protein_coding	ENST00000513699	ENST00000264451	10463	GO:0003682	BP	solute carrier family 30 member 9 [Source:HGNC Symbol;Acc:HGNC:1329]
ENSG00000079459	3722.13694065946	0.277775959680313	0.0927239207970333	2.99573138509045	0.00273787495219982	0.0794637685839792	FDFT1	protein_coding	ENST00000538689	ENST00000220584	2222	GO:0004310	MF	farnesyl-diphosphate farnesyltransferase 1 [Source:HGNC Symbol;Acc:HGNC:3629]
ENSG00000124160	2216.24913881764	-0.274193640610347	0.0828328479476848	-3.31020419319062	0.00093227933827616	0.0388597541433451	NCOA5	protein_coding	ENST00000290231	ENST00000290231	57727	GO:0000122	BP	nuclear receptor coactivator 5 [Source:HGNC Symbol;Acc:HGNC:15909]
ENSG00000205531	4392.79106700064	-0.291984136422829	0.0890890713514805	-3.27744056586775	0.00104752781179645	0.0417250480722011	NAP1L4	protein_coding	ENST00000620138	ENST00000380542	4676	GO:0000785	CC	nucleosome assembly protein 1 like 4 [Source:HGNC Symbol;Acc:HGNC:7640]
ENSG00000101191	6559.83146130727	-0.324689266180368	0.0813170924217666	-3.99287845286333	6.52760329374826e-05	0.00585634808837448	DIDO1	protein_coding	ENST00000266070	ENST00000395343	11083	GO:0003723	MF	death inducer-obliterator 1 [Source:HGNC Symbol;Acc:HGNC:2680]
ENSG00000291043	313.22435027188	-0.34392121475088	0.103601657404144	-3.31964973696572	0.000901304545467137	0.0378196621133042	GLUD1P3	lncRNA	ENST00000688348	ENST00000690102	2749	NA	NA	glutamate dehydrogenase 1 pseudogene 3 [Source:HGNC Symbol;Acc:HGNC:4338]
ENSG00000104866	1054.94074604785	-0.347099843844957	0.110512747761736	-3.14081271957239	0.00168479731322665	0.0572883741485687	PPP1R37	protein_coding	ENST00000593240	ENST00000221462	284352	GO:0004864	MF	protein phosphatase 1 regulatory subunit 37 [Source:HGNC Symbol;Acc:HGNC:27607]
ENSG00000163257	2118.16457062922	-0.348908972430412	0.116109268200962	-3.00500535260046	0.00265576175811583	0.0779375068594726	DCAF16	protein_coding	ENST00000382247	ENST00000382247	54876	GO:0005515	CC	DDB1 and CUL4 associated factor 16 [Source:HGNC Symbol;Acc:HGNC:25987]
ENSG00000116198	1461.62846602863	-0.349499221980571	0.0949048938401632	-3.68262591989397	0.000230843779434859	0.0142131118511191	CEP104	protein_coding	ENST00000675966	ENST00000378230	9731	GO:0000922	CC	centrosomal protein 104 [Source:HGNC Symbol;Acc:HGNC:24866]
ENSG00000165684	782.482579706927	-0.350442471262612	0.117381309955129	-2.98550485930489	0.00283110639902561	0.0811451678107894	SNAPC4	protein_coding	ENST00000689006	ENST00000684778	6621	GO:0000978	MF	small nuclear RNA activating complex polypeptide 4 [Source:HGNC Symbol;Acc:HGNC:11137]
ENSG00000169045	14863.3198372354	-0.35221932464731	0.107375392222999	-3.280261122733	0.00103711048910017	0.0414504476052491	HNRNPH1	protein_coding	ENST00000329433	ENST00000393432	3187	GO:0000398	BP	heterogeneous nuclear ribonucleoprotein H1 [Source:HGNC Symbol;Acc:HGNC:5041]
ENSG00000100425	3397.95012541196	-0.357494475453809	0.0991729915831567	-3.60475639331753	0.000312445861865935	0.0175197507752534	BRD1	protein_coding	ENST00000438393	ENST00000404760	23774	GO:0005515	CC	bromodomain containing 1 [Source:HGNC Symbol;Acc:HGNC:1102]
ENSG00000124228	1541.78831522109	-0.358454037761019	0.116890116489732	-3.06658978984341	0.00216515768368034	0.0684440492271468	DDX27	protein_coding	ENST00000484427	ENST00000618172	55661	GO:0003723	MF	DEAD-box helicase 27 [Source:HGNC Symbol;Acc:HGNC:15837]
ENSG00000198089	2653.9651908364	-0.36604378609094	0.119608021505876	-3.06036151658071	0.00221069968788354	0.0693023086016138	SFI1	protein_coding	ENST00000465646	ENST00000400288	9814	GO:0005515	MF	SFI1 centrin binding protein [Source:HGNC Symbol;Acc:HGNC:29064]
ENSG00000250959	268.086641255158	-0.371836976449222	0.10740213640099	-3.46210037257504	0.000535977227255085	0.0260746297613539	GLUD1P3	transcribed_unprocessed_pseudogene	ENST00000508551	ENST00000508551	NA	NA	NA	glutamate dehydrogenase 1 pseudogene 3 [Source:HGNC Symbol;Acc:HGNC:4338]
ENSG00000240731	86.9036237070761	-0.372809579450959	0.116514950487113	-3.19967161203225	0.00137584251056061	0.0501384155129925		lncRNA	ENST00000444968	ENST00000444968	NA	NA	NA	novel transcript
ENSG00000152944	2815.37597012148	-0.378807564181693	0.129190743396543	-2.93215716716613	0.00336616347314797	0.09021365990874	MED21	protein_coding	ENST00000546323	ENST00000282892	9412	GO:0000151	CC	mediator complex subunit 21 [Source:HGNC Symbol;Acc:HGNC:11473]
ENSG00000258317	981.906754280406	-0.384095171096265	0.1322091483294	-2.90520872382665	0.00367008267512337	0.0950463129081263		lncRNA	ENST00000550947	ENST00000550947	NA	NA	NA	novel transcript, antisense to ZC3H10 and ESYT1
ENSG00000100241	3892.80013998656	-0.385635505908155	0.12940624926513	-2.98003773463875	0.00288212877489833	0.0820165633005684	SBF1	protein_coding	ENST00000685180	ENST00000380817	6305	GO:0005085	BP	SET binding factor 1 [Source:HGNC Symbol;Acc:HGNC:10542]
ENSG00000177853	4501.31655242253	-0.387252057862184	0.130733435244455	-2.96215009678336	0.00305498818414584	0.0850813080316331	ZNF518A	protein_coding	ENST00000614149	ENST00000316045	9849	GO:0000977	MF	zinc finger protein 518A [Source:HGNC Symbol;Acc:HGNC:29009]
ENSG00000139645	1952.39533450168	-0.387406260804038	0.109981378548476	-3.52247140304104	0.000427543164717579	0.0221294697661032	ANKRD52	protein_coding	ENST00000548241	ENST00000267116	283373	GO:0005515	MF	ankyrin repeat domain 52 [Source:HGNC Symbol;Acc:HGNC:26614]
ENSG00000281691	417.957444280466	-0.387580938390179	0.128148631438223	-3.02446412451171	0.00249074009979756	0.0745461300242033	RBM5-AS1	lncRNA	ENST00000630404	ENST00000630404	100775107	NA	NA	RBM5 antisense RNA 1 [Source:HGNC Symbol;Acc:HGNC:48871]
ENSG00000108848	4184.94414300373	-0.399882666875678	0.138705249423245	-2.88296707254011	0.00393948618204141	0.0994931493468514	LUC7L3	protein_coding	ENST00000505658	ENST00000505658	51747	GO:0003677	BP	LUC7 like 3 pre-mRNA splicing factor [Source:HGNC Symbol;Acc:HGNC:24309]
ENSG00000041802	1350.43485978054	-0.402253111138117	0.127054105942589	-3.16599851814219	0.00154551581027328	0.0541232167722188	LSG1	protein_coding	ENST00000265245	ENST00000265245	55341	GO:0000054	BP	large 60S subunit nuclear export GTPase 1 [Source:HGNC Symbol;Acc:HGNC:25652]
ENSG00000226890	81.0843632403782	-0.403035207941798	0.121054873500113	-3.32935962253039	0.000870459312063473	0.0369783284530594		lncRNA	ENST00000415176	ENST00000415176	NA	NA	NA	novel transcript, antisense to CRAMP1L
ENSG00000256525	1269.57868830245	-0.40720043229762	0.126902286221535	-3.20877144472217	0.00133303411993088	0.0492149315174505	POLG2	protein_coding	ENST00000539111	ENST00000539111	11232	GO:0001701	BP	DNA polymerase gamma 2, accessory subunit [Source:HGNC Symbol;Acc:HGNC:9180]
ENSG00000196437	473.204722519711	-0.417451234608969	0.113592752444992	-3.67498124328948	0.000237866889062646	0.0145033369688828	ZNF569	protein_coding	ENST00000392149	ENST00000316950	148266	GO:0000978	MF	zinc finger protein 569 [Source:HGNC Symbol;Acc:HGNC:24737]
ENSG00000100359	1592.74371089003	-0.418240673979785	0.0995797270701397	-4.20005844849519	2.66846086102468e-05	0.00294006648258102	SGSM3	protein_coding	ENST00000457767	ENST00000248929	27352	GO:0005096	MF	small G protein signaling modulator 3 [Source:HGNC Symbol;Acc:HGNC:25228]
ENSG00000010626	697.01064715477	-0.418998001968961	0.0950028146810375	-4.41037461232812	1.03191944809878e-05	0.00142954987955185	LRRC23	protein_coding	ENST00000433346	ENST00000443597	10233	GO:0003674	MF	leucine rich repeat containing 23 [Source:HGNC Symbol;Acc:HGNC:19138]
ENSG00000165609	1290.4062994949	-0.42357423871993	0.144712854082058	-2.92699802935091	0.00342251049334333	0.091140366006834	NUDT5	protein_coding	ENST00000491614	ENST00000491614	11164	GO:0000287	MF	nudix hydrolase 5 [Source:HGNC Symbol;Acc:HGNC:8052]
ENSG00000198093	425.527867269699	-0.42624543000312	0.138558442297497	-3.07628624380702	0.00209596525338553	0.0667608340767712	ZNF649	protein_coding	ENST00000354957	ENST00000354957	65251	GO:0000978	MF	zinc finger protein 649 [Source:HGNC Symbol;Acc:HGNC:25741]
ENSG00000155666	232.759618597769	-0.426616373219574	0.122263938108712	-3.48930665753827	0.000484275242422362	0.0241695038539298	KDM8	protein_coding	ENST00000286096	ENST00000286096	79831	GO:0000086	BP	lysine demethylase 8 [Source:HGNC Symbol;Acc:HGNC:25840]
ENSG00000235333	514.784455850022	-0.431142331144077	0.145066564900477	-2.97203102203367	0.00295836790640694	0.0831277114700371	PVRIG2P	transcribed_unprocessed_pseudogene	ENST00000435460	ENST00000435460	NA	NA	NA	PVR related immunoglobulin domain containing 2, pseudogene [Source:HGNC Symbol;Acc:HGNC:48897]
ENSG00000166860	476.880097256832	-0.431796315696546	0.136094595605849	-3.17276607329138	0.00150994131307165	0.0535467253715158	ZBTB39	protein_coding	ENST00000300101	ENST00000300101	9880	GO:0000122	BP	zinc finger and BTB domain containing 39 [Source:HGNC Symbol;Acc:HGNC:29014]
ENSG00000196670	858.172682702849	-0.438672985953533	0.142680511235907	-3.07451229431212	0.00210847031031889	0.0671024237864242	ZFP62	protein_coding	ENST00000506377	ENST00000502412	643836	GO:0000978	MF	ZFP62 zinc finger protein [Source:HGNC Symbol;Acc:HGNC:23241]
ENSG00000290865	805.449402090202	-0.44272046730661	0.126154431075414	-3.50935328654413	0.000449197805687523	0.0228707641427626	RRN3P3	lncRNA	ENST00000551766	ENST00000551766	100131998	NA	NA	RRN3 pseudogene 3 [Source:HGNC Symbol;Acc:HGNC:37620]
ENSG00000100106	3082.84188882757	-0.442916159759887	0.127981032397496	-3.46079533398539	0.000538582107482256	0.0261524644227305	TRIOBP	protein_coding	ENST00000644935	ENST00000644935	11078	GO:0000781	CC	TRIO and F-actin binding protein [Source:HGNC Symbol;Acc:HGNC:17009]
ENSG00000265148	8242.94518313908	-0.450674060949612	0.120347039962661	-3.7447872510154	0.00018054670306762	0.0122579825554793	TSPOAP1-AS1	lncRNA	ENST00000667382	ENST00000583841	100506779	NA	NA	TSPOAP1, SUPT4H1 and RNF43 antisense RNA 1 [Source:HGNC Symbol;Acc:HGNC:44148]
ENSG00000242294	371.847166320864	-0.451525518578415	0.144258320597359	-3.12997903142567	0.00174818781368536	0.0587214436695445	STAG3L5P	transcribed_unprocessed_pseudogene	ENST00000443759	ENST00000443759	NA	NA	NA	stromal antigen 3-like 5 pseudogene [Source:HGNC Symbol;Acc:HGNC:48896]
ENSG00000273154	1399.63714031542	-0.462060606768411	0.105380711089622	-4.38467915039451	1.16156855246819e-05	0.00157442678509187		protein_coding	ENST00000490623	ENST00000632538	NA	NA	NA	novel protein, ZGPAT-LIME1 readthrough
ENSG00000290831	568.722899519713	-0.462532049904467	0.131661462555084	-3.51304049741172	0.000443009948544076	0.0226500106799041	NSUN5P2	lncRNA	ENST00000602348	ENST00000602348	260294	GO:0003723	BP	NSUN5 pseudogene 2 [Source:HGNC Symbol;Acc:HGNC:16609]
ENSG00000103496	1085.63700227773	-0.470523440914265	0.134032947722537	-3.51050580405276	0.000447255043955432	0.0228360668174589	STX4	protein_coding	ENST00000457779	ENST00000313843	6810	GO:0000149	MF	syntaxin 4 [Source:HGNC Symbol;Acc:HGNC:11439]
ENSG00000089280	6289.65964052981	-0.471096967313475	0.155826863375775	-3.02320766206677	0.00250110549523273	0.0747376337556418	FUS	protein_coding	ENST00000254108	ENST00000254108	2521	GO:0003677	BP	FUS RNA binding protein [Source:HGNC Symbol;Acc:HGNC:4010]
ENSG00000100101	953.849769272126	-0.4728761402055	0.144845659161347	-3.26468975973075	0.00109584031927114	0.0429783543360743		protein_coding	ENST00000455236	ENST00000455236	NA	NA	NA	novel transcript
ENSG00000154719	607.762849548941	-0.475385674866294	0.138668078130103	-3.42822718304547	0.000607536820769759	0.0284461195825886	MRPL39	protein_coding	ENST00000352957	ENST00000352957	54148	GO:0000166	MF	mitochondrial ribosomal protein L39 [Source:HGNC Symbol;Acc:HGNC:14027]
ENSG00000268870	531.740153039058	-0.48195383092302	0.13084635992821	-3.68335681013556	0.000230182606911886	0.0142059306184002		protein_coding	ENST00000595562	ENST00000595562	NA	NA	NA	novel zinc finger protein
ENSG00000167202	4458.63256125863	-0.484884748697474	0.166125719295842	-2.91878193667277	0.00351401946051402	0.0927645941317227	TBC1D2B	protein_coding	ENST00000465531	ENST00000300584	23102	GO:0005096	MF	TBC1 domain family member 2B [Source:HGNC Symbol;Acc:HGNC:29183]
ENSG00000168096	427.666701738469	-0.485170255601478	0.137806039021884	-3.52067484883177	0.00043045009407678	0.0222028476794413	ANKS3	protein_coding	ENST00000591185	ENST00000304283	124401	GO:0005515	MF	ankyrin repeat and sterile alpha motif domain containing 3 [Source:HGNC Symbol;Acc:HGNC:29422]
ENSG00000269737	144.728641303512	-0.493269084015744	0.148507127349448	-3.32151791513041	0.000895292346153592	0.0376933082630318		transcribed_processed_pseudogene	ENST00000596308	ENST00000597891	NA	NA	NA	ribosomal protein S7 (RPS7) pseudogene
ENSG00000260852	131.729561714845	-0.495065053781358	0.16305381114251	-3.0362065769114	0.00239575163561084	0.0730798987613033	FBXL19-AS1	lncRNA	ENST00000563777	ENST00000563777	283932	NA	NA	FBXL19 antisense RNA 1 [Source:HGNC Symbol;Acc:HGNC:27557]
ENSG00000185219	2731.65739375888	-0.495467912540127	0.129744953056384	-3.81878370501864	0.000134111286412584	0.0100666282536107	ZNF445	protein_coding	ENST00000396077	ENST00000396077	353274	GO:0000978	MF	zinc finger protein 445 [Source:HGNC Symbol;Acc:HGNC:21018]
ENSG00000101246	723.639521103768	-0.498409135756673	0.151620828594258	-3.28720757152984	0.0010118621966307	0.0408247139662737	ARFRP1	protein_coding	ENST00000612256	ENST00000622789	10139	GO:0003924	MF	ADP ribosylation factor related protein 1 [Source:HGNC Symbol;Acc:HGNC:662]
ENSG00000114735	982.150868329997	-0.500181118762862	0.159793801791953	-3.13016595859008	0.00174707571293564	0.0587214436695445	HEMK1	protein_coding	ENST00000434410	ENST00000232854	51409	GO:0003677	MF	HemK methyltransferase family member 1 [Source:HGNC Symbol;Acc:HGNC:24923]
ENSG00000185163	442.377595228814	-0.500845907262919	0.129210671291853	-3.87619615512746	0.000106102159173951	0.00861645573240012	DDX51	protein_coding	ENST00000397333	ENST00000397333	317781	GO:0003723	MF	DEAD-box helicase 51 [Source:HGNC Symbol;Acc:HGNC:20082]
ENSG00000136878	2444.20725835895	-0.502829992819516	0.147674081613062	-3.40499827273034	0.000661644722941886	0.0302565956373461	USP20	protein_coding	ENST00000491053	ENST00000372429	10868	GO:0001664	MF	ubiquitin specific peptidase 20 [Source:HGNC Symbol;Acc:HGNC:12619]
ENSG00000176715	2480.4484704693	-0.503461387018444	0.171912835113357	-2.9285852140503	0.00340508481912341	0.0908046716697729	ACSF3	protein_coding	ENST00000537895	ENST00000614302	197322	GO:0005515	MF	acyl-CoA synthetase family member 3 [Source:HGNC Symbol;Acc:HGNC:27288]
ENSG00000127527	3954.65308646671	-0.509202017050277	0.134904066784351	-3.77454904946828	0.000160297367681269	0.0112619733675552	EPS15L1	protein_coding	ENST00000594851	ENST00000455140	58513	GO:0005509	MF	epidermal growth factor receptor pathway substrate 15 like 1 [Source:HGNC Symbol;Acc:HGNC:24634]
ENSG00000267858	1311.89214067243	-0.51289641538136	0.0887662388439011	-5.778057311669	7.55680697210482e-09	3.69802653916729e-06	MZF1-AS1	lncRNA	ENST00000593642	ENST00000600534	100131691	NA	NA	MZF1 antisense RNA 1 [Source:HGNC Symbol;Acc:HGNC:51271]
ENSG00000277142	47.7406670303166	-0.513823950320151	0.16924196983422	-3.03603149279972	0.00239714325174414	0.0730798987613033	LINC00235	lncRNA	ENST00000622160	ENST00000622160	NA	NA	NA	long intergenic non-protein coding RNA 235 [Source:HGNC Symbol;Acc:HGNC:14138]
ENSG00000160226	762.461690762716	-0.515600835343907	0.121491326265246	-4.2439312434389	2.1963767374248e-05	0.00261077829157425	CFAP410	protein_coding	ENST00000339818	ENST00000339818	755	GO:0001750	BP	cilia and flagella associated protein 410 [Source:HGNC Symbol;Acc:HGNC:1260]
ENSG00000166886	470.589682144596	-0.518362878561032	0.143543517955332	-3.61118973496481	0.000304795568970757	0.0173227780307498	NAB2	protein_coding	ENST00000555857	ENST00000300131	4665	GO:0001958	BP	NGFI-A binding protein 2 [Source:HGNC Symbol;Acc:HGNC:7627]
ENSG00000289537	77.7206901879398	-0.518570910785883	0.151575426077505	-3.42120701360076	0.000623438579425575	0.0288951895588377		lncRNA	ENST00000693545	ENST00000693545	NA	NA	NA	novel transcript, antisense to SS18L1
ENSG00000103061	2200.05078473187	-0.534257745287672	0.153209048141008	-3.48711614470681	0.000488259266788327	0.0243024078365243	SLC7A6OS	protein_coding	ENST00000568315	ENST00000263997	84138	GO:0002244	BP	solute carrier family 7 member 6 opposite strand [Source:HGNC Symbol;Acc:HGNC:25807]
ENSG00000184441	380.671538361255	-0.53433232599019	0.13092011657908	-4.08136151992681	4.47726507184791e-05	0.0043795899002728		lncRNA	ENST00000448927	ENST00000448927	NA	NA	NA	novel transcript, antisense to C21orf2
ENSG00000099326	1220.28256936347	-0.534688379623751	0.0965723219430939	-5.53666277112836	3.08289326868852e-08	1.22280527639423e-05	MZF1	protein_coding	ENST00000600004	ENST00000215057	7593	GO:0000122	BP	myeloid zinc finger 1 [Source:HGNC Symbol;Acc:HGNC:13108]
ENSG00000151006	199.385303850971	-0.546165180029281	0.166820700754017	-3.27396526666448	0.00106049645784806	0.0420195236889302	PRSS53	protein_coding	ENST00000280606	ENST00000280606	339105	GO:0004252	MF	serine protease 53 [Source:HGNC Symbol;Acc:HGNC:34407]
ENSG00000286577	109.032578877761	-0.553070873672637	0.178884224397829	-3.09178115361719	0.00198959470769125	0.0643148893597962		lncRNA	ENST00000657563	ENST00000657563	NA	NA	NA	novel transcript, antisense to KIAA0825
ENSG00000116151	526.0967179768	-0.557542401811545	0.171281939147508	-3.2551149559989	0.00113346476701679	0.0439673412560473	MORN1	protein_coding	ENST00000378531	ENST00000378531	79906	NA	NA	MORN repeat containing 1 [Source:HGNC Symbol;Acc:HGNC:25852]
ENSG00000118690	709.841849962674	-0.559571636018613	0.171825499896242	-3.25662742931936	0.00112744310983236	0.043797096723292	ARMC2	protein_coding	ENST00000392644	ENST00000392644	84071	GO:0005515	BP	armadillo repeat containing 2 [Source:HGNC Symbol;Acc:HGNC:23045]
ENSG00000290440	667.135018411685	-0.562870107512966	0.163807179250612	-3.43617483731785	0.000589990097298259	0.0278614021354968		lncRNA	ENST00000432595	ENST00000432595	NA	NA	NA	novel transcript
ENSG00000105185	334.895482634148	-0.564060231642495	0.19029740245941	-2.96409842884118	0.00303571169623981	0.084669616895642	PDCD5	protein_coding	ENST00000590247	ENST00000590247	9141	GO:0003677	BP	programmed cell death 5 [Source:HGNC Symbol;Acc:HGNC:8764]
ENSG00000198040	1226.49654174762	-0.568002592000226	0.133483375647751	-4.25523095474546	2.08833341453817e-05	0.0025302408808107	ZNF84	protein_coding	ENST00000392319	ENST00000539354	7637	GO:0000978	MF	zinc finger protein 84 [Source:HGNC Symbol;Acc:HGNC:13159]
ENSG00000251513	1157.05821971693	-0.568150915057103	0.19079501336055	-2.97780798905606	0.00290317797037057	0.0822874672410242	LIX1-AS1	lncRNA	ENST00000504578	ENST00000504578	NA	NA	NA	LIX1 and RIOK2 antisense RNA 1 [Source:HGNC Symbol;Acc:HGNC:52976]
ENSG00000070718	457.579452315807	-0.568575154618787	0.187502399004829	-3.0323620264941	0.002426479965856	0.0736408754422918	AP3M2	protein_coding	ENST00000518421	ENST00000396926	10947	GO:0005769	CC	adaptor related protein complex 3 subunit mu 2 [Source:HGNC Symbol;Acc:HGNC:570]
ENSG00000101104	1665.46964573057	-0.57128744263151	0.165566875738766	-3.45049358503869	0.000559562465637983	0.0267574533854122	PABPC1L	protein_coding	ENST00000217073	ENST00000217073	80336	GO:0003730	MF	poly(A) binding protein cytoplasmic 1 like [Source:HGNC Symbol;Acc:HGNC:15797]
ENSG00000261442	116.547041985897	-0.578484850070829	0.160393127244621	-3.60666856497263	0.000310153405017696	0.0175197507752534		lncRNA	ENST00000569678	ENST00000569678	NA	NA	NA	novel transcript, antisense to MGRN1
ENSG00000179361	1642.41484490929	-0.588555113476009	0.199287204418967	-2.9533010671306	0.00314395173156794	0.0865607938853798	ARID3B	protein_coding	ENST00000622429	ENST00000346246	10620	GO:0003677	MF	AT-rich interaction domain 3B [Source:HGNC Symbol;Acc:HGNC:14350]
ENSG00000273784	837.301596934912	-0.589548510032619	0.201208518964631	-2.93003752060942	0.00338921077909702	0.0905094623438376		lncRNA	ENST00000342657	ENST00000614537	NA	NA	NA	novel transcript
ENSG00000065665	1078.59009835744	-0.595416954928702	0.20478594592397	-2.9075088734349	0.00364320008142715	0.0946102152089983	SEC61A2	protein_coding	ENST00000379051	ENST00000298428	55176	GO:0003674	MF	SEC61 translocon subunit alpha 2 [Source:HGNC Symbol;Acc:HGNC:17702]
ENSG00000164855	460.548325242376	-0.595922321472248	0.192715497660915	-3.09223870786344	0.00198653033933651	0.0643079464918722	TMEM184A	protein_coding	ENST00000297477	ENST00000297477	202915	GO:0005215	MF	transmembrane protein 184A [Source:HGNC Symbol;Acc:HGNC:28797]
ENSG00000124802	774.347491709476	-0.597642814936924	0.181629738404592	-3.29044582779521	0.0010002876008175	0.0407102347783772	EEF1E1	protein_coding	ENST00000429723	ENST00000379715	9521	GO:0005515	MF	eukaryotic translation elongation factor 1 epsilon 1 [Source:HGNC Symbol;Acc:HGNC:3212]
ENSG00000232442	400.615316173098	-0.600530505124103	0.180792980747924	-3.32164723785051	0.00089487753659763	0.0376933082630318	MHENCR	lncRNA	ENST00000449500	ENST00000449500	100505771	NA	NA	melanoma highly expressed competing endogenous lncRNA for miR-425 and miR-489 [Source:HGNC Symbol;Acc:HGNC:53110]
ENSG00000178917	893.952431932805	-0.602733330849347	0.154509356670517	-3.90095036208482	9.58157977229574e-05	0.00795250016299286	ZNF852	protein_coding	ENST00000650400	ENST00000436261	285346	GO:0000978	MF	zinc finger protein 852 [Source:HGNC Symbol;Acc:HGNC:27713]
ENSG00000210135	4724.41443112374	-0.608037395954975	0.210540394772132	-2.88798449633884	0.00387718982348221	0.0985140861352886	MT-TN	Mt_tRNA	ENST00000387400	ENST00000387400	NA	NA	NA	mitochondrially encoded tRNA-Asn (AAU/C) [Source:HGNC Symbol;Acc:HGNC:7493]
ENSG00000135423	346.046058994773	-0.612282553317113	0.196938224329011	-3.10900819484498	0.00187716511703208	0.0617759465282845	GLS2	protein_coding	ENST00000390288	ENST00000311966	27165	GO:0004359	MF	glutaminase 2 [Source:HGNC Symbol;Acc:HGNC:29570]
ENSG00000152475	92.9893918694628	-0.612764976292826	0.161635257818682	-3.79103535059292	0.000150020597398856	0.010829360403422	ZNF837	protein_coding	ENST00000427624	ENST00000597582	116412	GO:0000978	MF	zinc finger protein 837 [Source:HGNC Symbol;Acc:HGNC:25164]
ENSG00000212304	64.3417921023972	-0.612952548298831	0.190615880924613	-3.21564260714063	0.00130152810233218	0.0484870240273065	SNORD12	snoRNA	ENST00000391002	ENST00000391002	692057	GO:0005730	CC	small nucleolar RNA, C/D box 12 [Source:HGNC Symbol;Acc:HGNC:32708]
ENSG00000235663	79.9387892508103	-0.615653605030642	0.203003291635817	-3.03272720392687	0.00242354578410606	0.0736408754422918	SAPCD1-AS1	lncRNA	ENST00000419679	ENST00000419679	NA	NA	NA	SAPCD1 antisense RNA 1 [Source:HGNC Symbol;Acc:HGNC:39824]
ENSG00000103064	2380.15812807159	-0.619258276610784	0.192044302335064	-3.22455948487526	0.00126166642288708	0.0475884409217298	SLC7A6	protein_coding	ENST00000618043	ENST00000219343	9057	GO:0003333	BP	solute carrier family 7 member 6 [Source:HGNC Symbol;Acc:HGNC:11064]
ENSG00000116213	743.214004102527	-0.622374222988451	0.193983664693698	-3.20838470585235	0.00133482816302206	0.0492149315174505	WRAP73	protein_coding	ENST00000378322	ENST00000270708	49856	GO:0005515	BP	WD repeat containing, antisense to TP73 [Source:HGNC Symbol;Acc:HGNC:12759]
ENSG00000053438	125.604911783407	-0.623872025158485	0.216514714128051	-2.88143014977501	0.0039587496883534	0.0997790280982237	NNAT	protein_coding	ENST00000346199	ENST00000649451	4826	GO:0005737	BP	neuronatin [Source:HGNC Symbol;Acc:HGNC:7860]
ENSG00000112787	5999.40426868028	-0.632692651335013	0.199184543456934	-3.17641439618937	0.00149107788615321	0.0530050054982445	FBRSL1	protein_coding	ENST00000434748	ENST00000680143	57666	GO:0003723	MF	fibrosin like 1 [Source:HGNC Symbol;Acc:HGNC:29308]
ENSG00000106133	399.590472607871	-0.638247035226	0.166916533034898	-3.82374965272349	0.000131437374479415	0.00995146455446442	NSUN5P2	transcribed_unprocessed_pseudogene	ENST00000457352	ENST00000457352	NA	NA	NA	NSUN5 pseudogene 2 [Source:HGNC Symbol;Acc:HGNC:16609]
ENSG00000260257	220.355867131136	-0.656631561012818	0.194961468256793	-3.36800685224599	0.000757137143121393	0.0333290708994827		lncRNA	ENST00000569087	ENST00000569087	119746555	NA	NA	novel transcript
ENSG00000256825	779.658797711964	-0.666068128296994	0.194201020496658	-3.42978696298075	0.000604055314599525	0.0283808083658662		protein_coding	ENST00000540096	ENST00000540096	NA	NA	NA	novel protein
ENSG00000205041	73.0964425884483	-0.666836332911019	0.219894343095425	-3.0325306395974	0.00242512476451219	0.0736408754422918		lncRNA	ENST00000378432	ENST00000378432	NA	NA	NA	novel transcript, sense intronic to AKT2
ENSG00000124535	2608.42763294745	-0.67142670271583	0.213122785778276	-3.15042195166478	0.00163034810817398	0.0560521414818465	WRNIP1	protein_coding	ENST00000380773	ENST00000380773	56897	GO:0000731	MF	WRN helicase interacting protein 1 [Source:HGNC Symbol;Acc:HGNC:20876]
ENSG00000101442	538.094060419933	-0.675600102173508	0.156441614796621	-4.31854467273178	1.57061433973417e-05	0.00204783110503541	ACTR5	protein_coding	ENST00000243903	ENST00000243903	79913	GO:0000723	CC	actin related protein 5 [Source:HGNC Symbol;Acc:HGNC:14671]
ENSG00000196476	311.330468054531	-0.689954031556089	0.219532188328961	-3.14283767135878	0.00167318601564477	0.0570291753781815	C20orf96	protein_coding	ENST00000382369	ENST00000360321	140680	NA	NA	chromosome 20 open reading frame 96 [Source:HGNC Symbol;Acc:HGNC:16227]
ENSG00000287005	26.9553226002899	-0.691524763706923	0.237699886025471	-2.90923472985099	0.00362314715731574	0.0943495563474876		lncRNA	ENST00000664895	ENST00000664895	NA	NA	NA	novel transcript, antisense to XXYLT1
ENSG00000287110	55.0007292186975	-0.6931153623429	0.216999338485637	-3.19408974783017	0.00140272501445217	0.0508231550668965	ACAD9-DT	lncRNA	ENST00000692129	ENST00000692129	NA	NA	NA	ACAD9 divergent transcript [Source:HGNC Symbol;Acc:HGNC:56086]
ENSG00000182362	162.070508381373	-0.693524080413993	0.153180774053654	-4.52748776534497	5.96890557675358e-06	0.000896073032022516	YBEY	protein_coding	ENST00000397701	ENST00000397701	54059	GO:0004222	MF	ybeY metalloendoribonuclease [Source:HGNC Symbol;Acc:HGNC:1299]
ENSG00000272777	24.7677681073304	-0.695749048178855	0.234302262834446	-2.9694508271585	0.00298332555184317	0.0836418825290198		lncRNA	ENST00000609071	ENST00000609071	NA	NA	NA	novel transcript
ENSG00000106351	435.881105836712	-0.695795676252617	0.233501091267048	-2.97983907688404	0.00288399847066833	0.0820165633005684	AGFG2	protein_coding	ENST00000300176	ENST00000300176	3268	GO:0003674	MF	ArfGAP with FG repeats 2 [Source:HGNC Symbol;Acc:HGNC:5177]
ENSG00000185829	2304.64304408408	-0.697349855556292	0.240323841555255	-2.90170900666115	0.00371133111052657	0.0958510401478765	ARL17A	protein_coding	ENST00000706245	ENST00000336125	51326	GO:0003924	MF	ADP ribosylation factor like GTPase 17A [Source:HGNC Symbol;Acc:HGNC:24096]
ENSG00000259953	800.174587236087	-0.697878569295585	0.229550960764311	-3.04019014763403	0.00236428828777002	0.072935504215862	LINC02977	lncRNA	ENST00000563434	ENST00000658557	NA	NA	NA	long intergenic non-protein coding RNA 2977 [Source:HGNC Symbol;Acc:HGNC:56036]
ENSG00000176454	528.188096378042	-0.698510319073945	0.172790906951219	-4.04251781183799	5.28802942308614e-05	0.00494437311889104	LPCAT4	protein_coding	ENST00000314891	ENST00000314891	254531	GO:0003841	MF	lysophosphatidylcholine acyltransferase 4 [Source:HGNC Symbol;Acc:HGNC:30059]
ENSG00000238105	299.39306261433	-0.700456509268062	0.213570417570599	-3.27974500043535	0.00103900951764271	0.0414734296973465	GOLGA2P5	transcribed_unprocessed_pseudogene	ENST00000266746	ENST00000266746	NA	NA	NA	GOLGA2 pseudogene 5 [Source:HGNC Symbol;Acc:HGNC:25315]
ENSG00000291151	441.793592244446	-0.700943652935474	0.23030150092279	-3.0435913362565	0.00233772465139994	0.0724202630296238	NSUN5P1	lncRNA	ENST00000473960	ENST00000691741	155400	GO:0003723	BP	NSUN5 pseudogene 1 [Source:NCBI gene (formerly Entrezgene);Acc:155400]
ENSG00000290571	324.405050224736	-0.701965602450156	0.208017340260138	-3.37455330200985	0.00073935596234402	0.0328146902439164	GOLGA2P5	lncRNA	ENST00000304813	ENST00000397112	55592	GO:0005515	MF	GOLGA2 pseudogene 5 [Source:HGNC Symbol;Acc:HGNC:25315]
ENSG00000182173	375.301982200507	-0.706015649885646	0.19568793241339	-3.60786503888338	0.000308727001039992	0.0174671803696516	TSEN54	protein_coding	ENST00000679370	ENST00000333213	283989	GO:0000214	CC	tRNA splicing endonuclease subunit 54 [Source:HGNC Symbol;Acc:HGNC:27561]
ENSG00000235119	80.5972196708823	-0.710363902734172	0.233084370597215	-3.04766853699396	0.00230624159647052	0.0719383192024881		lncRNA	ENST00000448674	ENST00000448674	NA	NA	NA	novel transcript
ENSG00000283236	68.7318494184862	-0.71092771545502	0.193234479844598	-3.6790934828337	0.000234064465492362	0.014364467629019		transcribed_unprocessed_pseudogene	ENST00000588129	ENST00000588129	NA	NA	NA	novel zinc finger protein pseudogene
ENSG00000187624	489.388858347718	-0.713007408187379	0.190460006801803	-3.74360696589364	0.000181397326903977	0.0122715128816315	C17orf97	protein_coding	ENST00000360127	ENST00000360127	400566	GO:0005730	MF	chromosome 17 open reading frame 97 [Source:HGNC Symbol;Acc:HGNC:33800]
ENSG00000223705	419.2865982472	-0.713667854323015	0.237529194317719	-3.00454795198106	0.00265975829012767	0.0779546476359486	NSUN5P1	transcribed_unprocessed_pseudogene	ENST00000421140	ENST00000421140	155400	GO:0003723	BP	NSUN5 pseudogene 1 [Source:HGNC Symbol;Acc:HGNC:19146]
ENSG00000276603	32.6236101845115	-0.716254338834803	0.174893559385742	-4.09537287336606	4.21489461915709e-05	0.00418003503519518		lncRNA	ENST00000620327	ENST00000620327	NA	NA	NA	novel transcript, sense intronic to BLCAP
ENSG00000238083	1718.42428627271	-0.71652307572205	0.242544651893139	-2.95419037331624	0.00313490554220609	0.0864761169369455	LRRC37A2	protein_coding	ENST00000705813	ENST00000576629	474170	GO:0016020	CC	leucine rich repeat containing 37 member A2 [Source:HGNC Symbol;Acc:HGNC:32404]
ENSG00000209042	59.7630116365208	-0.726103754499319	0.201874614591207	-3.59680565072368	0.000322148994552112	0.0178776086358146	SNORD12C	snoRNA	ENST00000386307	ENST00000386307	NA	GO:0005730	CC	small nucleolar RNA, C/D box 12C [Source:HGNC Symbol;Acc:HGNC:10105]
ENSG00000272836	51.9905701681377	-0.732509434817342	0.185601826358433	-3.94667148049894	7.92451713258057e-05	0.00688027027817439		lncRNA	ENST00000610050	ENST00000610050	NA	NA	NA	novel transcript, antisense to SELO
ENSG00000268521	48.2751149586148	-0.736668057211318	0.200596036884076	-3.67239586910202	0.000240287073747807	0.0146036406869212	VN1R83P	unprocessed_pseudogene	ENST00000595685	ENST00000595685	NA	NA	NA	vomeronasal 1 receptor 83 pseudogene [Source:HGNC Symbol;Acc:HGNC:37403]
ENSG00000255559	37.3116243529894	-0.740297533321386	0.248852442396298	-2.97484535893147	0.00293136280331948	0.0826771570298513	ZNF252P-AS1	lncRNA	ENST00000527067	ENST00000527067	286103	NA	NA	ZNF252P antisense RNA 1 [Source:HGNC Symbol;Acc:HGNC:27821]
ENSG00000260111	1812.33165958316	-0.741020498635249	0.256443146753591	-2.88960928773532	0.00385720905113053	0.0982714633236305		lncRNA	ENST00000566960	ENST00000566960	NA	NA	NA	novel transcript, antisense to ST3GAL2
ENSG00000267141	66.4921320030807	-0.746013906557216	0.225918473307861	-3.30213769433815	0.000959509554203107	0.0396005252047396		lncRNA	ENST00000586694	ENST00000586694	NA	NA	NA	novel transcript, antisense to KLF16
ENSG00000231177	197.591902501813	-0.749063438342515	0.177298447423892	-4.22487308392286	2.39075475410286e-05	0.00278043302127623	LINC00852	lncRNA	ENST00000538717	ENST00000475197	84657	NA	NA	long intergenic non-protein coding RNA 852 [Source:HGNC Symbol;Acc:HGNC:29904]
ENSG00000120664	312.189331122393	-0.753080114416173	0.256365199251753	-2.93752863732741	0.00330839614882712	0.0892367038539404	SPART-AS1	lncRNA	ENST00000488319	ENST00000488319	NA	NA	NA	SPART antisense RNA 1 [Source:HGNC Symbol;Acc:HGNC:39933]
ENSG00000198517	1465.17673241561	-0.770266032510035	0.211154151600317	-3.64788485886858	0.000264408075253206	0.0156162393160126	MAFK	protein_coding	ENST00000343242	ENST00000343242	7975	GO:0000122	BP	MAF bZIP transcription factor K [Source:HGNC Symbol;Acc:HGNC:6782]
ENSG00000241525	809.029795924009	-0.773632346264959	0.260594657399217	-2.96871913640115	0.00299043791080218	0.0837789523546001		lncRNA	ENST00000629249	ENST00000466740	105371430	NA	NA	novel transcript, antisense to C17orf97
ENSG00000157350	3242.85954091392	-0.778520490850085	0.24646859239191	-3.15870060073276	0.00158474203622963	0.0549858790673743	ST3GAL2	protein_coding	ENST00000342907	ENST00000342907	6483	GO:0000139	CC	ST3 beta-galactoside alpha-2,3-sialyltransferase 2 [Source:HGNC Symbol;Acc:HGNC:10863]
ENSG00000164845	166.142347238738	-0.782776345977169	0.254268361230593	-3.07854403193828	0.00208014787250529	0.066369222678977	FAM86FP	transcribed_unprocessed_pseudogene	ENST00000338711	ENST00000338711	NA	NA	NA	family with sequence similarity 86 member F, pseudogene [Source:HGNC Symbol;Acc:HGNC:42357]
ENSG00000290070	15.3664298481748	-0.786131600607008	0.2580782943903	-3.04609731889391	0.00231832784315568	0.0720820719922364		lncRNA	ENST00000702759	ENST00000702759	NA	NA	NA	novel transcript, antisense to EPS15L1
ENSG00000280332	59.4967486469769	-0.788792520518263	0.212614731142746	-3.70996175231471	0.000207290561430662	0.013351992556015		TEC	ENST00000623994	ENST00000623994	NA	NA	NA	TEC
ENSG00000206811	64.0018679838945	-0.800367643313455	0.277101807137882	-2.88835230480906	0.00387265850625879	0.0984653476210104	SNORA10	snoRNA	ENST00000384084	ENST00000384084	574042	GO:0005730	CC	small nucleolar RNA, H/ACA box 10 [Source:HGNC Symbol;Acc:HGNC:32598]
ENSG00000230701	111.788001408731	-0.80461938593432	0.210854721514785	-3.81598941751893	0.000135638317550131	0.0101207672150623	FBXW4P1	processed_pseudogene	ENST00000426721	ENST00000426721	26226	NA	NA	F-box and WD repeat domain containing 4 pseudogene 1 [Source:HGNC Symbol;Acc:HGNC:13609]
ENSG00000259881	686.9021993755	-0.805045349371183	0.246853816389997	-3.26122302318112	0.00110932750766064	0.0433166526592337		lncRNA	ENST00000562405	ENST00000565053	101927793	NA	NA	novel transcript, antisense to CBFA2T3
ENSG00000275703	9.40114292301727	-0.810362729211285	0.272146184131945	-2.97767441346301	0.00290444339137927	0.0822874672410242		lncRNA	ENST00000610699	ENST00000610699	NA	NA	NA	novel transcript
ENSG00000101958	100.386586235727	-0.811159283455607	0.27552008344061	-2.94410219874391	0.00323893026208775	0.0882473833736286	GLRA2	protein_coding	ENST00000443437	ENST00000218075	2742	GO:0004888	BP	glycine receptor alpha 2 [Source:HGNC Symbol;Acc:HGNC:4327]
ENSG00000179846	59.4400479187651	-0.814292719407693	0.238939967982671	-3.40793851393982	0.000654556420296773	0.0301151898329703	NKPD1	protein_coding	ENST00000686631	ENST00000686631	284353	GO:0016020	CC	NTPase KAP family P-loop domain containing 1 [Source:HGNC Symbol;Acc:HGNC:24739]
ENSG00000228629	19.3637154197442	-0.817194799604788	0.253795576388242	-3.21989378709536	0.00128238099854863	0.0480286540913412		lncRNA	ENST00000446262	ENST00000446262	NA	NA	NA	novel transcript, antisense to ZNF260
ENSG00000256223	429.224266224454	-0.821408890397986	0.26245667830429	-3.12969323434647	0.00174988938752982	0.0587214436695445	ZNF10	protein_coding	ENST00000538918	ENST00000248211	7556	GO:0000977	MF	zinc finger protein 10 [Source:HGNC Symbol;Acc:HGNC:12879]
ENSG00000221116	19.3070379998154	-0.822561160697979	0.23545292334822	-3.49352706690102	0.000476684658611123	0.0238918305187547	SNORD110	snoRNA	ENST00000408189	ENST00000408189	692213	GO:0005730	CC	small nucleolar RNA, C/D box 110 [Source:HGNC Symbol;Acc:HGNC:32775]
ENSG00000101082	1031.39115697555	-0.825625680115725	0.217252479224372	-3.80030498645331	0.000144518111290852	0.0105247930427748	SLA2	protein_coding	ENST00000262866	ENST00000262866	84174	GO:0000122	BP	Src like adaptor 2 [Source:HGNC Symbol;Acc:HGNC:17329]
ENSG00000105889	396.904062155213	-0.836459249090521	0.288978014104782	-2.89454286576703	0.00379711061200946	0.0973326020211757	STEAP1B	protein_coding	ENST00000406890	ENST00000678116	256227	GO:0005515	MF	STEAP family member 1B [Source:HGNC Symbol;Acc:HGNC:41907]
ENSG00000239419	25.6597426554942	-0.836501016895391	0.262468003245404	-3.18705901882171	0.00143727443523491	0.0518222558495513	RN7SL535P	misc_RNA	ENST00000479087	ENST00000479087	NA	NA	NA	RNA, 7SL, cytoplasmic 535, pseudogene [Source:HGNC Symbol;Acc:HGNC:46551]
ENSG00000290940	155.486715841337	-0.837349996262879	0.263892571398368	-3.17307149582027	0.00150835375340803	0.0535467253715158		lncRNA	ENST00000427893	ENST00000427893	NA	NA	NA	novel transcript
ENSG00000261770	64.9182740172199	-0.839223071569441	0.25276415940232	-3.32018223451397	0.000899587051928688	0.0378196621133042		lncRNA	ENST00000562493	ENST00000562493	NA	NA	NA	novel transcript
ENSG00000203896	349.833084410632	-0.855062230357312	0.290411738045403	-2.94431015809572	0.00323675450587696	0.0882473833736286	LIME1	protein_coding	ENST00000444951	ENST00000309546	54923	GO:0002250	BP	Lck interacting transmembrane adaptor 1 [Source:HGNC Symbol;Acc:HGNC:26016]
ENSG00000274091	14.3832285831794	-0.855164655012835	0.281346131123234	-3.03954652441359	0.0023693460418795	0.072935504215862	SNORD1C	snoRNA	ENST00000363315	ENST00000363315	NA	GO:0005730	CC	small nucleolar RNA, C/D box 1C [Source:HGNC Symbol;Acc:HGNC:32677]
ENSG00000279569	285.542728942357	-0.868251608647273	0.294465770274663	-2.94856549145733	0.00319252487708612	0.0876405204678169		TEC	ENST00000623414	ENST00000623414	NA	NA	NA	novel transcript
ENSG00000238199	17.3778410993742	-0.873388544377735	0.297188613833715	-2.93883582251378	0.00329447536205371	0.0889868327808247	UBE2V2P3	processed_pseudogene	ENST00000433562	ENST00000433562	NA	NA	NA	ubiquitin conjugating enzyme E2 V2 pseudogene 3 [Source:HGNC Symbol;Acc:HGNC:44891]
ENSG00000215241	140.249733858958	-0.876279218974257	0.261645440615528	-3.3491094548133	0.000810717614171249	0.0351133912868814	LINC02449	lncRNA	ENST00000304751	ENST00000536034	101927905	NA	NA	long intergenic non-protein coding RNA 2449 [Source:HGNC Symbol;Acc:HGNC:53381]
ENSG00000209482	21.3481648058298	-0.882046710147918	0.292297007425531	-3.01763852431037	0.00254752579382745	0.0758241069804204	SNORD83A	snoRNA	ENST00000386747	ENST00000386747	116937	GO:0005730	CC	small nucleolar RNA, C/D box 83A [Source:HGNC Symbol;Acc:HGNC:17131]
ENSG00000202031	20.7120102703648	-0.889904799026057	0.232507029582438	-3.82743180119864	0.000129487244881868	0.00984872900759598	SNORD38A	snoRNA	ENST00000365161	ENST00000365161	94162	GO:0005730	CC	small nucleolar RNA, C/D box 38A [Source:HGNC Symbol;Acc:HGNC:30355]
ENSG00000207313	17.9862283604631	-0.904674647923579	0.313136046432166	-2.88907859133859	0.00386372494650091	0.0983709592629059	SNORA2B	snoRNA	ENST00000384583	ENST00000384583	677794	GO:0005730	CC	small nucleolar RNA, H/ACA box 2B [Source:HGNC Symbol;Acc:HGNC:32585]
ENSG00000265800	68.6712077973958	-0.90540834012136	0.240325343243172	-3.7674276374807	0.000164938328126895	0.0115521210820623		lncRNA	ENST00000584339	ENST00000584339	NA	NA	NA	novel transcript, sense intronic to HN1
ENSG00000265206	1655.78488349152	-0.910415324818457	0.278720399941054	-3.26641080097114	0.00108920116038138	0.0428415333239361	MIR142HG	lncRNA	ENST00000579003	ENST00000579003	NA	NA	NA	MIR142 host genes [Source:HGNC Symbol;Acc:HGNC:55980]
ENSG00000248492	103.824138364448	-0.917565240587441	0.28206558032821	-3.25302094470288	0.0011418508041138	0.0441293129741662	ZFAT-AS1	lncRNA	ENST00000505776	ENST00000505776	594840	GO:0010629	BP	ZFAT antisense RNA 1 [Source:HGNC Symbol;Acc:HGNC:33992]
ENSG00000252042	15.3832331489102	-0.920486002785502	0.293776375989846	-3.13328803136069	0.00172859721746902	0.0583649388453856	Y_RNA	misc_RNA	ENST00000516233	ENST00000516233	NA	NA	NA	Y RNA [Source:RFAM;Acc:RF00019]
ENSG00000188026	631.235427783008	-0.921401950970695	0.295009397721609	-3.12329694608642	0.00178837217155201	0.0596879112455724	RILPL1	protein_coding	ENST00000376874	ENST00000376874	353116	GO:0003382	BP	Rab interacting lysosomal protein like 1 [Source:HGNC Symbol;Acc:HGNC:26814]
ENSG00000101695	2502.28753433727	-0.921699955590982	0.306143471361833	-3.01067976883825	0.00260663597654208	0.076962970796473	RNF125	protein_coding	ENST00000217740	ENST00000217740	54941	GO:0000139	CC	ring finger protein 125 [Source:HGNC Symbol;Acc:HGNC:21150]
ENSG00000284361	18.1578017583717	-0.929906584198775	0.314119611366972	-2.96035825382582	0.00307281486921209	0.0853884491790419	MIR4745	miRNA	ENST00000577608	ENST00000577608	100616459	NA	NA	microRNA 4745 [Source:HGNC Symbol;Acc:HGNC:41868]
ENSG00000283712	9.49333496170228	-0.939471611088347	0.312550566224948	-3.00582277752839	0.00264863318502396	0.0777888909157348	MIR6727	miRNA	ENST00000620702	ENST00000620702	102465435	NA	NA	microRNA 6727 [Source:HGNC Symbol;Acc:HGNC:50171]
ENSG00000262155	368.592109548479	-0.940759117202101	0.295307074812348	-3.18569786314772	0.00144405320034046	0.0518222558495513	LINC02175	lncRNA	ENST00000571219	ENST00000668238	283887	NA	NA	long intergenic non-protein coding RNA 2175 [Source:HGNC Symbol;Acc:HGNC:27550]
ENSG00000252269	17.8161370844418	-0.955719112347824	0.318959311840776	-2.99636686206835	0.00273217516141733	0.0794637685839792	RNU4ATAC12P	snRNA	ENST00000516460	ENST00000516460	NA	NA	NA	RNA, U4atac small nuclear 12, pseudogene [Source:HGNC Symbol;Acc:HGNC:46898]
ENSG00000228601	32.4260379433514	-0.958512206570439	0.311822079106545	-3.07390743245904	0.00211274976557141	0.0671818767227818	RPL39P	processed_pseudogene	ENST00000450188	ENST00000450188	NA	NA	NA	ribosomal protein L39 pseudogene [Source:HGNC Symbol;Acc:HGNC:16558]
ENSG00000236530	15.2772034550537	-0.972802028330206	0.333215423396532	-2.91943877751588	0.00350662265747344	0.0927139727130517	KPNA2P1	processed_pseudogene	ENST00000458289	ENST00000458289	NA	NA	NA	karyopherin subunit alpha 2 pseudogene 1 [Source:HGNC Symbol;Acc:HGNC:52871]
ENSG00000264290	26.1350302136202	-0.976197283023848	0.334950738909768	-2.9144503045471	0.00356315533468183	0.0936153987110342		lncRNA	ENST00000579050	ENST00000579050	NA	NA	NA	novel transcript
ENSG00000199574	18.2022311882358	-0.980301495302228	0.25785761513782	-3.8017162874103	0.000143697219471499	0.0105247930427748	SNORD18C	snoRNA	ENST00000362704	ENST00000362704	595100	GO:0005730	CC	small nucleolar RNA, C/D box 18C [Source:HGNC Symbol;Acc:HGNC:32716]
ENSG00000260293	85.5475200108951	-0.988672841391334	0.307169876993593	-3.21865168247586	0.00128794831567221	0.0481460123837742		lncRNA	ENST00000561847	ENST00000561847	NA	NA	NA	novel transcript, intronic to TBC1D24
ENSG00000269896	30.2977191838076	-0.991074182940226	0.30829158001229	-3.21472997381478	0.00130567280774459	0.0485197801465718		transcribed_processed_pseudogene	ENST00000602865	ENST00000417061	100129534	NA	NA	small nuclear ribonucleoprotein N (SNRPN) pseudogene
ENSG00000060558	3501.06108982567	-1.00977033852178	0.338144765168601	-2.98620721813717	0.0028246117078654	0.0810618383580168	GNA15	protein_coding	ENST00000262958	ENST00000262958	2769	GO:0001508	MF	G protein subunit alpha 15 [Source:HGNC Symbol;Acc:HGNC:4383]
ENSG00000255513	62.561288989154	-1.01010344805163	0.268912556384304	-3.75625244738697	0.000172476715308587	0.0119259497279955		transcribed_processed_pseudogene	ENST00000530779	ENST00000530779	NA	NA	NA	ribosomal protein L26 (RPL26) pseudogene
ENSG00000204396	48.8810255667261	-1.01283049128157	0.350843269238652	-2.88684600813195	0.00389124628453062	0.0985390129350794	VWA7	protein_coding	ENST00000375688	ENST00000375688	80737	GO:0003674	MF	von Willebrand factor A domain containing 7 [Source:HGNC Symbol;Acc:HGNC:13939]
ENSG00000284353	227.500815144778	-1.01380868513852	0.307095743419573	-3.30127885801852	0.00096245172753682	0.0396784940320732	MIR142	miRNA	ENST00000384835	ENST00000384835	406934	GO:0003730	BP	microRNA 142 [Source:HGNC Symbol;Acc:HGNC:31529]
ENSG00000129993	5591.62496201339	-1.01454600842591	0.332659131583087	-3.04980658008035	0.00228988786459	0.0714873774860113	CBFA2T3	protein_coding	ENST00000327483	ENST00000268679	863	GO:0000139	CC	CBFA2/RUNX1 partner transcriptional co-repressor 3 [Source:HGNC Symbol;Acc:HGNC:1537]
ENSG00000258504	670.673302769126	-1.04991301897379	0.226388232463957	-4.6376660462727	3.52365507046403e-06	0.00058749932172635		lncRNA	ENST00000555428	ENST00000556458	NA	NA	NA	novel transcript
ENSG00000128276	7.2155899282794	-1.05865041370726	0.360620871797856	-2.93563267269977	0.0033286823283767	0.0894636796116709	RFPL3	protein_coding	ENST00000397468	ENST00000249007	10738	GO:0000209	BP	ret finger protein like 3 [Source:HGNC Symbol;Acc:HGNC:9980]
ENSG00000101194	1473.34609384772	-1.05971725475951	0.279254242641323	-3.79481165527223	0.000147755577681538	0.0106863299858311	SLC17A9	protein_coding	ENST00000370351	ENST00000370351	63910	GO:0001409	MF	solute carrier family 17 member 9 [Source:HGNC Symbol;Acc:HGNC:16192]
ENSG00000225331	15.7395585680227	-1.07673657064121	0.355905201814808	-3.02534653933346	0.00248348398130393	0.0743880444352252	LINC01678	lncRNA	ENST00000411694	ENST00000411694	NA	NA	NA	long intergenic non-protein coding RNA 1678 [Source:HGNC Symbol;Acc:HGNC:52466]
ENSG00000141570	140.509520476555	-1.08165015389028	0.296343082039523	-3.6499929286219	0.000262247528315816	0.0155373413749501	CBX8	protein_coding	ENST00000269385	ENST00000269385	57332	GO:0000122	BP	chromobox 8 [Source:HGNC Symbol;Acc:HGNC:15962]
ENSG00000271011	94.2750795753268	-1.08824497429291	0.36708269152209	-2.96457719044326	0.00303099191632067	0.0846447548798183		lncRNA	ENST00000604215	ENST00000604215	NA	NA	NA	novel transcript, antisense to TTN
ENSG00000268154	13.2013026489235	-1.09176066045638	0.342600187471333	-3.1866902015275	0.00143910829919146	0.0518222558495513	Metazoa_SRP	misc_RNA	ENST00000600454	ENST00000600454	NA	NA	NA	Metazoan signal recognition particle RNA [Source:RFAM;Acc:RF00017]
ENSG00000267551	1450.52699895609	-1.09412506163593	0.343869877520266	-3.18179966656559	0.00146363020495608	0.0522758765430804	GNA15-DT	lncRNA	ENST00000587587	ENST00000587587	100996351	NA	NA	GNA15 divergent transcript [Source:HGNC Symbol;Acc:HGNC:55293]
ENSG00000271105	25.8680402640041	-1.10421154991196	0.368899637025868	-2.99325734992395	0.00276016896566576	0.0798309427319234	SCML2P2	processed_pseudogene	ENST00000604266	ENST00000604266	NA	NA	NA	SCML2 pseudogene 2 [Source:HGNC Symbol;Acc:HGNC:44330]
ENSG00000255966	12.110234962623	-1.10572001277013	0.294031500740295	-3.76054949890135	0.000169540521321935	0.0118086069943287	GAPDH-DT	lncRNA	ENST00000537921	ENST00000537921	NA	NA	NA	GAPDH divergent transcript [Source:HGNC Symbol;Acc:HGNC:55492]
ENSG00000207042	7.84735792316626	-1.12456173475858	0.385537943406174	-2.91686396628885	0.00353569939652669	0.0931669153570086	RNU6-196P	snRNA	ENST00000384315	ENST00000384315	NA	NA	NA	RNA, U6 small nuclear 196, pseudogene [Source:HGNC Symbol;Acc:HGNC:47159]
ENSG00000227953	311.124906788633	-1.12713521786011	0.369509928761703	-3.05035164180122	0.00228573575518202	0.0714169228781209	LINC01341	lncRNA	ENST00000421003	ENST00000421003	NA	NA	NA	long intergenic non-protein coding RNA 1341 [Source:HGNC Symbol;Acc:HGNC:49457]
ENSG00000271886	7.21172453236224	-1.12826970649884	0.385993003442908	-2.92303149651707	0.00346641449936915	0.0919197500005131	MIR98	miRNA	ENST00000606724	ENST00000606724	407054	GO:0001818	BP	microRNA 98 [Source:HGNC Symbol;Acc:HGNC:31649]
ENSG00000197119	1398.4781097221	-1.14526532957796	0.228985157426413	-5.00148281421255	5.68910391927068e-07	0.000122497785589736	SLC25A29	protein_coding	ENST00000554912	ENST00000359232	123096	GO:0005289	BP	solute carrier family 25 member 29 [Source:HGNC Symbol;Acc:HGNC:20116]
ENSG00000196411	274.559886755169	-1.17170481670529	0.347620755905854	-3.37064112771973	0.00074993482434427	0.0331281290927508	EPHB4	protein_coding	ENST00000360620	ENST00000358173	2050	GO:0001525	MF	EPH receptor B4 [Source:HGNC Symbol;Acc:HGNC:3395]
ENSG00000289511	15.7166812982487	-1.18975035902244	0.320678887314057	-3.71009881251476	0.000207178368292515	0.013351992556015		lncRNA	ENST00000690385	ENST00000690385	NA	NA	NA	novel transcript
ENSG00000248477	10.1193391387826	-1.19746581251056	0.375583143769034	-3.18828422514867	0.00143119781551333	0.0517552446126273	NAIPP3	transcribed_unprocessed_pseudogene	ENST00000513164	ENST00000513164	NA	NA	NA	NAIP pseudogene 3 [Source:HGNC Symbol;Acc:HGNC:54493]
ENSG00000161132	32.191135895668	-1.2026018832027	0.397271557820413	-3.0271532394633	0.00246868774435799	0.0741807200120841	PRODHLP	unprocessed_pseudogene	ENST00000438948	ENST00000438948	NA	NA	NA	proline dehydrogenase like, pseudogene [Source:HGNC Symbol;Acc:HGNC:56289]
ENSG00000087589	1040.10260892111	-1.21438178929684	0.334573066051982	-3.62964599519843	0.000283810176040668	0.0164274212648055	CASS4	protein_coding	ENST00000360314	ENST00000679887	57091	GO:0005737	BP	Cas scaffold protein family member 4 [Source:HGNC Symbol;Acc:HGNC:15878]
ENSG00000146205	359.330540627434	-1.25052814786263	0.395752784123513	-3.15987201614314	0.00157838455528756	0.0548880884023179	ANO7	protein_coding	ENST00000674324	ENST00000674324	50636	GO:0005229	MF	anoctamin 7 [Source:HGNC Symbol;Acc:HGNC:31677]
ENSG00000270574	244.710640474913	-1.25133748733396	0.332437394035101	-3.76412975732157	0.000167130088812178	0.0116622756972809		lncRNA	ENST00000603521	ENST00000603521	NA	NA	NA	novel transcript, antisense to titin
ENSG00000233429	358.780683560511	-1.26058746576018	0.431518919734563	-2.92127971245293	0.0034859669950726	0.0923732224622578	HOTAIRM1	lncRNA	ENST00000495032	ENST00000434063	NA	NA	NA	HOXA transcript antisense RNA, myeloid-specific 1 [Source:HGNC Symbol;Acc:HGNC:37117]
ENSG00000175820	16.5210340187574	-1.26247264570066	0.331215330359273	-3.81163711332819	0.00013804944439633	0.0102600416455584	CCDC168	protein_coding	ENST00000322527	ENST00000322527	643677	GO:0016020	CC	coiled-coil domain containing 168 [Source:HGNC Symbol;Acc:HGNC:26851]
ENSG00000263271	308.987407646604	-1.26344123250521	0.347764088202185	-3.63304112002119	0.000280100360003598	0.0162877494834808		lncRNA	ENST00000572590	ENST00000572590	NA	NA	NA	novel transcript, antisense to BAHCC1
ENSG00000252026	11.4658116362431	-1.27327012095716	0.430454403476494	-2.95796746571484	0.00309674806459636	0.0858236518928528	RNU6-1262P	snRNA	ENST00000516217	ENST00000516217	NA	NA	NA	RNA, U6 small nuclear 1262, pseudogene [Source:HGNC Symbol;Acc:HGNC:48225]
ENSG00000272789	5.65270399707775	-1.27559782261449	0.432522632990909	-2.94920479373226	0.00318592781525678	0.0876269678880955		lncRNA	ENST00000609697	ENST00000609697	NA	NA	NA	novel transcript, antisense to MYO7B
ENSG00000122188	423.172284208865	-1.29912715706089	0.407547568780851	-3.18766999628322	0.00143424122176572	0.051815573803791	LAX1	protein_coding	ENST00000367217	ENST00000442561	54900	GO:0002250	BP	lymphocyte transmembrane adaptor 1 [Source:HGNC Symbol;Acc:HGNC:26005]
ENSG00000245685	235.604469445156	-1.31525798983186	0.441356765451864	-2.98003359818284	0.00288216769446029	0.0820165633005684	FRG1-DT	lncRNA	ENST00000506276	ENST00000660244	728339	NA	NA	FRG1 divergent transcript [Source:HGNC Symbol;Acc:HGNC:51590]
ENSG00000254739	22.5961445620261	-1.32272115418902	0.436518228672229	-3.03016247044799	0.00244422216102269	0.0738578470324747		lncRNA	ENST00000526431	ENST00000526431	NA	NA	NA	novel transcript
ENSG00000100290	153.90720330812	-1.32541800405137	0.33710780925148	-3.93173331402304	8.43355925594894e-05	0.00719871486164082	BIK	protein_coding	ENST00000216115	ENST00000216115	638	GO:0005515	BP	BCL2 interacting killer [Source:HGNC Symbol;Acc:HGNC:1051]
ENSG00000282143	23.6919667359903	-1.33305247054256	0.350482178041222	-3.80348147227554	0.000142676669185689	0.0104799211921753		lncRNA	ENST00000633763	ENST00000633763	NA	NA	NA	novel transcript
ENSG00000271856	309.722948656925	-1.33326720451214	0.437711884648104	-3.04599269810553	0.00231913467163681	0.0720820719922364	LINC01215	lncRNA	ENST00000607746	ENST00000607746	101929623	NA	NA	long intergenic non-protein coding RNA 1215 [Source:HGNC Symbol;Acc:HGNC:49651]
ENSG00000168004	47.8216025678697	-1.34298390654462	0.413073932934834	-3.25119500279986	0.00114921005455503	0.0442774888197221	PLAAT5	protein_coding	ENST00000536887	ENST00000540857	117245	GO:0004623	MF	phospholipase A and acyltransferase 5 [Source:HGNC Symbol;Acc:HGNC:24978]
ENSG00000188215	1638.39299181313	-1.3590321940874	0.402726691572217	-3.3745769091734	0.00073929254931745	0.0328146902439164	DCUN1D3	protein_coding	ENST00000324344	ENST00000324344	123879	GO:0000151	BP	defective in cullin neddylation 1 domain containing 3 [Source:HGNC Symbol;Acc:HGNC:28734]
ENSG00000211815	6.90721763782035	-1.36637910429097	0.440945653292132	-3.09874719047458	0.00194340774381499	0.0636469179365134	TRAV36DV7	TR_V_gene	ENST00000390463	ENST00000390463	NA	GO:0002250	BP	T cell receptor alpha variable 36/delta variable 7 [Source:HGNC Symbol;Acc:HGNC:12135]
ENSG00000263326	21.9593633880486	-1.3712108427817	0.379000348109742	-3.61796723834316	0.000296925970814242	0.0169779476574377		unprocessed_pseudogene	ENST00000576103	ENST00000576103	NA	NA	NA	thyroid hormone receptor interactor 11 (TRIP11) pseudogene
ENSG00000255741	11.2164167662358	-1.37157800386572	0.339101976947462	-4.04473608857262	5.23820982451008e-05	0.00490997473625284		lncRNA	ENST00000542410	ENST00000542410	NA	NA	NA	novel transcript
ENSG00000261226	119.256391653785	-1.3744933253509	0.428968294658335	-3.20418395127699	0.00135445907217963	0.0497065099460322		lncRNA	ENST00000561980	ENST00000564646	NA	NA	NA	novel transcript
ENSG00000177138	21.216588199274	-1.38195927882133	0.387354730931733	-3.5676840076206	0.000360150456346836	0.0194146342569458	FAM9B	protein_coding	ENST00000362066	ENST00000327220	171483	GO:0000795	BP	family with sequence similarity 9 member B [Source:HGNC Symbol;Acc:HGNC:18404]
ENSG00000258687	80.2944824518818	-1.39620504579781	0.456326844130053	-3.05966011808829	0.00221588303964915	0.0693494093164614		lncRNA	ENST00000557152	ENST00000557152	NA	NA	NA	novel transcript, antisense to PYGL
ENSG00000278030	33.2693297703045	-1.40707674142518	0.439374988725938	-3.20245070277055	0.00136263620463781	0.0498984400650704	TRBV7-9	TR_V_gene	ENST00000612787	ENST00000612787	NA	GO:0002250	BP	T cell receptor beta variable 7-9 [Source:HGNC Symbol;Acc:HGNC:12243]
ENSG00000277732	5.19085705550543	-1.42260451338392	0.473678374265724	-3.00331319872725	0.00267057439419541	0.0781091921858145		misc_RNA	ENST00000613742	ENST00000613742	NA	NA	NA	NULL
ENSG00000218565	61.4349922190133	-1.42542822420101	0.483408324232777	-2.9487043411247	0.00319109100786854	0.0876405204678169		processed_pseudogene	ENST00000403909	ENST00000403909	NA	NA	NA	DnaJ (Hsp40) homolog, subfamily C, member 7 (DNAJC7) pseudogene
ENSG00000198400	224.532746476441	-1.44926763708274	0.424781792059436	-3.4117932175397	0.000645370499061236	0.0297288579158025	NTRK1	protein_coding	ENST00000674537	ENST00000524377	4914	GO:0001934	BP	neurotrophic receptor tyrosine kinase 1 [Source:HGNC Symbol;Acc:HGNC:8031]
ENSG00000276953	13.4683355002327	-1.45173958300714	0.487393232594711	-2.97857968868091	0.00289587716286665	0.0821683338659474	TRBV12-4	TR_V_gene	ENST00000617347	ENST00000617347	NA	GO:0002250	BP	T cell receptor beta variable 12-4 [Source:HGNC Symbol;Acc:HGNC:12186]
ENSG00000115850	70.9215891240097	-1.46259121814992	0.472417236653382	-3.09597344184763	0.00196167930682543	0.0638715172279784	LCT	protein_coding	ENST00000264162	ENST00000264162	3938	GO:0000016	MF	lactase [Source:HGNC Symbol;Acc:HGNC:6530]
ENSG00000266189	8.22113136090889	-1.46684615911413	0.392867876593772	-3.73368821047912	0.000188696066536396	0.0125584662691914	MIR3186	miRNA	ENST00000577404	ENST00000577404	100422944	NA	NA	microRNA 3186 [Source:HGNC Symbol;Acc:HGNC:38311]
ENSG00000266074	5079.25227869327	-1.46733778671051	0.368911920168576	-3.97747458536988	6.96510644339244e-05	0.00617395894702479	BAHCC1	protein_coding	ENST00000675386	ENST00000675386	57597	GO:0003682	MF	BAH domain and coiled-coil containing 1 [Source:HGNC Symbol;Acc:HGNC:29279]
ENSG00000288016	70.0157079122535	-1.46892297942751	0.401513388912647	-3.65846574482996	0.000253729645619801	0.0151278271781641		lncRNA	ENST00000653443	ENST00000653443	NA	NA	NA	novel transcript
ENSG00000040608	203.036309311288	-1.4921035328559	0.359088753002254	-4.15524997756343	3.24932090933876e-05	0.00348166934294429	RTN4R	protein_coding	ENST00000416372	ENST00000043402	65078	GO:0005515	BP	reticulon 4 receptor [Source:HGNC Symbol;Acc:HGNC:18601]
ENSG00000234572	104.402668051643	-1.49726624989069	0.356827756693377	-4.19604759384595	2.71613194550829e-05	0.00298246616851258	LINC01800	lncRNA	ENST00000445865	ENST00000445865	101927438	NA	NA	long intergenic non-protein coding RNA 1800 [Source:HGNC Symbol;Acc:HGNC:52590]
ENSG00000160360	1192.59801434843	-1.50407461703467	0.457370964049295	-3.28852230521692	0.00100714803622156	0.0408247139662737	GPSM1	protein_coding	ENST00000616132	ENST00000440944	26086	GO:0000132	BP	G protein signaling modulator 1 [Source:HGNC Symbol;Acc:HGNC:17858]
ENSG00000198883	16.8820773354633	-1.50775454348413	0.388359790031133	-3.88236522468832	0.000103445352523497	0.00845536730680667	PNMA5	protein_coding	ENST00000361887	ENST00000535214	114824	GO:0005515	MF	PNMA family member 5 [Source:HGNC Symbol;Acc:HGNC:18743]
ENSG00000027869	736.676617915455	-1.50942928894002	0.40958256540316	-3.68528696394648	0.00022844509928317	0.0141579601744887	SH2D2A	protein_coding	ENST00000368198	ENST00000368199	9047	GO:0001525	BP	SH2 domain containing 2A [Source:HGNC Symbol;Acc:HGNC:10821]
ENSG00000224610	48.8027803976328	-1.50951645731838	0.498399030859191	-3.028730723485	0.00245583471362546	0.0740899182098648		lncRNA	ENST00000438026	ENST00000693053	105373175	NA	NA	novel transcript
ENSG00000175183	201.000358752812	-1.51050880135683	0.476589713765791	-3.16941125191622	0.00152748098087932	0.053791598916368	CSRP2	protein_coding	ENST00000311083	ENST00000311083	1466	GO:0003674	MF	cysteine and glycine rich protein 2 [Source:HGNC Symbol;Acc:HGNC:2470]
ENSG00000070526	26.3745640762847	-1.51567935129358	0.517492525539105	-2.92889129116329	0.00340173370831912	0.0907795523110288	ST6GALNAC1	protein_coding	ENST00000592042	ENST00000156626	55808	GO:0000139	CC	ST6 N-acetylgalactosaminide alpha-2,6-sialyltransferase 1 [Source:HGNC Symbol;Acc:HGNC:23614]
ENSG00000211687	24.3017194994197	-1.5323507755801	0.431520155799286	-3.55105261014238	0.000383693711002909	0.0203633277807051	TRGJ2	TR_J_gene	ENST00000390333	ENST00000390333	NA	NA	NA	T cell receptor gamma joining 2 [Source:HGNC Symbol;Acc:HGNC:12278]
ENSG00000137225	58.2485338333362	-1.54238518710703	0.524076066139299	-2.94305595458555	0.00324989672889895	0.0882908137286527	CAPN11	protein_coding	ENST00000532171	ENST00000398776	11131	GO:0001669	CC	calpain 11 [Source:HGNC Symbol;Acc:HGNC:1478]
ENSG00000102539	61.6946173493044	-1.54746281044476	0.417946607483223	-3.702537077076	0.000213454153668287	0.0135635176465004	MLNR	protein_coding	ENST00000218721	ENST00000218721	2862	GO:0005829	MF	motilin receptor [Source:HGNC Symbol;Acc:HGNC:4495]
ENSG00000186329	5.52755892529381	-1.55317428460291	0.526911569882659	-2.94769440145108	0.00320153383231572	0.0877359973349007	TMEM212	protein_coding	ENST00000334567	ENST00000334567	389177	GO:0016020	CC	transmembrane protein 212 [Source:HGNC Symbol;Acc:HGNC:34295]
ENSG00000160221	222.347842689277	-1.56792496098937	0.498908161944234	-3.14271258838341	0.00167390111643185	0.0570291753781815	GATD3	protein_coding	ENST00000645487	ENST00000291577	8209	GO:0005739	CC	glutamine amidotransferase class 1 domain containing 3 [Source:HGNC Symbol;Acc:HGNC:1273]
ENSG00000236714	7.58916450608208	-1.57180802765425	0.541920273335284	-2.90044145789278	0.00372637437883908	0.0959764271832095	LINC01844	lncRNA	ENST00000652722	ENST00000655828	NA	NA	NA	long intergenic non-protein coding RNA 1844 [Source:HGNC Symbol;Acc:HGNC:52660]
ENSG00000266709	96.551798059656	-1.64998336800497	0.568255900144084	-2.90359214499421	0.00368908394625581	0.0954727830898799		lncRNA	ENST00000583262	ENST00000583262	NA	NA	NA	novel transcript
ENSG00000263961	4289.37341793525	-1.65084324098624	0.560621406502904	-2.94466679623245	0.00323302631112037	0.0882473833736286	RHEX	protein_coding	ENST00000331555	ENST00000331555	440712	GO:0005128	BP	regulator of hemoglobinization and erythroid cell expansion [Source:HGNC Symbol;Acc:HGNC:25341]
ENSG00000196188	30.3116279675775	-1.66318970577151	0.473975108546043	-3.50902331321464	0.000449755479679072	0.0228707641427626	CTSE	protein_coding	ENST00000678498	ENST00000358184	1510	GO:0004190	BP	cathepsin E [Source:HGNC Symbol;Acc:HGNC:2530]
ENSG00000271141	61.2423860145068	-1.6757840635642	0.33528606755598	-4.99807246921886	5.79062242981021e-07	0.000123975252146408		lncRNA	ENST00000605334	ENST00000605334	NA	NA	NA	novel transcript
ENSG00000146839	9.02514976426876	-1.67734274092706	0.494176152267505	-3.39422032655897	0.000688242971100987	0.0312830921520582	ZAN	protein_coding	ENST00000613979	ENST00000613979	7455	GO:0005615	BP	zonadhesin [Source:HGNC Symbol;Acc:HGNC:12857]
ENSG00000184368	55.1373407645089	-1.69257321131901	0.489559343451208	-3.45734022639013	0.000545535627614057	0.0262634100047213	MAP7D2	protein_coding	ENST00000379651	ENST00000379643	256714	GO:0000226	BP	MAP7 domain containing 2 [Source:HGNC Symbol;Acc:HGNC:25899]
ENSG00000174611	653.774744326142	-1.6971825543834	0.547881798623464	-3.09771662181062	0.00195017810601056	0.0636782159554454	KY	protein_coding	ENST00000423778	ENST00000423778	339855	GO:0005737	MF	kyphoscoliosis peptidase [Source:HGNC Symbol;Acc:HGNC:26576]
ENSG00000236611	2.61219483999366	-1.69782980896051	0.533343029750181	-3.18337301559145	0.00145569948798822	0.0520751099171509	LINC02556	lncRNA	ENST00000450776	ENST00000450776	102724679	NA	NA	long intergenic non-protein coding RNA 2556 [Source:HGNC Symbol;Acc:HGNC:53595]
ENSG00000230099	31.8197625602081	-1.7038787204373	0.54992864752884	-3.09836326602343	0.00194592742464907	0.0636469179365134	TRBV5-4	TR_V_gene	ENST00000454561	ENST00000454561	NA	GO:0002250	BP	T cell receptor beta variable 5-4 [Source:HGNC Symbol;Acc:HGNC:12221]
ENSG00000099985	901.610880432077	-1.72448264376097	0.591842653196475	-2.91375188058386	0.00357113616556181	0.0936654389786566	OSM	protein_coding	ENST00000215781	ENST00000215781	5008	GO:0002675	BP	oncostatin M [Source:HGNC Symbol;Acc:HGNC:8506]
ENSG00000116254	39.1977166766743	-1.73668729177708	0.431047983065361	-4.02898832614127	5.60173996401663e-05	0.00518622023548183	CHD5	protein_coding	ENST00000262450	ENST00000262450	26038	GO:0000122	BP	chromodomain helicase DNA binding protein 5 [Source:HGNC Symbol;Acc:HGNC:16816]
ENSG00000287640	5.71042387505875	-1.73919340952551	0.590335171207657	-2.94611179267469	0.00321796073512897	0.0880580816705845		lncRNA	ENST00000660178	ENST00000660178	NA	NA	NA	novel transcript
ENSG00000091181	427.936942376063	-1.74804255133761	0.589838366401568	-2.96359587797231	0.00304067320867785	0.0847452715800222	IL5RA	protein_coding	ENST00000446632	ENST00000446632	3568	GO:0002437	BP	interleukin 5 receptor subunit alpha [Source:HGNC Symbol;Acc:HGNC:6017]
ENSG00000092345	5.12924774645191	-1.7624677891347	0.59871383321713	-2.94375658511889	0.00324254916173067	0.0882821495398653	DAZL	protein_coding	ENST00000250863	ENST00000399444	1618	GO:0001556	BP	deleted in azoospermia like [Source:HGNC Symbol;Acc:HGNC:2685]
ENSG00000283809	544.355218986215	-1.77482082655495	0.479064457185052	-3.70476415007631	0.000211587512240557	0.0134904044817875		protein_coding	ENST00000638240	ENST00000638240	NA	NA	NA	novel protein
ENSG00000285417	4191.17330019327	-1.77609893988469	0.573282950062194	-3.09811924406963	0.00194753048965792	0.0636469179365134		transcribed_unitary_pseudogene	ENST00000647075	ENST00000647316	NA	NA	NA	novel pseudogene
ENSG00000254418	176.684057689854	-1.78217155873692	0.539695378802103	-3.30218050540399	0.000959363111655733	0.0396005252047396	SPON1-AS1	lncRNA	ENST00000534587	ENST00000534587	NA	NA	NA	SPON1 antisense RNA 1 [Source:HGNC Symbol;Acc:HGNC:53117]
ENSG00000288742	115.273707377746	-1.8023494727093	0.588345842156433	-3.06341839028426	0.00218823881366362	0.0688847341166741		lncRNA	ENST00000687130	ENST00000687130	NA	NA	NA	novel transcript
ENSG00000288694	37.4946059574432	-1.80814103425578	0.529432780049235	-3.41524193890607	0.000637253815675708	0.0294630196668421		unprocessed_pseudogene	ENST00000681667	ENST00000681667	NA	NA	NA	novel ankyrin repeat domain 20 family member pseudogene
ENSG00000260930	5.31822373024414	-1.82783572592303	0.506246153328164	-3.61056713993078	0.000305528197547994	0.017338265078021	LINC01416	lncRNA	ENST00000563553	ENST00000654280	101927273	NA	NA	long intergenic non-protein coding RNA 1416 [Source:HGNC Symbol;Acc:HGNC:51645]
ENSG00000255393	8.64066711641603	-1.83954892795283	0.633086978985159	-2.90568119234049	0.00366454610818931	0.094968199382862	OOSP4B	protein_coding	ENST00000644647	ENST00000642343	107987155	GO:0005576	CC	oocyte secreted protein family member 4B [Source:HGNC Symbol;Acc:HGNC:53905]
ENSG00000153283	3296.20309982666	-1.84405533378163	0.424721627267781	-4.34179758079279	1.41321704046372e-05	0.00186193815740257	CD96	protein_coding	ENST00000460744	ENST00000352690	10225	GO:0002728	BP	CD96 molecule [Source:HGNC Symbol;Acc:HGNC:16892]
ENSG00000095585	1069.76138384818	-1.8476079262851	0.579950506902604	-3.18580276126112	0.00144352974540929	0.0518222558495513	BLNK	protein_coding	ENST00000224337	ENST00000224337	29760	GO:0005068	BP	B cell linker [Source:HGNC Symbol;Acc:HGNC:14211]
ENSG00000172955	22.7696519271696	-1.88874612529101	0.598635844822397	-3.15508358149079	0.00160452132263963	0.0555698234911616	ADH6	protein_coding	ENST00000394897	ENST00000394899	130	GO:0004022	BP	alcohol dehydrogenase 6 (class V) [Source:HGNC Symbol;Acc:HGNC:255]
ENSG00000177494	50.8572129315715	-1.8901572902662	0.479719628904125	-3.94012914289975	8.14377567339951e-05	0.00700606418149239	ZBED2	protein_coding	ENST00000317012	ENST00000317012	79413	GO:0000122	BP	zinc finger BED-type containing 2 [Source:HGNC Symbol;Acc:HGNC:20710]
ENSG00000261235	88.9144720682941	-1.91007357532273	0.498483998339673	-3.83176507507706	0.000127227197297951	0.00972423533749306	HSD17B2-AS1	lncRNA	ENST00000561826	ENST00000567021	NA	NA	NA	HSD17B2 antisense RNA 1 [Source:HGNC Symbol;Acc:HGNC:56281]
ENSG00000286830	32.3243561016048	-1.91132196441769	0.656086596783296	-2.91321598976209	0.00357727076550005	0.0937379274790037		lncRNA	ENST00000664535	ENST00000664535	NA	NA	NA	novel transcript
ENSG00000290056	2.47713714265061	-1.92427044623276	0.59578741257075	-3.22979372445914	0.00123879560356983	0.0469736712550442		lncRNA	ENST00000702706	ENST00000702706	NA	NA	NA	novel transcript
ENSG00000145721	76.8817551061552	-1.955657297277	0.554422005332363	-3.52738036814507	0.000419693370673392	0.0218130564142677	LIX1	protein_coding	ENST00000274382	ENST00000274382	167410	GO:0005515	MF	limb and CNS expressed 1 [Source:HGNC Symbol;Acc:HGNC:18581]
ENSG00000135116	11.8146096190532	-1.95741252581559	0.63179746145698	-3.09816459423819	0.00194723247694543	0.0636469179365134	HRK	protein_coding	ENST00000257572	ENST00000257572	8739	GO:0005515	BP	harakiri, BCL2 interacting protein [Source:HGNC Symbol;Acc:HGNC:5185]
ENSG00000230202	166.726458412609	-1.96949438433584	0.553314477378977	-3.55944849602568	0.000371634404617882	0.0199655842022002		processed_pseudogene	ENST00000443998	ENST00000443998	NA	NA	NA	ribosomal protein L29 (RPL29) pseudogene
ENSG00000244720	39.5931245352038	-1.98361393078656	0.464312299595151	-4.27215460912007	1.93593269679436e-05	0.00239173376878388	NT5C3AP2	processed_pseudogene	ENST00000489836	ENST00000489836	NA	NA	NA	NT5C3A pseudogene 2 [Source:HGNC Symbol;Acc:HGNC:54578]
ENSG00000137968	44.0311009527682	-1.99700522691428	0.625296119926974	-3.19369521619214	0.00140464330307938	0.0508437697438369	SLC44A5	protein_coding	ENST00000370859	ENST00000370859	204962	GO:0005515	MF	solute carrier family 44 member 5 [Source:HGNC Symbol;Acc:HGNC:28524]
ENSG00000290673	13.1825898538217	-2.00798606656295	0.690448043485557	-2.90823630468432	0.00363473570111773	0.0945555069016868		lncRNA	ENST00000641781	ENST00000641781	NA	NA	NA	novel transcript
ENSG00000258583	473.68944367329	-2.0091754407277	0.645176757991316	-3.11414727180043	0.00184477384620747	0.0609228074486798	LINC01500	lncRNA	ENST00000648996	ENST00000648996	NA	NA	NA	long intergenic non-protein coding RNA 1500 [Source:HGNC Symbol;Acc:HGNC:51166]
ENSG00000229417	30.5736977274838	-2.01406497319198	0.589944951029796	-3.4139879825673	0.000640193995028131	0.0295626837336458	NPM1P25	processed_pseudogene	ENST00000429734	ENST00000429734	NA	NA	NA	nucleophosmin 1 pseudogene 25 [Source:HGNC Symbol;Acc:HGNC:45204]
ENSG00000213885	29.9678371769412	-2.01799267421758	0.643631249769249	-3.13532426360755	0.00171664246255464	0.0580653542473262	RPL13AP7	transcribed_processed_pseudogene	ENST00000425147	ENST00000425147	NA	NA	NA	ribosomal protein L13a pseudogene 7 [Source:HGNC Symbol;Acc:HGNC:23755]
ENSG00000223823	3.26284228061628	-2.04194183676302	0.638522476238992	-3.19791692970687	0.00138424149288297	0.0503957523606987	LINC01342	lncRNA	ENST00000416774	ENST00000416774	254099	NA	NA	long intergenic non-protein coding RNA 1342 [Source:HGNC Symbol;Acc:HGNC:50551]
ENSG00000285734	2.83353170364925	-2.04597238573648	0.686803712750204	-2.97897688634164	0.00289212593694572	0.0821491832967692		lncRNA	ENST00000649808	ENST00000649808	NA	NA	NA	novel transcript, antisense to CACNA1C
ENSG00000228590	281.62867113023	-2.06802033383503	0.552330837691223	-3.74416960399945	0.000180991368387456	0.0122660714967765	MIR4432HG	lncRNA	ENST00000647917	ENST00000650395	106660609	NA	NA	MIR4432 host gene [Source:NCBI gene (formerly Entrezgene);Acc:106660609]
ENSG00000275158	6.97800489340632	-2.0870514235222	0.593712986296011	-3.51525311336486	0.000439335041415392	0.0224926408907247	TRBV12-5	TR_V_gene	ENST00000621184	ENST00000621184	NA	GO:0002250	BP	T cell receptor beta variable 12-5 [Source:HGNC Symbol;Acc:HGNC:12187]
ENSG00000221866	694.129989836865	-2.12238068275435	0.611368709181447	-3.47152324101765	0.000517514532677324	0.0254575262477993	PLXNA4	protein_coding	ENST00000321063	ENST00000321063	91584	GO:0002116	BP	plexin A4 [Source:HGNC Symbol;Acc:HGNC:9102]
ENSG00000274833	3.3538519364145	-2.12301724500968	0.60750371613715	-3.49465721544719	0.000474670958948803	0.0238481018721998		lncRNA	ENST00000611501	ENST00000611501	NA	NA	NA	novel transcript
ENSG00000230778	41.0063465298998	-2.14332188000849	0.578087565393607	-3.7076076503205	0.000209226484453558	0.013416516718369	ANKRD63	protein_coding	ENST00000434396	ENST00000434396	100131244	NA	NA	ankyrin repeat domain 63 [Source:HGNC Symbol;Acc:HGNC:40027]
ENSG00000211694	60.4467551232332	-2.162550362415	0.52410932876773	-4.12614361873604	3.68896944287554e-05	0.0038398910932871	TRGV10	TR_V_gene	ENST00000390341	ENST00000390341	NA	NA	NA	T cell receptor gamma variable 10 (non-functional) [Source:HGNC Symbol;Acc:HGNC:12285]
ENSG00000291059	52.5168364827468	-2.18079050253402	0.699917104554037	-3.11578398119524	0.00183456609626349	0.0607454174633606	CLEC4OP	lncRNA	ENST00000589345	ENST00000692445	102724279	NA	NA	C-type lectin domain family 4 member O, pseudogene [Source:HGNC Symbol;Acc:HGNC:52651]
ENSG00000174482	388.871840804854	-2.18952066158602	0.519109375371563	-4.21784072001941	2.46652946688857e-05	0.00278267355813857	LINGO2	protein_coding	ENST00000698399	ENST00000698399	158038	GO:0005615	CC	leucine rich repeat and Ig domain containing 2 [Source:HGNC Symbol;Acc:HGNC:21207]
ENSG00000290084	17.0180579777505	-2.19391962232802	0.602920335610907	-3.63882173605082	0.000273888300263341	0.0160503655400046		lncRNA	ENST00000702894	ENST00000702894	NA	NA	NA	novel transcript
ENSG00000286015	398.00905617292	-2.20853351030252	0.554486471256767	-3.98302505974002	6.80435774982365e-05	0.00604705198988455		protein_coding	ENST00000651827	ENST00000651827	NA	NA	NA	novel protein
ENSG00000206129	5.59886541087344	-2.20867307005807	0.761398733059552	-2.90081001472499	0.00372199464137106	0.0959764271832095		lncRNA	ENST00000382897	ENST00000382897	642484	NA	NA	novel transcript
ENSG00000100033	408.829541887497	-2.21649741001858	0.575321841630962	-3.85262169733569	0.000116859863773513	0.00921212662520865	PRODH	protein_coding	ENST00000610940	ENST00000357068	5625	GO:0004657	MF	proline dehydrogenase 1 [Source:HGNC Symbol;Acc:HGNC:9453]
ENSG00000289366	64.0818020476977	-2.23145714042174	0.521016186923091	-4.28289407590159	1.84478006036667e-05	0.00228661702153541		lncRNA	ENST00000685029	ENST00000685029	NA	NA	NA	novel transcript
ENSG00000259823	683.780785919603	-2.2432691999295	0.589782565479159	-3.80355292141774	0.000142635504600886	0.0104799211921753	LYPD8	protein_coding	ENST00000590317	ENST00000590317	646627	GO:0005576	CC	LY6/PLAUR domain containing 8 [Source:HGNC Symbol;Acc:HGNC:44208]
ENSG00000043591	37.6982676489343	-2.255332037688	0.682261130733135	-3.3056727638353	0.000947486726311762	0.0392763997075396	ADRB1	protein_coding	ENST00000369295	ENST00000369295	153	GO:0001996	BP	adrenoceptor beta 1 [Source:HGNC Symbol;Acc:HGNC:285]
ENSG00000267453	38.7269444137401	-2.26166938252056	0.677991467409281	-3.33583753076241	0.000850428481502412	0.0363734342922728	CLEC4OP	transcribed_unprocessed_pseudogene	ENST00000639800	ENST00000639800	NA	NA	NA	C-type lectin domain family 4 member O, pseudogene [Source:HGNC Symbol;Acc:HGNC:52651]
ENSG00000250891	761.48065374476	-2.26388298260036	0.752223514653734	-3.00958815896958	0.00261602146426099	0.0770713876425476	LINC02208	lncRNA	ENST00000506769	ENST00000660173	NA	NA	NA	long intergenic non-protein coding RNA 2208 [Source:HGNC Symbol;Acc:HGNC:52978]
ENSG00000249797	1635.15614536312	-2.27011528376685	0.740031784204127	-3.06759159839096	0.00215791314043959	0.0682723132199028	LINC02147	lncRNA	ENST00000509669	ENST00000509367	NA	NA	NA	long intergenic non-protein coding RNA 2147 [Source:HGNC Symbol;Acc:HGNC:53007]
ENSG00000280560	630.474911309732	-2.28481477140218	0.752100499985612	-3.03791151773717	0.0023822389151555	0.0729797923268084	LINC01374	lncRNA	ENST00000629067	ENST00000664430	105378425	NA	NA	long intergenic non-protein coding RNA 1374 [Source:HGNC Symbol;Acc:HGNC:50631]
ENSG00000053747	117.068991310366	-2.31280321489048	0.733187958129559	-3.15444790008648	0.00160802086728834	0.055620155248954	LAMA3	protein_coding	ENST00000313654	ENST00000313654	3909	GO:0005102	BP	laminin subunit alpha 3 [Source:HGNC Symbol;Acc:HGNC:6483]
ENSG00000226159	122.266283074976	-2.32053745147263	0.728997793208058	-3.18318858176617	0.00145662710258956	0.0520751099171509	LINC01375	lncRNA	ENST00000428485	ENST00000428485	101926924	NA	NA	long intergenic non-protein coding RNA 1375 [Source:HGNC Symbol;Acc:HGNC:50632]
ENSG00000106341	13.4887037809251	-2.37934352434406	0.792318250288503	-3.00301491664199	0.00267319328568322	0.0781091921858145	PPP1R17	protein_coding	ENST00000409146	ENST00000342032	10842	GO:0004865	MF	protein phosphatase 1 regulatory subunit 17 [Source:HGNC Symbol;Acc:HGNC:16973]
ENSG00000251692	130.231777208726	-2.38809863964108	0.788716153821857	-3.02783026323114	0.00246316396644371	0.0741807200120841	PTX4	protein_coding	ENST00000447419	ENST00000447419	390667	GO:0005576	MF	pentraxin 4 [Source:HGNC Symbol;Acc:HGNC:14171]
ENSG00000259084	35.9642091099512	-2.42389171800931	0.751444242065999	-3.22564414273125	0.00125689526924354	0.0475035813845195		lncRNA	ENST00000488933	ENST00000553913	NA	NA	NA	novel transcript
ENSG00000169194	5.71769592085418	-2.43735117371738	0.814580315370425	-2.99215574907308	0.00277014896001145	0.0799861938407596	IL13	protein_coding	ENST00000468334	ENST00000304506	3596	GO:0001774	BP	interleukin 13 [Source:HGNC Symbol;Acc:HGNC:5973]
ENSG00000145113	37.2736587272158	-2.45728274134303	0.779946255448464	-3.15057957414016	0.00162946862082074	0.0560521414818465	MUC4	protein_coding	ENST00000308466	ENST00000463781	4585	GO:0005176	BP	mucin 4, cell surface associated [Source:HGNC Symbol;Acc:HGNC:7514]
ENSG00000260123	13.2467657811363	-2.46819375282695	0.665078017183726	-3.71113416630205	0.000206332701346154	0.013351992556015	CARMAL	lncRNA	ENST00000565938	ENST00000565938	NA	NA	NA	coronary artery disease region linked MFGE8 regulatory lncRNA [Source:HGNC Symbol;Acc:HGNC:55102]
ENSG00000232512	2.27724183915509	-2.47247792810342	0.843570962744755	-2.93096613953927	0.0033790961086173	0.0904316196511424		lncRNA	ENST00000453802	ENST00000453802	NA	NA	NA	novel transcript
ENSG00000187621	33.9255716333999	-2.49873202379857	0.729390632492018	-3.42578025064767	0.000613036141201252	0.0285397251769689	TCL6	lncRNA	ENST00000357168	ENST00000459662	NA	NA	NA	T cell leukemia/lymphoma 6 [Source:HGNC Symbol;Acc:HGNC:13463]
ENSG00000130368	9.59625588839088	-2.56663727595635	0.7651013297574	-3.35463706064945	0.000794691739718381	0.0346182421321715	MAS1	protein_coding	ENST00000674077	ENST00000674077	4142	GO:0001595	BP	MAS1 proto-oncogene, G protein-coupled receptor [Source:HGNC Symbol;Acc:HGNC:6899]
ENSG00000225144	9.91923521494653	-2.57548438208243	0.726939422547444	-3.54291472191321	0.000395730648348432	0.0207971081735248		lncRNA	ENST00000445459	ENST00000445459	NA	NA	NA	novel transcript
ENSG00000241945	48.9186896322474	-2.581944005007	0.691838860446446	-3.73200199153436	0.000189963999385187	0.0125584662691914	PWP2	protein_coding	ENST00000456705	ENST00000291576	5822	GO:0000028	BP	PWP2 small subunit processome component [Source:HGNC Symbol;Acc:HGNC:9711]
ENSG00000169247	334.812979449977	-2.58434140218104	0.628887889748283	-4.10938331665989	3.96717103147675e-05	0.00404018842262366	SH3TC2	protein_coding	ENST00000504690	ENST00000515425	79628	GO:0005886	CC	SH3 domain and tetratricopeptide repeats 2 [Source:HGNC Symbol;Acc:HGNC:29427]
ENSG00000253595	2.19066752724057	-2.58789636903438	0.737588905300878	-3.50858906693928	0.00045049036569246	0.0228772607407784	LINC01300	lncRNA	ENST00000521073	ENST00000521073	731779	NA	NA	long intergenic non-protein coding RNA 1300 [Source:HGNC Symbol;Acc:HGNC:50460]
ENSG00000288978	22.30060027966	-2.58964494877991	0.681386655487936	-3.80055131388724	0.000144374516040407	0.0105247930427748		lncRNA	ENST00000693703	ENST00000701884	105374625	NA	NA	novel transcript
ENSG00000290102	11.7128487906798	-2.60566161674521	0.72588940224493	-3.58961242399569	0.000331169982564252	0.0182438832061456		lncRNA	ENST00000702980	ENST00000702980	NA	NA	NA	novel transcript, antisense to CDKN2C
ENSG00000163701	220.118651100175	-2.6435181522625	0.579628855098356	-4.56070833777577	5.09813520963401e-06	0.000784093195241711	IL17RE	protein_coding	ENST00000461534	ENST00000383814	132014	GO:0005515	MF	interleukin 17 receptor E [Source:HGNC Symbol;Acc:HGNC:18439]
ENSG00000128342	61.4746903123057	-2.66315092749596	0.677399669324382	-3.93143228155412	8.4441282578627e-05	0.00719871486164082	LIF	protein_coding	ENST00000249075	ENST00000249075	3976	GO:0000902	BP	LIF interleukin 6 family cytokine [Source:HGNC Symbol;Acc:HGNC:6596]
ENSG00000086696	31.7510460987208	-2.66791588750656	0.865602680950211	-3.08214836462599	0.00205512378611355	0.0658495913133882	HSD17B2	protein_coding	ENST00000563491	ENST00000199936	3294	GO:0001701	BP	hydroxysteroid 17-beta dehydrogenase 2 [Source:HGNC Symbol;Acc:HGNC:5211]
ENSG00000070915	37.9859246879836	-2.68792627414559	0.709939710384829	-3.78613315303714	0.000153009707045464	0.0109403392242507	SLC12A3	protein_coding	ENST00000566786	ENST00000563236	6559	GO:0002021	MF	solute carrier family 12 member 3 [Source:HGNC Symbol;Acc:HGNC:10912]
ENSG00000222042	67.4420359583192	-2.70325296487266	0.85776232549974	-3.15151748276857	0.00162424438729485	0.0559955651945628		lncRNA	ENST00000409758	ENST00000656005	NA	NA	NA	novel transcript
ENSG00000251273	44.0048194613588	-2.71303576074961	0.757848025770293	-3.5799206021445	0.000343698622916477	0.0187694316088634	LINC02228	lncRNA	ENST00000641970	ENST00000641970	NA	NA	NA	long intergenic non-protein coding RNA 2228 [Source:HGNC Symbol;Acc:HGNC:53097]
ENSG00000222012	11.5317116237196	-2.71457623836586	0.933516011374696	-2.90790538704138	0.0036385840345916	0.0945555069016868		lncRNA	ENST00000409610	ENST00000409610	105375614	NA	NA	novel transcript, antisense to PTPRN2
ENSG00000248529	9.76494939413695	-2.74044374226307	0.793410832045605	-3.45400343879543	0.000552330332674644	0.0265463766141751		lncRNA	ENST00000505623	ENST00000513386	101928651	NA	NA	novel transcript
ENSG00000287150	84.3108701190511	-2.76867577168073	0.895519751497328	-3.09169704749833	0.00199015846165235	0.0643148893597962		lncRNA	ENST00000653640	ENST00000653640	NA	NA	NA	novel transcript
ENSG00000205927	34.9525277452001	-2.87000869390532	0.8612684746274	-3.33230436089854	0.000861300040344326	0.0366511519558888	OLIG2	protein_coding	ENST00000430860	ENST00000382357	10215	GO:0000122	BP	oligodendrocyte transcription factor 2 [Source:HGNC Symbol;Acc:HGNC:9398]
ENSG00000266392	8.55102190299003	-2.87721020791951	0.885150293080935	-3.25053296644667	0.0011518891278987	0.0443353771484687	MIR4740	miRNA	ENST00000584184	ENST00000584184	100616294	NA	NA	microRNA 4740 [Source:HGNC Symbol;Acc:HGNC:41711]
ENSG00000228709	3.6061115682257	-2.98663848636801	0.985396075766511	-3.03090154285909	0.00243824740888726	0.073736437090113	LINC02575	lncRNA	ENST00000622854	ENST00000622854	NA	NA	NA	long intergenic non-protein coding RNA 2575 [Source:HGNC Symbol;Acc:HGNC:53747]
ENSG00000176884	37.3461227559123	-2.98663960704567	0.789486472162381	-3.78301555803148	0.000154939725700301	0.0110156298190812	GRIN1	protein_coding	ENST00000371560	ENST00000371561	2902	GO:0001540	BP	glutamate ionotropic receptor NMDA type subunit 1 [Source:HGNC Symbol;Acc:HGNC:4584]
ENSG00000227038	3.31319876644463	-3.00354674807604	1.0050375207249	-2.98849215689945	0.00280357695861202	0.0807040361936283	GTF2IP7	transcribed_unprocessed_pseudogene	ENST00000436677	ENST00000436677	NA	NA	NA	general transcription factor IIi pseudogene 7 [Source:HGNC Symbol;Acc:HGNC:51720]
ENSG00000289349	31.9237314528138	-3.02869106365368	0.49986277397798	-6.05904504460478	1.36932046516006e-09	8.19005784884067e-07		lncRNA	ENST00000692740	ENST00000692740	NA	NA	NA	novel transcript
ENSG00000160963	45.4380285626495	-3.08646634871541	0.726863579181582	-4.24628009590279	2.17348894131822e-05	0.00259174799993075	COL26A1	protein_coding	ENST00000313669	ENST00000313669	136227	GO:0005576	CC	collagen type XXVI alpha 1 chain [Source:HGNC Symbol;Acc:HGNC:18038]
ENSG00000268812	5.8993392531742	-3.0865616092588	0.824723734260095	-3.74254005437096	0.000182169484152118	0.0122796571240357	LIF-AS2	lncRNA	ENST00000608354	ENST00000608354	91370	NA	NA	LIF antisense RNA 2 [Source:HGNC Symbol;Acc:HGNC:28298]
ENSG00000289636	9.40578734418056	-3.10169027005241	0.80145609338272	-3.87006886049247	0.000108804616385663	0.00874641808214195		lncRNA	ENST00000688345	ENST00000688345	NA	NA	NA	novel transcript
ENSG00000234962	3.09885905723501	-3.1041061432542	1.03640700110054	-2.99506481522993	0.00274386529630344	0.0795319909461614	LINC00700	lncRNA	ENST00000413603	ENST00000671670	NA	NA	NA	long intergenic non-protein coding RNA 700 [Source:HGNC Symbol;Acc:HGNC:27422]
ENSG00000290729	12.458753126056	-3.10512766879246	0.717129470123643	-4.32994012679062	1.49149888664969e-05	0.00195822890410617		lncRNA	ENST00000434037	ENST00000434037	NA	NA	NA	novel transcript
ENSG00000291288	17.6068585044176	-3.16251395730726	0.934065881018324	-3.38575042893063	0.00070983908269187	0.0319181938841436		lncRNA	ENST00000650314	ENST00000650314	NA	NA	NA	novel transcript
ENSG00000185433	33.0876981718592	-3.27300718625585	0.893688979803109	-3.6623559876244	0.000249906247984711	0.0149709337524831	LINC00158	lncRNA	ENST00000653079	ENST00000332587	54072	NA	NA	long intergenic non-protein coding RNA 158 [Source:HGNC Symbol;Acc:HGNC:1283]
ENSG00000197430	24.7602080218538	-3.28704267372698	0.891582997350881	-3.6867489437255	0.000227137239040159	0.0141238777680885	OPALIN	protein_coding	ENST00000371172	ENST00000371172	93377	GO:0005794	CC	oligodendrocytic myelin paranodal and inner loop protein [Source:HGNC Symbol;Acc:HGNC:20707]
ENSG00000106236	43.066650492928	-3.31624188090291	1.03404347596117	-3.20706233151404	0.00134097937036805	0.0493933955570267	NPTX2	protein_coding	ENST00000265634	ENST00000265634	4885	GO:0003674	BP	neuronal pentraxin 2 [Source:HGNC Symbol;Acc:HGNC:7953]
ENSG00000062524	228.741032056052	-3.33082660767166	0.659091953097453	-5.0536599514198	4.33423007292565e-07	0.000100813656406118	LTK	protein_coding	ENST00000263800	ENST00000263800	4058	GO:0004672	MF	leukocyte receptor tyrosine kinase [Source:HGNC Symbol;Acc:HGNC:6721]
ENSG00000289876	9.88783243900146	-3.37041106579386	0.909161802251396	-3.70716307861545	0.000209593984067845	0.013416516718369		lncRNA	ENST00000701319	ENST00000701319	NA	NA	NA	novel transcript
ENSG00000107447	840.466857524675	-3.3922376711385	0.920182726718064	-3.68648266549981	0.000227374921989868	0.0141238777680885	DNTT	protein_coding	ENST00000371174	ENST00000371174	1791	GO:0000791	CC	DNA nucleotidylexotransferase [Source:HGNC Symbol;Acc:HGNC:2983]
ENSG00000287277	425.771234850979	-3.41365052662113	0.687748954048616	-4.96351249467668	6.92295853792966e-07	0.000144123757274988		lncRNA	ENST00000665216	ENST00000664549	NA	NA	NA	novel transcript
ENSG00000184937	280.270935721002	-3.4703378668597	0.847373182628794	-4.09540676764601	4.21427798772582e-05	0.00418003503519518	WT1	protein_coding	ENST00000379079	ENST00000452863	7490	GO:0000122	BP	WT1 transcription factor [Source:HGNC Symbol;Acc:HGNC:12796]
ENSG00000257910	6.96827879796113	-3.47040581220075	1.15567805635705	-3.00291745881223	0.00267404946577057	0.0781091921858145		lncRNA	ENST00000552426	ENST00000552426	NA	NA	NA	novel transcript, antisense to CSRP2
ENSG00000230882	11.6482210210623	-3.53144178113029	1.02007455904297	-3.46194476651144	0.000536287202172164	0.0260746297613539		processed_pseudogene	ENST00000421546	ENST00000421546	NA	NA	NA	hypothetical protein LOC285908 (LOC285908) pseudogene
ENSG00000174358	41.19810906035	-3.55992597712214	0.879963444013898	-4.04553848383038	5.22029886587204e-05	0.00490997473625284	SLC6A19	protein_coding	ENST00000515652	ENST00000304460	340024	GO:0003333	BP	solute carrier family 6 member 19 [Source:HGNC Symbol;Acc:HGNC:27960]
ENSG00000285845	167.130203566795	-3.57021943577415	0.695519893760647	-5.1331665244974	2.84907614291831e-07	7.30313184634727e-05		lncRNA	ENST00000650205	ENST00000650205	NA	NA	NA	novel transcript
ENSG00000237667	13.8892330240234	-3.6041706881138	0.889059990316477	-4.05391169029081	5.03682369300811e-05	0.00479274125192521	LINC01115	lncRNA	ENST00000621134	ENST00000621134	339822	NA	NA	long intergenic non-protein coding RNA 1115 [Source:HGNC Symbol;Acc:HGNC:49258]
ENSG00000285988	68.1209648142735	-3.62039111763201	0.662323305315373	-5.46619919392406	4.5978763620988e-08	1.67986010399661e-05		lncRNA	ENST00000648995	ENST00000648995	NA	NA	NA	novel transcript, LINP1-LINC00707 readthrough
ENSG00000238266	78.3583288881652	-3.64544027923287	0.67168750758236	-5.42728610861633	5.72173707725544e-08	2.01496051222488e-05	LINC00707	lncRNA	ENST00000648093	ENST00000436383	100507127	NA	NA	long intergenic non-protein coding RNA 707 [Source:HGNC Symbol;Acc:HGNC:44691]
ENSG00000227579	134.672163329932	-3.67439783238744	0.91366335565396	-4.02161015832519	5.78016649859166e-05	0.00531006532226051		lncRNA	ENST00000438575	ENST00000664407	NA	NA	NA	novel transcript
ENSG00000183242	211.264214932266	-3.70250725668507	0.944888173577184	-3.91846078744749	8.91162231711352e-05	0.00751227831165894	WT1-AS	lncRNA	ENST00000494911	ENST00000690579	NA	GO:0003674	MF	WT1 antisense RNA [Source:HGNC Symbol;Acc:HGNC:18135]
ENSG00000258573	9.0476216139939	-3.77421168249201	1.06035657851732	-3.55937970203329	0.000371731759802276	0.0199655842022002	RNASE11-AS1	lncRNA	ENST00000554006	ENST00000671014	254028	NA	NA	RNASE11 and RNASE12 antisense RNA 1 [Source:HGNC Symbol;Acc:HGNC:27381]
ENSG00000204655	4.28467441214938	-3.80100050946182	1.1049890916554	-3.43985342313878	0.000582029310510352	0.0275867250935102	MOG	protein_coding	ENST00000376903	ENST00000376917	4340	GO:0001618	MF	myelin oligodendrocyte glycoprotein [Source:HGNC Symbol;Acc:HGNC:7197]
ENSG00000224968	103.800610037515	-3.82635983411037	1.06122624259376	-3.60560234993654	0.000311429714956279	0.0175197507752534	LINC01645	lncRNA	ENST00000666721	ENST00000701603	NA	NA	NA	long intergenic non-protein coding RNA 1645 [Source:HGNC Symbol;Acc:HGNC:52432]
ENSG00000259060	12.7811786737319	-3.87271918439061	0.982173840412852	-3.94300787196972	8.04660131407472e-05	0.00695421981916627		protein_coding	ENST00000335950	ENST00000555283	NA	NA	NA	novel protein
ENSG00000173464	12.7811786737319	-3.87271918439061	0.982173840412852	-3.94300787196972	8.04660131407472e-05	0.00695421981916627	RNASE11	protein_coding	ENST00000557105	ENST00000553849	122651	GO:0003676	MF	ribonuclease A family member 11 (inactive) [Source:HGNC Symbol;Acc:HGNC:19269]
ENSG00000261154	17.1173109097952	-3.90191861856923	1.1380719581562	-3.42853418942924	0.000606850094723098	0.0284461195825886	LINC02131	lncRNA	ENST00000563289	ENST00000563289	105371350	NA	NA	long intergenic non-protein coding RNA 2131 [Source:HGNC Symbol;Acc:HGNC:52991]
ENSG00000196242	2.38923626817788	-3.91339289867794	1.32999203860692	-2.94241828904252	0.00325659715962457	0.088301899380832	OR2C3	protein_coding	ENST00000366487	ENST00000641802	81472	GO:0004930	BP	olfactory receptor family 2 subfamily C member 3 [Source:HGNC Symbol;Acc:HGNC:15005]
ENSG00000240280	26.4438832116362	-3.94671545661683	0.926249052301245	-4.26096571630633	2.03545458591887e-05	0.00248213476543719	TCAM1P	transcribed_unitary_pseudogene	ENST00000463377	ENST00000485295	146771	NA	NA	testicular cell adhesion molecule 1, pseudogene [Source:HGNC Symbol;Acc:HGNC:30707]
ENSG00000277119	7.30807220255932	-4.00091151523314	1.22291840710807	-3.271609530103	0.00106937156969585	0.0422379351338673		misc_RNA	ENST00000615200	ENST00000615200	NA	NA	NA	NULL
ENSG00000253474	69.00256775081	-4.02785493816855	1.38193732788078	-2.91464370844176	0.00356094819535854	0.0936153987110342		lncRNA	ENST00000655271	ENST00000657689	NA	NA	NA	novel transcript
ENSG00000260978	44.067527780713	-4.04014359895252	1.14832733029259	-3.51828567724074	0.000434344505919726	0.0223281518793468		lncRNA	ENST00000563044	ENST00000563044	NA	NA	NA	MKRN3 antisense RNA 1
ENSG00000179455	124.737433951855	-4.04593852406764	0.95864683992728	-4.2204682220353	2.43795423538901e-05	0.00278267355813857	MKRN3	protein_coding	ENST00000314520	ENST00000314520	7681	GO:0000209	BP	makorin ring finger protein 3 [Source:HGNC Symbol;Acc:HGNC:7114]
ENSG00000273908	8.80323754226328	-4.06094405170889	0.951069779983797	-4.26986971637146	1.95587183415441e-05	0.00240847080335857		misc_RNA	ENST00000426618	ENST00000426618	NA	NA	NA	NULL
ENSG00000278045	4.13338272895621	-4.52804285809236	1.07300181808004	-4.21997687403229	2.44327380534888e-05	0.00278267355813857		misc_RNA	ENST00000613262	ENST00000613262	NA	NA	NA	NULL
ENSG00000276530	4.74325445047296	-4.52892040211261	1.05049253969583	-4.3112351882327	1.62345117202422e-05	0.00210538612342544		misc_RNA	ENST00000614919	ENST00000614919	NA	NA	NA	NULL
ENSG00000168333	2.60258120645419	-4.8198308056654	1.51528446126468	-3.18080923343112	0.001468643043726	0.0524052448206811	PPDPFL	protein_coding	ENST00000517663	ENST00000522267	492307	GO:0030154	BP	pancreatic progenitor cell differentiation and proliferation factor like [Source:HGNC Symbol;Acc:HGNC:31745]
ENSG00000172482	5.5448238204131	-5.02328937205989	1.34600764576297	-3.73199170738179	0.000189971756944856	0.0125584662691914	AGXT	protein_coding	ENST00000307503	ENST00000307503	189	GO:0004760	BP	alanine--glyoxylate aminotransferase [Source:HGNC Symbol;Acc:HGNC:341]
ENSG00000204644	46.7440759963917	-5.25607091079217	1.46014628793269	-3.59968789033723	0.000318599355984066	0.0177590862911769	ZFP57	protein_coding	ENST00000376883	ENST00000376883	346171	GO:0000977	BP	ZFP57 zinc finger protein [Source:HGNC Symbol;Acc:HGNC:18791]
ENSG00000261161	3.5605613498818	-5.28608475556503	1.58638968111536	-3.33214771785989	0.000861785001271662	0.0366511519558888		lncRNA	ENST00000565822	ENST00000565822	NA	NA	NA	novel transcript
ENSG00000260289	471.784228029057	-5.35866589279254	1.49346813929326	-3.58806843735439	0.00033313685579139	0.0183254450555845		lncRNA	ENST00000567103	ENST00000670665	NA	NA	NA	novel transcript
ENSG00000285549	9.6106751359178	-5.60751421083582	1.11275382394004	-5.03931246084669	4.67207185418524e-07	0.000107093375515001		lncRNA	ENST00000647982	ENST00000647982	NA	NA	NA	Novel transcript
ENSG00000205628	24.3547867108947	-6.05534720837267	0.978833791772744	-6.18628745683775	6.15976398107726e-10	4.31160392103306e-07	LINC01446	lncRNA	ENST00000380970	ENST00000380970	401337	NA	NA	long intergenic non-protein coding RNA 1446 [Source:HGNC Symbol;Acc:HGNC:50773]
ENSG00000271776	42.5664997127793	-6.16705588459965	1.1168169046949	-5.52199367566379	3.35174556875998e-08	1.31559504975463e-05		lncRNA	ENST00000607269	ENST00000607269	780529	NA	NA	novel transcript, antisense to POU4F1
ENSG00000152192	155.455355381156	-6.2305585185828	1.03063724516668	-6.0453457778689	1.49089903644845e-09	8.77790103006471e-07	POU4F1	protein_coding	ENST00000377208	ENST00000377208	5457	GO:0000122	BP	POU class 4 homeobox 1 [Source:HGNC Symbol;Acc:HGNC:9218]
