# Supplementary material for: Splenomegaly in de novo acute myeloid leukemia is associated with ASXL1 mutations together with a distinct clinical and gene expression profile
Source: Biomark Res. 2025 Oct 22;13:131. doi: 10.1186/s40364-025-00833-8 (PMC12542016; doi:10.1186/s40364-025-00833-8)
Supplement: Supplementary file 5 — Supplementary Material 5: Table 2. [file 40364_2025_833_MOESM5_ESM.xlsx]

## Sheet: coding FC>1.5,<-1.5 pvalue<0.05
Column1	Column2	Column3	Column4	Column5	Column6	Column7	Column8	Column9	Column10	Column11	Column12	Column13	Column14	Column15
	baseMean	log2FoldChange	lfcSE	stat	pvalue	padj	genename	biotype	txName	canonicalTX	entrezid	goterm	ontologyAll	description
ENSG00000112852	33.9883486460293	8.21050917605792	1.33119359543021	6.16777995645667	6.92554263726759e-10	4.74475222027054e-07	PCDHB2	protein_coding	ENST00000622947	ENST00000194155	56133	GO:0005509	MF	protocadherin beta 2 [Source:HGNC Symbol;Acc:HGNC:8687]
ENSG00000139910	219.355484205751	8.18182918674215	1.0417216882407	7.85414115795161	4.0252075167931e-15	1.37885313127528e-11	NOVA1	protein_coding	ENST00000483536	ENST00000539517	4857	GO:0000381	BP	NOVA alternative splicing regulator 1 [Source:HGNC Symbol;Acc:HGNC:7886]
ENSG00000135312	58.2937746422713	8.16177054613179	1.28358814958066	6.35855866135738	2.03655611297244e-10	1.7053215753981e-07	HTR1B	protein_coding	ENST00000369947	ENST00000369947	3351	GO:0002031	BP	5-hydroxytryptamine receptor 1B [Source:HGNC Symbol;Acc:HGNC:5287]
ENSG00000153714	193.532783644649	7.70706861618431	0.95688767903823	8.05430855158539	7.99293556875596e-16	3.34646450184771e-12	LURAP1L	protein_coding	ENST00000319264	ENST00000319264	286343	GO:0005515	MF	leucine rich adaptor protein 1 like [Source:HGNC Symbol;Acc:HGNC:31452]
ENSG00000254535	27.1926092650246	7.47473290162482	1.14273180221238	6.54110867235284	6.10644371045205e-11	6.25734042976365e-08	PABPC4L	protein_coding	ENST00000421491	ENST00000421491	132430	GO:0003730	MF	poly(A) binding protein cytoplasmic 4 like [Source:HGNC Symbol;Acc:HGNC:31955]
ENSG00000130224	76.7842982574944	7.42603714165645	1.08514750958842	6.84334348652102	7.73658449554685e-12	1.04115085848822e-08	LRCH2	protein_coding	ENST00000317135	ENST00000317135	57631	GO:0005515	MF	leucine rich repeats and calponin homology domain containing 2 [Source:HGNC Symbol;Acc:HGNC:29292]
ENSG00000182263	1617.53912614753	7.10514340388358	1.14553126115556	6.20248756608898	5.55775771456875e-10	4.10631114593461e-07	FIGN	protein_coding	ENST00000409634	ENST00000333129	55137	GO:0000226	MF	fidgetin, microtubule severing factor [Source:HGNC Symbol;Acc:HGNC:13285]
ENSG00000143340	164.232370833415	6.96919410913775	1.55625622690374	4.47817909972535	7.52824303434972e-06	0.00107859971778453	FAM163A	protein_coding	ENST00000341785	ENST00000341785	148753	GO:0005515	MF	family with sequence similarity 163 member A [Source:HGNC Symbol;Acc:HGNC:28274]
ENSG00000112183	23.8743721117966	6.865641915827	1.26944522927711	5.40837978471639	6.35974530096422e-08	2.13133050383595e-05	RBM24	protein_coding	ENST00000379052	ENST00000379052	221662	GO:0000381	BP	RNA binding motif protein 24 [Source:HGNC Symbol;Acc:HGNC:21539]
ENSG00000141433	13.5656694729771	6.46785832555601	1.32943575831601	4.86511535822446	1.14390068729384e-06	0.000224496467697496	ADCYAP1	protein_coding	ENST00000450565	ENST00000450565	116	GO:0005102	BP	adenylate cyclase activating polypeptide 1 [Source:HGNC Symbol;Acc:HGNC:241]
ENSG00000196482	228.179832170361	6.42548700875573	1.023089978701	6.28047106561839	3.37548700259637e-10	2.59574950499661e-07	ESRRG	protein_coding	ENST00000616180	ENST00000408911	2104	GO:0000785	CC	estrogen related receptor gamma [Source:HGNC Symbol;Acc:HGNC:3474]
ENSG00000113209	13.1165714212892	6.42025907352411	1.36852308210248	4.6913779953646	2.71371077215151e-06	0.000469061172502024	PCDHB5	protein_coding	ENST00000231134	ENST00000231134	26167	GO:0005509	MF	protocadherin beta 5 [Source:HGNC Symbol;Acc:HGNC:8690]
ENSG00000113205	8.92335528875203	6.28010026009739	1.32612894702447	4.73566335625845	2.18339754970257e-06	0.000391774300334965	PCDHB3	protein_coding	ENST00000231130	ENST00000231130	56132	GO:0005509	MF	protocadherin beta 3 [Source:HGNC Symbol;Acc:HGNC:8688]
ENSG00000182103	11.6386313229305	6.24235320325171	1.38226619713452	4.51602825576745	6.30102604834995e-06	0.000934759694991631	FAM181B	protein_coding	ENST00000329203	ENST00000329203	220382	NA	NA	family with sequence similarity 181 member B [Source:HGNC Symbol;Acc:HGNC:28512]
ENSG00000136546	928.123865481145	6.19062191306302	0.876668151957627	7.06153394444543	1.64674504889007e-12	2.58545834113444e-09	SCN7A	protein_coding	ENST00000643258	ENST00000643258	6332	GO:0001518	BP	sodium voltage-gated channel alpha subunit 7 [Source:HGNC Symbol;Acc:HGNC:10594]
ENSG00000114251	44.716471727512	6.11606712886361	1.14764644680892	5.32922586557002	9.86322729122101e-08	3.17654929538888e-05	WNT5A	protein_coding	ENST00000264634	ENST00000264634	7474	GO:0001736	BP	Wnt family member 5A [Source:HGNC Symbol;Acc:HGNC:12784]
ENSG00000135298	844.061818908283	6.08528946923987	0.823763614151478	7.38717924013681	1.49976367468576e-13	3.13958861254634e-10	ADGRB3	protein_coding	ENST00000370598	ENST00000370598	577	GO:0004930	BP	adhesion G protein-coupled receptor B3 [Source:HGNC Symbol;Acc:HGNC:945]
ENSG00000107186	264.823803232668	5.83996547764421	0.889697892425647	6.56398708748459	5.23877401687245e-11	5.80594834499326e-08	MPDZ	protein_coding	ENST00000381017	ENST00000319217	8777	GO:0005515	MF	multiple PDZ domain crumbs cell polarity complex component [Source:HGNC Symbol;Acc:HGNC:7208]
ENSG00000254585	8.20634044231891	5.74334190512863	1.25773536614948	4.56641520919597	4.96135586006437e-06	0.000772515909764817	MAGEL2	protein_coding	ENST00000650528	ENST00000650528	54551	GO:0000122	BP	MAGE family member L2 [Source:HGNC Symbol;Acc:HGNC:6814]
ENSG00000235098	92.4864286615973	5.57420687800881	0.73157240878451	7.6194875737184	2.54684726642993e-14	5.99798449039665e-11	ANKRD65	protein_coding	ENST00000520296	ENST00000537107	441869	NA	NA	ankyrin repeat domain 65 [Source:HGNC Symbol;Acc:HGNC:42950]
ENSG00000153404	307.473610732552	5.54420900778933	0.642892701829991	8.62384810405806	6.47409804952335e-18	6.09876221510224e-14	PLEKHG4B	protein_coding	ENST00000637938	ENST00000637938	153478	GO:0005085	BP	pleckstrin homology and RhoGEF domain containing G4B [Source:HGNC Symbol;Acc:HGNC:29399]
ENSG00000254440	5.30548001244562	5.52654180921897	1.31015768912517	4.21822644334455	2.4623146943402e-05	0.00278267355813857	PBOV1	protein_coding	ENST00000527246	ENST00000527246	59351	GO:0005654	CC	prostate and breast cancer overexpressed 1 [Source:HGNC Symbol;Acc:HGNC:21079]
ENSG00000122870	1176.07654891254	5.4898901957028	0.534831447426641	10.2647109142845	1.01624894150168e-24	3.82932763647249e-20	BICC1	protein_coding	ENST00000373886	ENST00000373886	80114	GO:0001822	BP	BicC family RNA binding protein 1 [Source:HGNC Symbol;Acc:HGNC:19351]
ENSG00000112379	859.671713748483	5.46597880734532	0.91788415474159	5.95497675726209	2.60108794369157e-09	1.46285962397376e-06	ARFGEF3	protein_coding	ENST00000251691	ENST00000251691	57221	GO:0005085	MF	ARFGEF family member 3 [Source:HGNC Symbol;Acc:HGNC:21213]
ENSG00000169071	548.98518124863	5.42878820392415	0.875750763731365	6.19901052759962	5.68192316993588e-10	4.11731821089142e-07	ROR2	protein_coding	ENST00000375715	ENST00000375708	4920	GO:0004714	BP	receptor tyrosine kinase like orphan receptor 2 [Source:HGNC Symbol;Acc:HGNC:10257]
ENSG00000006042	81.2994543600632	5.42222269567802	0.683839194073492	7.92909026371965	2.20757052787673e-15	8.3183465060923e-12	TMEM98	protein_coding	ENST00000394642	ENST00000579849	26022	GO:0005515	BP	transmembrane protein 98 [Source:HGNC Symbol;Acc:HGNC:24529]
ENSG00000157214	45.8014525347437	5.39232260841297	1.12898810646258	4.77624394583621	1.78599714270056e-06	0.000329892933010294	STEAP2	protein_coding	ENST00000428074	ENST00000394621	261729	GO:0000139	BP	STEAP2 metalloreductase [Source:HGNC Symbol;Acc:HGNC:17885]
ENSG00000158528	1965.68375645229	5.38804530966324	0.701330119462651	7.68260931641077	1.55880424955336e-14	4.19552163767288e-11	PPP1R9A	protein_coding	ENST00000413325	ENST00000433360	55607	GO:0005515	MF	protein phosphatase 1 regulatory subunit 9A [Source:HGNC Symbol;Acc:HGNC:14946]
ENSG00000198739	127.488470949211	5.38690313720497	0.891727457061746	6.04097484555975	1.53185861995103e-09	8.8803022551346e-07	LRRTM3	protein_coding	ENST00000361320	ENST00000361320	347731	GO:0005615	CC	leucine rich repeat transmembrane neuronal 3 [Source:HGNC Symbol;Acc:HGNC:19410]
ENSG00000166450	145.316805995943	5.35752228338545	1.03592343772927	5.17173575600247	2.31929410766781e-07	6.1544592444388e-05	PRTG	protein_coding	ENST00000389286	ENST00000389286	283659	GO:0005615	MF	protogenin [Source:HGNC Symbol;Acc:HGNC:26373]
ENSG00000167759	8.37144160563589	5.34816078673165	1.06168143549441	5.03744400903186	4.71789504935914e-07	0.000107093375515001	KLK13	protein_coding	ENST00000595793	ENST00000595793	26085	GO:0004252	MF	kallikrein related peptidase 13 [Source:HGNC Symbol;Acc:HGNC:6361]
ENSG00000165246	306.527961467186	5.31875689295856	1.29553763535005	4.10544375387554	4.03539467264038e-05	0.00409859047600437	NLGN4Y	protein_coding	ENST00000643089	ENST00000684976	22829	GO:0005515	BP	neuroligin 4 Y-linked [Source:HGNC Symbol;Acc:HGNC:15529]
ENSG00000149050	31.0176625509561	5.30616726266439	0.830774525214254	6.38701248247344	1.69157835500397e-10	1.48233404639313e-07	ZNF214	protein_coding	ENST00000278314	ENST00000278314	7761	GO:0003677	MF	zinc finger protein 214 [Source:HGNC Symbol;Acc:HGNC:13006]
ENSG00000127252	13.6209982332807	5.27181803118852	1.00776383624416	5.23120382135967	1.68409694912304e-07	4.9192602434035e-05	PLAAT1	protein_coding	ENST00000264735	ENST00000264735	57110	GO:0004623	CC	phospholipase A and acyltransferase 1 [Source:HGNC Symbol;Acc:HGNC:14922]
ENSG00000102024	164.641890279786	5.19656061362157	0.709175433589304	7.3276094566905	2.34294296354062e-13	4.4142216904587e-10	PLS3	protein_coding	ENST00000489283	ENST00000355899	5358	GO:0005509	BP	plastin 3 [Source:HGNC Symbol;Acc:HGNC:9091]
ENSG00000151338	391.35729406394	5.18051276385444	0.740613331678954	6.99489536882942	2.65456963337646e-12	4.00107353421033e-09	MIPOL1	protein_coding	ENST00000694961	ENST00000684589	145282	GO:0005515	MF	mirror-image polydactyly 1 [Source:HGNC Symbol;Acc:HGNC:21460]
ENSG00000104723	67.4360368509304	5.14839098714014	0.836429395699664	6.15520092145203	7.49823723824623e-10	4.95686100656765e-07	TUSC3	protein_coding	ENST00000503191	ENST00000503731	7991	GO:0005739	BP	tumor suppressor candidate 3 [Source:HGNC Symbol;Acc:HGNC:30242]
ENSG00000168314	15.3632031465304	5.08890473482562	0.983630414679928	5.17359432859906	2.29633109084805e-07	6.1544592444388e-05	MOBP	protein_coding	ENST00000451925	ENST00000684792	4336	GO:0005515	MF	myelin associated oligodendrocyte basic protein [Source:HGNC Symbol;Acc:HGNC:7189]
ENSG00000185559	53.2304439737596	5.05824527823993	0.932958127890937	5.42172807870242	5.90256232585711e-08	2.04049955046442e-05	DLK1	protein_coding	ENST00000392848	ENST00000341267	8788	GO:0003674	MF	delta like non-canonical Notch ligand 1 [Source:HGNC Symbol;Acc:HGNC:2907]
ENSG00000224109	3.78635108793599	5.054284707073	1.38685679566961	3.64441716178249	0.000267998434265547	0.0157788265649376	CENPVL3	protein_coding	ENST00000417339	ENST00000417339	347549	GO:0016846	MF	centromere protein V like 3 [Source:HGNC Symbol;Acc:HGNC:43880]
ENSG00000187391	847.241604669938	5.00452991127596	0.611225027988703	8.18770449852792	2.66255575668562e-16	1.67212939112785e-12	MAGI2	protein_coding	ENST00000354212	ENST00000354212	9863	GO:0001750	MF	membrane associated guanylate kinase, WW and PDZ domain containing 2 [Source:HGNC Symbol;Acc:HGNC:18957]
ENSG00000288712	3.68923397592551	4.99825526896967	1.30935913600813	3.8173295099219	0.000134903946764568	0.0101059952644845		protein_coding	ENST00000683102	ENST00000683102	NA	NA	NA	novel protein
ENSG00000144366	29.1722693029233	4.98703383252413	0.932725926513398	5.34673014951568	8.95573832161808e-08	2.93444500605992e-05	GULP1	protein_coding	ENST00000409843	ENST00000409830	51454	GO:0005737	CC	GULP PTB domain containing engulfment adaptor 1 [Source:HGNC Symbol;Acc:HGNC:18649]
ENSG00000179399	1316.9902351239	4.9839363255676	0.81581441429736	6.10915453100953	1.00160312752757e-09	6.25668821390764e-07	GPC5	protein_coding	ENST00000377067	ENST00000377067	2262	GO:0005515	CC	glypican 5 [Source:HGNC Symbol;Acc:HGNC:4453]
ENSG00000162627	71.7204919410884	4.97284292665417	0.684825319874613	7.26147644126923	3.82887698514486e-13	6.87028160367826e-10	SNX7	protein_coding	ENST00000529992	ENST00000306121	51375	GO:0000407	BP	sorting nexin 7 [Source:HGNC Symbol;Acc:HGNC:14971]
ENSG00000111046	8.21032811968492	4.89325199924831	1.23088721718633	3.97538615311461	7.02651512569979e-05	0.0061861242161564	MYF6	protein_coding	ENST00000228641	ENST00000228641	4618	GO:0000785	CC	myogenic factor 6 [Source:HGNC Symbol;Acc:HGNC:7566]
ENSG00000104313	360.370904315478	4.88899546850938	0.918081462974694	5.32523056578057	1.00825065316125e-07	3.21965193743805e-05	EYA1	protein_coding	ENST00000388742	ENST00000340726	2138	GO:0001656	BP	EYA transcriptional coactivator and phosphatase 1 [Source:HGNC Symbol;Acc:HGNC:3519]
ENSG00000121207	21.784134460615	4.84143404229459	0.963789407530436	5.02333186530866	5.07826828298479e-07	0.000111918081180615	LRAT	protein_coding	ENST00000500890	ENST00000336356	9227	GO:0001523	BP	lecithin retinol acyltransferase [Source:HGNC Symbol;Acc:HGNC:6685]
ENSG00000120149	3.27191067717797	4.83344564985891	1.43207348464654	3.37513800910285	0.00073778682152262	0.0328146902439164	MSX2	protein_coding	ENST00000239243	ENST00000239243	4488	GO:0000122	BP	msh homeobox 2 [Source:HGNC Symbol;Acc:HGNC:7392]
ENSG00000114200	4.35796825232522	4.82214064106979	1.57344425201478	3.06470383993274	0.00217885639274441	0.0687041738368217	BCHE	protein_coding	ENST00000264381	ENST00000264381	590	GO:0001540	MF	butyrylcholinesterase [Source:HGNC Symbol;Acc:HGNC:983]
ENSG00000140254	44.871993230154	4.80863470743778	0.744760035928615	6.45662290598349	1.07065234626619e-10	1.03444233486298e-07	DUOXA1	protein_coding	ENST00000613425	ENST00000560572	90527	GO:0005789	CC	dual oxidase maturation factor 1 [Source:HGNC Symbol;Acc:HGNC:26507]
ENSG00000130508	668.435540599843	4.78143304954979	0.750376813581233	6.3720426364589	1.86527010807878e-10	1.59739188505719e-07	PXDN	protein_coding	ENST00000252804	ENST00000252804	7837	GO:0001525	BP	peroxidasin [Source:HGNC Symbol;Acc:HGNC:14966]
ENSG00000183098	1274.41972453025	4.77660595669909	1.00230741069935	4.76560973780114	1.88283386215745e-06	0.00034608323297539	GPC6	protein_coding	ENST00000377047	ENST00000377047	10082	GO:0005515	CC	glypican 6 [Source:HGNC Symbol;Acc:HGNC:4454]
ENSG00000112276	46.0351063123221	4.77498131945531	0.915320148703873	5.21673353986237	1.82105932487813e-07	5.23081341061658e-05	BVES	protein_coding	ENST00000314641	ENST00000314641	11149	GO:0001921	MF	blood vessel epicardial substance [Source:HGNC Symbol;Acc:HGNC:1152]
ENSG00000165626	992.560369967132	4.75423615938234	0.804173714654859	5.91195169991698	3.38077685180198e-09	1.819872179325e-06	BEND7	protein_coding	ENST00000486542	ENST00000466271	222389	GO:0003677	MF	BEN domain containing 7 [Source:HGNC Symbol;Acc:HGNC:23514]
ENSG00000165152	60.9334363286517	4.74201163554233	0.770955241903932	6.15082611518612	7.70803909151073e-10	5.00770036219338e-07	PGAP4	protein_coding	ENST00000374848	ENST00000374848	84302	GO:0000139	CC	post-GPI attachment to proteins GalNAc transferase 4 [Source:HGNC Symbol;Acc:HGNC:28180]
ENSG00000172379	274.421471347992	4.73862560712837	0.830261243489675	5.70739107032315	1.14720992732903e-08	5.27170942337624e-06	ARNT2	protein_coding	ENST00000529181	ENST00000303329	9915	GO:0000785	CC	aryl hydrocarbon receptor nuclear translocator 2 [Source:HGNC Symbol;Acc:HGNC:16876]
ENSG00000182747	10.4121073430947	4.69078776166723	1.42228743542303	3.29805891892172	0.000973557036250078	0.0399614408310884	SLC35D3	protein_coding	ENST00000331858	ENST00000331858	340146	GO:0005460	MF	solute carrier family 35 member D3 [Source:HGNC Symbol;Acc:HGNC:15621]
ENSG00000172320	3.95375556495875	4.68814432565431	1.19150224335692	3.93465001999996	8.33180142478455e-05	0.00713524112471151	OR5A1	protein_coding	ENST00000641045	ENST00000641045	219982	GO:0004930	BP	olfactory receptor family 5 subfamily A member 1 [Source:HGNC Symbol;Acc:HGNC:8319]
ENSG00000140274	14.1870094578042	4.63118103084882	0.922712036960541	5.01909679871974	5.19149869197399e-07	0.000113271820886928	DUOXA2	protein_coding	ENST00000350243	ENST00000323030	405753	GO:0005515	MF	dual oxidase maturation factor 2 [Source:HGNC Symbol;Acc:HGNC:32698]
ENSG00000135063	6.45180172545454	4.54937898564724	1.09435228235456	4.1571430507359	3.22252221048824e-05	0.00346936741181163	ENTREP1	protein_coding	ENST00000455972	ENST00000303068	9413	GO:0003674	MF	endosomal transmembrane epsin interactor 1 [Source:HGNC Symbol;Acc:HGNC:24820]
ENSG00000171016	154.088315595125	4.51723271881541	0.898157778060838	5.02944229750848	4.91908504035509e-07	0.000110330978217631	PYGO1	protein_coding	ENST00000302000	ENST00000563719	26108	GO:0001822	BP	pygopus family PHD finger 1 [Source:HGNC Symbol;Acc:HGNC:30256]
ENSG00000148498	1038.83699905018	4.41053146198381	0.515093948838375	8.56257673368191	1.10372534503905e-17	8.31789494528331e-14	PARD3	protein_coding	ENST00000545260	ENST00000374788	56288	GO:0000226	BP	par-3 family cell polarity regulator [Source:HGNC Symbol;Acc:HGNC:16051]
ENSG00000116117	1735.7681746029	4.4092118585405	0.722139853095024	6.10575893248797	1.02313335979444e-09	6.25668821390764e-07	PARD3B	protein_coding	ENST00000406610	ENST00000406610	117583	GO:0000226	BP	par-3 family cell polarity regulator beta [Source:HGNC Symbol;Acc:HGNC:14446]
ENSG00000176495	16.8045008207414	4.40477082133346	1.02783193000081	4.28549716423966	1.82330974030824e-05	0.00226746317902821	OR5AN1	protein_coding	ENST00000641998	ENST00000641998	390195	GO:0004930	BP	olfactory receptor family 5 subfamily AN member 1 [Source:HGNC Symbol;Acc:HGNC:15255]
ENSG00000164695	41.0687642692151	4.39705640344641	0.687270815826035	6.39785118499693	1.57578749700217e-10	1.41374401606044e-07	CHMP4C	protein_coding	ENST00000297265	ENST00000297265	92421	GO:0000421	BP	charged multivesicular body protein 4C [Source:HGNC Symbol;Acc:HGNC:30599]
ENSG00000120324	5.60281031300049	4.34916488767637	1.14101188763042	3.81167359851829	0.000138029065251242	0.0102600416455584	PCDHB10	protein_coding	ENST00000239446	ENST00000239446	56126	GO:0005509	MF	protocadherin beta 10 [Source:HGNC Symbol;Acc:HGNC:8681]
ENSG00000011201	49.5268668090217	4.33568264476986	1.00689824485015	4.30597894766926	1.66248868081894e-05	0.00213802853180677	ANOS1	protein_coding	ENST00000262648	ENST00000262648	3730	GO:0004867	BP	anosmin 1 [Source:HGNC Symbol;Acc:HGNC:6211]
ENSG00000130707	83.4405811014514	4.31667283845684	1.07349651844643	4.02113352421855	5.79187613770619e-05	0.00531006532226051	ASS1	protein_coding	ENST00000352480	ENST00000352480	445	GO:0000050	BP	argininosuccinate synthase 1 [Source:HGNC Symbol;Acc:HGNC:758]
ENSG00000152952	212.322837855994	4.31464115116603	0.623620048638405	6.91870179701005	4.55801172898977e-12	6.60578615231013e-09	PLOD2	protein_coding	ENST00000703517	ENST00000282903	5352	GO:0001666	BP	procollagen-lysine,2-oxoglutarate 5-dioxygenase 2 [Source:HGNC Symbol;Acc:HGNC:9082]
ENSG00000124615	714.988208267301	4.30941586415029	0.606262646324066	7.10816655170731	1.17594602666584e-12	2.01412828321798e-09	MOCS1	protein_coding	ENST00000373181	ENST00000340692	4337	GO:0005525	MF	molybdenum cofactor synthesis 1 [Source:HGNC Symbol;Acc:HGNC:7190]
ENSG00000005108	734.312854798065	4.30704157406236	0.79790725457811	5.39792256474681	6.7416951015814e-08	2.22836678177797e-05	THSD7A	protein_coding	ENST00000423059	ENST00000423059	221981	GO:0001525	BP	thrombospondin type 1 domain containing 7A [Source:HGNC Symbol;Acc:HGNC:22207]
ENSG00000128573	143.87364895181	4.30465580979798	1.03506920679123	4.15880965403525	3.1991033915655e-05	0.00345402334950085	FOXP2	protein_coding	ENST00000412402	ENST00000350908	93986	GO:0000122	BP	forkhead box P2 [Source:HGNC Symbol;Acc:HGNC:13875]
ENSG00000196368	63.2975232326107	4.28072920568871	0.790238061445132	5.41701218220294	6.06032130347818e-08	2.07599060942147e-05	NUDT11	protein_coding	ENST00000375992	ENST00000375992	55190	GO:0000298	MF	nudix hydrolase 11 [Source:HGNC Symbol;Acc:HGNC:18011]
ENSG00000116141	84.6124599129971	4.27903119036129	1.06272315514288	4.02647779871323	5.66185825638048e-05	0.00522903139604591	MARK1	protein_coding	ENST00000366917	ENST00000366917	4139	GO:0000226	MF	microtubule affinity regulating kinase 1 [Source:HGNC Symbol;Acc:HGNC:6896]
ENSG00000003989	206.092557460503	4.23930829215179	0.943159850890907	4.49479299627454	6.96376574838578e-06	0.00101396435753044	SLC7A2	protein_coding	ENST00000494857	ENST00000494857	6542	GO:0000064	MF	solute carrier family 7 member 2 [Source:HGNC Symbol;Acc:HGNC:11060]
ENSG00000170782	2.14884574297621	4.23093711093513	1.29906143844676	3.25691840718012	0.00112628802828514	0.043797096723292	OR10A4	protein_coding	ENST00000379829	ENST00000379829	283297	GO:0004930	BP	olfactory receptor family 10 subfamily A member 4 [Source:HGNC Symbol;Acc:HGNC:15130]
ENSG00000112414	895.533438972214	4.22998277954033	0.612259007030709	6.90881266092696	4.88726844364161e-12	6.82063563795777e-09	ADGRG6	protein_coding	ENST00000230173	ENST00000367609	57211	GO:0004175	BP	adhesion G protein-coupled receptor G6 [Source:HGNC Symbol;Acc:HGNC:13841]
ENSG00000005421	24.0592522061824	4.22781650939648	0.796343728495533	5.30903472723235	1.10207335783595e-07	3.46060218305136e-05	PON1	protein_coding	ENST00000222381	ENST00000222381	5444	GO:0004063	MF	paraoxonase 1 [Source:HGNC Symbol;Acc:HGNC:9204]
ENSG00000165621	16.3769249843384	4.19699791392362	1.02404875172819	4.09843565244401	4.15951837414586e-05	0.00417959498283174	OXGR1	protein_coding	ENST00000543457	ENST00000541038	27199	GO:0004930	MF	oxoglutarate receptor 1 [Source:HGNC Symbol;Acc:HGNC:4531]
ENSG00000107249	824.630699285183	4.19538662512014	0.875728573779738	4.79073853558575	1.66168546018064e-06	0.000309970147648844	GLIS3	protein_coding	ENST00000324333	ENST00000381971	169792	GO:0000122	BP	GLIS family zinc finger 3 [Source:HGNC Symbol;Acc:HGNC:28510]
ENSG00000151789	4848.13623139618	4.16925388826912	0.798522703457294	5.22120895275471	1.77758831075536e-07	5.15240808750559e-05	ZNF385D	protein_coding	ENST00000281523	ENST00000281523	79750	GO:0005634	MF	zinc finger protein 385D [Source:HGNC Symbol;Acc:HGNC:26191]
ENSG00000110148	3.76848246629264	4.1603904116099	1.07956071704515	3.85378084430236	0.00011630771124667	0.00919609629770125	CCKBR	protein_coding	ENST00000532715	ENST00000334619	887	GO:0001696	MF	cholecystokinin B receptor [Source:HGNC Symbol;Acc:HGNC:1571]
ENSG00000146122	1626.0674568587	4.14989512824488	0.744871815986939	5.5712876218123	2.52863475653653e-08	1.0705784973152e-05	DAAM2	protein_coding	ENST00000633794	ENST00000274867	23500	GO:0003779	BP	dishevelled associated activator of morphogenesis 2 [Source:HGNC Symbol;Acc:HGNC:18143]
ENSG00000168398	27.809730331292	4.13492866128617	1.0816166907406	3.82291499075787	0.000131883257268032	0.00995890384191724	BDKRB2	protein_coding	ENST00000542454	ENST00000554311	624	GO:0002020	MF	bradykinin receptor B2 [Source:HGNC Symbol;Acc:HGNC:1030]
ENSG00000258691	30.6326471125799	4.11217499714269	1.07645416906033	3.82011154337608	0.000133391335918497	0.0100325727120657		protein_coding	ENST00000553811	ENST00000553811	NA	NA	NA	novel protein
ENSG00000112837	27.6446237165402	4.08145532109848	1.1430541381002	3.57065792866296	0.000356085679477871	0.0193059920696484	TBX18	protein_coding	ENST00000330469	ENST00000369663	9096	GO:0000122	BP	T-box transcription factor 18 [Source:HGNC Symbol;Acc:HGNC:11595]
ENSG00000158164	2.60413226219115	4.05891631025853	0.967446553523718	4.19549410298149	2.72277371080472e-05	0.00298246616851258	TMSB15A	protein_coding	ENST00000289373	ENST00000289373	11013	GO:0003785	MF	thymosin beta 15A [Source:HGNC Symbol;Acc:HGNC:30744]
ENSG00000172733	57.5585300137403	4.04607558648299	0.900204428957957	4.49461861809165	6.96947449909459e-06	0.00101396435753044	PURG	protein_coding	ENST00000339382	ENST00000523392	29942	GO:0000977	MF	purine rich element binding protein G [Source:HGNC Symbol;Acc:HGNC:17930]
ENSG00000170790	17.0043078359857	4.0361708167657	0.947093067611156	4.26164117846	2.02931091303485e-05	0.00248213476543719	OR10A2	protein_coding	ENST00000641461	ENST00000641461	341276	GO:0004930	BP	olfactory receptor family 10 subfamily A member 2 [Source:HGNC Symbol;Acc:HGNC:8161]
ENSG00000186472	54.0185666838205	4.01314813978249	0.656766026566779	6.11046853437453	9.93390629888206e-10	6.25668821390764e-07	PCLO	protein_coding	ENST00000333891	ENST00000333891	27445	GO:0005509	BP	piccolo presynaptic cytomatrix protein [Source:HGNC Symbol;Acc:HGNC:13406]
ENSG00000147100	216.494596085474	3.97573291162396	0.669759215036965	5.93606302438786	2.9194761109164e-09	1.61081224346227e-06	SLC16A2	protein_coding	ENST00000587091	ENST00000587091	6567	GO:0005886	BP	solute carrier family 16 member 2 [Source:HGNC Symbol;Acc:HGNC:10923]
ENSG00000072133	150.181619155793	3.97020503934788	0.744140462173252	5.33528982922519	9.53920633234648e-08	3.098679601803e-05	RPS6KA6	protein_coding	ENST00000620340	ENST00000262752	27330	GO:0000287	BP	ribosomal protein S6 kinase A6 [Source:HGNC Symbol;Acc:HGNC:10435]
ENSG00000189099	41.3100346616621	3.93412019458465	0.964035405056433	4.08088766652129	4.48640349647117e-05	0.0043795899002728	PRSS48	protein_coding	ENST00000455694	ENST00000455694	345062	GO:0004252	MF	serine protease 48 [Source:HGNC Symbol;Acc:HGNC:24635]
ENSG00000104413	11.0698731011114	3.92042687862979	1.0059022279616	3.89742339727621	9.72215601388916e-05	0.0080472162852191	ESRP1	protein_coding	ENST00000423620	ENST00000433389	54845	GO:0003729	BP	epithelial splicing regulatory protein 1 [Source:HGNC Symbol;Acc:HGNC:25966]
ENSG00000152463	79.1045718210788	3.915707700127	0.806063691632029	4.85781426551903	1.18688664254929e-06	0.000231725780196372	OLAH	protein_coding	ENST00000428897	ENST00000378228	55301	GO:0005829	MF	oleoyl-ACP hydrolase [Source:HGNC Symbol;Acc:HGNC:25625]
ENSG00000132970	199.627867495525	3.91318655407461	0.430211885167693	9.09595176002469	9.37616087850529e-20	1.17767706020986e-15	WASF3	protein_coding	ENST00000671038	ENST00000335327	10810	GO:0003779	BP	WASP family member 3 [Source:HGNC Symbol;Acc:HGNC:12734]
ENSG00000185352	161.386359792012	3.89538687762989	0.858623217864472	4.53678260333831	5.71189324401659e-06	0.000860919397311156	HS6ST3	protein_coding	ENST00000376705	ENST00000376705	266722	GO:0005794	MF	heparan sulfate 6-O-sulfotransferase 3 [Source:HGNC Symbol;Acc:HGNC:19134]
ENSG00000109738	75.6933527681445	3.8674771591612	0.830238446345922	4.65827278438247	3.18873497324009e-06	0.000543686527269953	GLRB	protein_coding	ENST00000541722	ENST00000264428	2743	GO:0001964	BP	glycine receptor beta [Source:HGNC Symbol;Acc:HGNC:4329]
ENSG00000204065	4.01211934181965	3.84989324884402	1.13762814759566	3.38414028958463	0.000714015101017958	0.0319914423560734	TCEAL5	protein_coding	ENST00000372680	ENST00000372680	340543	GO:0005515	MF	transcription elongation factor A like 5 [Source:HGNC Symbol;Acc:HGNC:22282]
ENSG00000067715	820.12999538846	3.84974950115222	0.782140226112446	4.92207071395246	8.56332582837526e-07	0.000172346492623266	SYT1	protein_coding	ENST00000393240	ENST00000261205	6857	GO:0000149	MF	synaptotagmin 1 [Source:HGNC Symbol;Acc:HGNC:11509]
ENSG00000183798	2.26254073504219	3.82968349703241	1.30839936650765	2.92699889274214	0.0034225009921578	0.091140366006834	EMILIN3	protein_coding	ENST00000332312	ENST00000332312	90187	GO:0005515	MF	elastin microfibril interfacer 3 [Source:HGNC Symbol;Acc:HGNC:16123]
ENSG00000115041	125.783679661978	3.81856932953265	0.668371538596871	5.71324347166109	1.10842914229384e-08	5.15638500133015e-06	KCNIP3	protein_coding	ENST00000486055	ENST00000295225	30818	GO:0000122	BP	potassium voltage-gated channel interacting protein 3 [Source:HGNC Symbol;Acc:HGNC:15523]
ENSG00000081818	11.8353638586655	3.81594984789385	1.18879562440847	3.20992925070078	0.00132767646463264	0.0490953649301496	PCDHB4	protein_coding	ENST00000623478	ENST00000194152	56131	GO:0005509	MF	protocadherin beta 4 [Source:HGNC Symbol;Acc:HGNC:8689]
ENSG00000182013	35.4101071054658	3.80558819179276	1.19489964211263	3.18486009842997	0.00144824003550028	0.0519230568769609	PNMA8A	protein_coding	ENST00000438932	ENST00000313683	55228	NA	NA	PNMA family member 8A [Source:HGNC Symbol;Acc:HGNC:25578]
ENSG00000269190	34.5176839804614	3.79601349743559	0.830525215938113	4.57061799520179	4.86288019151096e-06	0.000768751415686934	FBXO17	protein_coding	ENST00000292852	ENST00000292852	115290	GO:0005515	CC	F-box protein 17 [Source:HGNC Symbol;Acc:HGNC:18754]
ENSG00000284779	247.995923153549	3.76063013771854	1.01732431788942	3.69658925043736	0.000218515460451799	0.0137690318817462		protein_coding	ENST00000643349	ENST00000643349	NA	NA	NA	novel protein
ENSG00000101955	40.1840975782886	3.75618033950521	0.885919502403696	4.23986640920971	2.23652848426978e-05	0.00264183792525923	SRPX	protein_coding	ENST00000378533	ENST00000378533	8406	GO:0001845	BP	sushi repeat containing protein X-linked [Source:HGNC Symbol;Acc:HGNC:11309]
ENSG00000232040	19.7824892299983	3.74976076059374	0.83723090289292	4.4787653533058	7.50760037277572e-06	0.00107859971778453	ZBED9	protein_coding	ENST00000646382	ENST00000452236	114821	GO:0003676	MF	zinc finger BED-type containing 9 [Source:HGNC Symbol;Acc:HGNC:13851]
ENSG00000162374	98.6523976417399	3.74884408080382	1.00448596233021	3.73210201176655	0.000189888567478758	0.0125584662691914	ELAVL4	protein_coding	ENST00000651693	ENST00000371824	1996	GO:0003730	BP	ELAV like RNA binding protein 4 [Source:HGNC Symbol;Acc:HGNC:3315]
ENSG00000174808	10.3262567242943	3.72937962530474	0.988114307626667	3.77423906983218	0.000160496794097215	0.0112619733675552	BTC	protein_coding	ENST00000395743	ENST00000395743	685	GO:0005154	BP	betacellulin [Source:HGNC Symbol;Acc:HGNC:1121]
ENSG00000204970	26.518658178832	3.72665217325591	0.881519184882601	4.2275338270173	2.36266663427495e-05	0.00275627372898187	PCDHA1	protein_coding	ENST00000378133	ENST00000504120	56147	GO:0005509	MF	protocadherin alpha 1 [Source:HGNC Symbol;Acc:HGNC:8663]
ENSG00000109819	462.690970912675	3.72119357527247	0.863247386341326	4.31069196866484	1.62744475637469e-05	0.00210538612342544	PPARGC1A	protein_coding	ENST00000509702	ENST00000264867	10891	GO:0000785	BP	PPARG coactivator 1 alpha [Source:HGNC Symbol;Acc:HGNC:9237]
ENSG00000123977	6.73124325373756	3.71954155496769	1.26248524875873	2.94620595260399	0.00321698124457862	0.0880580816705845	DAW1	protein_coding	ENST00000373666	ENST00000309931	164781	GO:0000209	CC	dynein assembly factor with WD repeats 1 [Source:HGNC Symbol;Acc:HGNC:26383]
ENSG00000184933	12.1739821815787	3.71429522573167	0.95738970737242	3.87960638925777	0.000104625632423959	0.00851555680208495	OR6A2	protein_coding	ENST00000641196	ENST00000641196	8590	GO:0004930	BP	olfactory receptor family 6 subfamily A member 2 [Source:HGNC Symbol;Acc:HGNC:15301]
ENSG00000167244	411.551457661861	3.70027328958454	1.03065248053598	3.59022401776032	0.000330393886758072	0.0182393994694824	IGF2	protein_coding	ENST00000381395	ENST00000416167	3481	GO:0000122	BP	insulin like growth factor 2 [Source:HGNC Symbol;Acc:HGNC:5466]
ENSG00000101115	294.740068748136	3.69814278770609	0.590236767262891	6.26552426555111	3.71573131188812e-10	2.80024943126512e-07	SALL4	protein_coding	ENST00000217086	ENST00000217086	57167	GO:0000122	BP	spalt like transcription factor 4 [Source:HGNC Symbol;Acc:HGNC:15924]
ENSG00000129965	145.5280981415	3.6607473520708	1.00014784761718	3.66020619930586	0.000252012365206926	0.0150731395767654	INS-IGF2	protein_coding	ENST00000356578	ENST00000397270	723961	GO:0005179	MF	INS-IGF2 readthrough [Source:HGNC Symbol;Acc:HGNC:33527]
ENSG00000066382	519.209469380501	3.64941029348621	0.837309457765536	4.35849644314912	1.3095905044745e-05	0.00174369893283051	MPPED2	protein_coding	ENST00000448418	ENST00000358117	744	GO:0005515	MF	metallophosphoesterase domain containing 2 [Source:HGNC Symbol;Acc:HGNC:1180]
ENSG00000154277	84.1114748932734	3.6478264999235	0.769234339379712	4.74215244065287	2.1145940743033e-06	0.000383050575466018	UCHL1	protein_coding	ENST00000514924	ENST00000284440	7345	GO:0002176	BP	ubiquitin C-terminal hydrolase L1 [Source:HGNC Symbol;Acc:HGNC:12513]
ENSG00000021852	2.67338215258073	3.64620622521331	1.22252466947017	2.98252159344443	0.00285884480684421	0.0816091902778005	C8B	protein_coding	ENST00000371237	ENST00000371237	732	GO:0005576	BP	complement C8 beta chain [Source:HGNC Symbol;Acc:HGNC:1353]
ENSG00000204969	25.1220578966067	3.64570598014149	0.88903673740556	4.10073715376555	4.11836133714069e-05	0.00414930410547589	PCDHA2	protein_coding	ENST00000378132	ENST00000526136	56146	GO:0005509	MF	protocadherin alpha 2 [Source:HGNC Symbol;Acc:HGNC:8668]
ENSG00000255408	22.8851624233516	3.6453493100942	0.877335194795001	4.15502459233495	3.25252557255505e-05	0.00348166934294429	PCDHA3	protein_coding	ENST00000532566	ENST00000522353	56145	GO:0005509	MF	protocadherin alpha 3 [Source:HGNC Symbol;Acc:HGNC:8669]
ENSG00000164532	26.5717318536742	3.62765253067584	1.09817617538828	3.30334295350491	0.000955394663297508	0.0395172626868424	TBX20	protein_coding	ENST00000408931	ENST00000408931	57057	GO:0000122	BP	T-box transcription factor 20 [Source:HGNC Symbol;Acc:HGNC:11598]
ENSG00000169760	102.536399527647	3.62654673584087	0.794841976552152	4.56260092298097	5.05237937090281e-06	0.000783451469444399	NLGN1	protein_coding	ENST00000423427	ENST00000695368	22871	GO:0001540	BP	neuroligin 1 [Source:HGNC Symbol;Acc:HGNC:14291]
ENSG00000113645	104.470242756811	3.5965117923943	0.646369046746671	5.56417701388456	2.63392478858779e-08	1.10276577731974e-05	WWC1	protein_coding	ENST00000265293	ENST00000265293	23286	GO:0000122	BP	WW and C2 domain containing 1 [Source:HGNC Symbol;Acc:HGNC:29435]
ENSG00000266524	21.3231541936616	3.59047349036648	0.917390310607785	3.91379050863066	9.08584702124978e-05	0.00762502898903592	GDF10	protein_coding	ENST00000580279	ENST00000580279	2662	GO:0001501	BP	growth differentiation factor 10 [Source:HGNC Symbol;Acc:HGNC:4215]
ENSG00000183230	461.016997942459	3.584271239327	0.657225002913897	5.45364406928471	4.93479296108794e-08	1.77093270063576e-05	CTNNA3	protein_coding	ENST00000683963	ENST00000433211	29119	GO:0005515	BP	catenin alpha 3 [Source:HGNC Symbol;Acc:HGNC:2511]
ENSG00000087116	1492.58935318317	3.57780783218506	0.931327882225815	3.8416200142471	0.000122224949487939	0.00945699860709451	ADAMTS2	protein_coding	ENST00000251582	ENST00000251582	9509	GO:0004222	BP	ADAM metallopeptidase with thrombospondin type 1 motif 2 [Source:HGNC Symbol;Acc:HGNC:218]
ENSG00000163430	561.512508377944	3.57530636733343	0.538996436094744	6.63326532033871	3.28340835542868e-11	3.99103581422284e-08	FSTL1	protein_coding	ENST00000295633	ENST00000295633	11167	GO:0005509	BP	follistatin like 1 [Source:HGNC Symbol;Acc:HGNC:3972]
ENSG00000213023	18.4918156750753	3.5571860235263	0.959370725502361	3.70783257083817	0.00020904078735776	0.013416516718369	SYT3	protein_coding	ENST00000595557	ENST00000600079	84258	GO:0000149	MF	synaptotagmin 3 [Source:HGNC Symbol;Acc:HGNC:11511]
ENSG00000112218	103.597028596093	3.54068243343147	0.50069491473306	7.07153663687426	1.53227335746319e-12	2.51033010359003e-09	GPR63	protein_coding	ENST00000229955	ENST00000229955	81491	GO:0003674	MF	G protein-coupled receptor 63 [Source:HGNC Symbol;Acc:HGNC:13302]
ENSG00000040731	11.9257321877666	3.53903980387428	1.0434708589983	3.39160387025246	0.000694848199509276	0.0314910400806237	CDH10	protein_coding	ENST00000264463	ENST00000264463	1008	GO:0000902	BP	cadherin 10 [Source:HGNC Symbol;Acc:HGNC:1749]
ENSG00000158560	167.605999483601	3.53448492231624	0.453009891900496	7.80222459930874	6.08252660247047e-15	1.90996404089742e-11	DYNC1I1	protein_coding	ENST00000537881	ENST00000447467	1780	GO:0000776	CC	dynein cytoplasmic 1 intermediate chain 1 [Source:HGNC Symbol;Acc:HGNC:2963]
ENSG00000204967	21.177099254434	3.52815832928027	0.864929563917363	4.07912791568927	4.5204959675269e-05	0.00440146792125016	PCDHA4	protein_coding	ENST00000378125	ENST00000530339	56144	GO:0005509	MF	protocadherin alpha 4 [Source:HGNC Symbol;Acc:HGNC:8670]
ENSG00000196711	5.05359596683008	3.52685934067321	1.12145780384709	3.14488813451075	0.00166150348987025	0.0567093414871385	ALKAL1	protein_coding	ENST00000358543	ENST00000358543	389658	GO:0005125	BP	ALK and LTK ligand 1 [Source:HGNC Symbol;Acc:HGNC:33775]
ENSG00000176532	42.0516282763567	3.51015840921824	0.719923159761721	4.87574036426336	1.0840111042188e-06	0.000213856661874705	PRR15	protein_coding	ENST00000319694	ENST00000319694	222171	GO:0005515	MF	proline rich 15 [Source:HGNC Symbol;Acc:HGNC:22310]
ENSG00000158786	60.7135929812763	3.49909775348359	0.822630863723391	4.25354543305848	2.10412222999201e-05	0.0025411996714208	PLA2G2F	protein_coding	ENST00000375102	ENST00000375102	64600	GO:0004623	BP	phospholipase A2 group IIF [Source:HGNC Symbol;Acc:HGNC:30040]
ENSG00000165816	48.8448896294759	3.49131830012674	0.795108064882714	4.39099847470638	1.12831332236858e-05	0.00154043385145545	VWA2	protein_coding	ENST00000392982	ENST00000392982	340706	GO:0005509	MF	von Willebrand factor A domain containing 2 [Source:HGNC Symbol;Acc:HGNC:24709]
ENSG00000133863	80.1411479169597	3.48288492589912	1.02898856093231	3.38476544651135	0.000712391005737029	0.0319914423560734	TEX15	protein_coding	ENST00000638951	ENST00000643185	56154	GO:0005634	BP	testis expressed 15, meiosis and synapsis associated [Source:HGNC Symbol;Acc:HGNC:11738]
ENSG00000169083	363.757362420755	3.46266439516836	0.901678867196252	3.84024126675546	0.000122913453864173	0.00949078248986867	AR	protein_coding	ENST00000612452	ENST00000374690	367	GO:0000122	BP	androgen receptor [Source:HGNC Symbol;Acc:HGNC:644]
ENSG00000185630	1192.75027939855	3.44576247789278	0.613015892720873	5.62100023638662	1.89855013179722e-08	8.41638441367658e-06	PBX1	protein_coding	ENST00000467023	ENST00000420696	5087	GO:0000086	BP	PBX homeobox 1 [Source:HGNC Symbol;Acc:HGNC:8632]
ENSG00000197261	12.3603731023009	3.44307228258407	0.977999045117814	3.52052724363274	0.000430689746397343	0.0222028476794413	C6orf141	protein_coding	ENST00000529246	ENST00000529246	135398	GO:0005515	MF	chromosome 6 open reading frame 141 [Source:HGNC Symbol;Acc:HGNC:21351]
ENSG00000177839	12.1641482135869	3.43641091566583	0.908103263152798	3.78416316194606	0.000154226625510125	0.0109856587445123	PCDHB9	protein_coding	ENST00000623266	ENST00000316105	56127	GO:0005509	MF	protocadherin beta 9 [Source:HGNC Symbol;Acc:HGNC:8694]
ENSG00000060656	136.513924765116	3.43457491409085	0.533091962358085	6.44274376019161	1.17332699814668e-10	1.10530336542913e-07	PTPRU	protein_coding	ENST00000345512	ENST00000373779	10076	GO:0004725	MF	protein tyrosine phosphatase receptor type U [Source:HGNC Symbol;Acc:HGNC:9683]
ENSG00000113100	198.687335110273	3.41430494499667	1.1088554895739	3.07912525761918	0.00207609374094902	0.066369222678977	CDH9	protein_coding	ENST00000231021	ENST00000231021	1007	GO:0000902	BP	cadherin 9 [Source:HGNC Symbol;Acc:HGNC:1768]
ENSG00000165300	445.127908131431	3.39372391576409	0.926557231485553	3.66272454678587	0.00024954683768298	0.0149709337524831	SLITRK5	protein_coding	ENST00000325089	ENST00000683689	26050	GO:0005515	BP	SLIT and NTRK like family member 5 [Source:HGNC Symbol;Acc:HGNC:20295]
ENSG00000164749	15.4146215191275	3.38951446553861	1.02686252122347	3.30084543498589	0.000963939704283464	0.0396964065542134	HNF4G	protein_coding	ENST00000494318	ENST00000396423	3174	GO:0000785	CC	hepatocyte nuclear factor 4 gamma [Source:HGNC Symbol;Acc:HGNC:5026]
ENSG00000168671	466.336352292549	3.38547692108447	0.86137994067885	3.93029459034812	8.48418480629471e-05	0.00721653651661379	UGT3A2	protein_coding	ENST00000282507	ENST00000282507	167127	GO:0008194	MF	UDP glycosyltransferase family 3 member A2 [Source:HGNC Symbol;Acc:HGNC:27266]
ENSG00000153291	146.073524841839	3.37092781852525	0.775258387341257	4.34813460075656	1.37300335053133e-05	0.00181530313162706	SLC25A27	protein_coding	ENST00000411689	ENST00000371347	9481	GO:0005739	MF	solute carrier family 25 member 27 [Source:HGNC Symbol;Acc:HGNC:21065]
ENSG00000112378	169.78287299803	3.36282611607216	0.868992249036004	3.86979989729785	0.000108924718516034	0.00874641808214195	PERP	protein_coding	ENST00000421351	ENST00000421351	64065	GO:0002934	BP	p53 apoptosis effector related to PMP22 [Source:HGNC Symbol;Acc:HGNC:17637]
ENSG00000279486	10.6890182870021	3.33066898906135	0.839155238704872	3.96907370107324	7.21525647382006e-05	0.00629347405532439	OR2AG1	protein_coding	ENST00000641258	ENST00000641258	144125	GO:0004930	BP	olfactory receptor family 2 subfamily AG member 1 [Source:HGNC Symbol;Acc:HGNC:15142]
ENSG00000179314	26.4657721431913	3.31849459468236	0.808949312395341	4.10222809245752	4.09190590158743e-05	0.00413370258117201	WSCD1	protein_coding	ENST00000572764	ENST00000317744	23302	GO:0000139	CC	WSC domain containing 1 [Source:HGNC Symbol;Acc:HGNC:29060]
ENSG00000144908	4.36479184501331	3.30853519729719	0.931313562551386	3.55254699419739	0.000381520864178549	0.0202765693696924	ALDH1L1	protein_coding	ENST00000273450	ENST00000393434	10840	GO:0004029	MF	aldehyde dehydrogenase 1 family member L1 [Source:HGNC Symbol;Acc:HGNC:3978]
ENSG00000136383	520.416269178597	3.30319034037545	0.448305206112506	7.36817305562694	1.729821494687e-13	3.43060019691058e-10	ALPK3	protein_coding	ENST00000258888	ENST00000258888	57538	GO:0004674	MF	alpha kinase 3 [Source:HGNC Symbol;Acc:HGNC:17574]
ENSG00000223658	7.74605458373429	3.28025352267748	0.891996219521389	3.67742984879189	0.000235595839415708	0.0143881472042517	C1GALT1C1L	protein_coding	ENST00000475092	ENST00000475092	728819	GO:0016020	MF	C1GALT1 specific chaperone 1 like [Source:HGNC Symbol;Acc:HGNC:51617]
ENSG00000074803	219.985456565765	3.27134491558483	0.893187765680664	3.66255007209135	0.000249716920865428	0.0149709337524831	SLC12A1	protein_coding	ENST00000647232	ENST00000380993	6557	GO:0005886	MF	solute carrier family 12 member 1 [Source:HGNC Symbol;Acc:HGNC:10910]
ENSG00000129596	15.5215595313973	3.24381475591502	0.769437135601429	4.21582817598153	2.48863195476521e-05	0.00279836003406334	CDO1	protein_coding	ENST00000250535	ENST00000250535	1036	GO:0000097	BP	cysteine dioxygenase type 1 [Source:HGNC Symbol;Acc:HGNC:1795]
ENSG00000165966	267.346989439037	3.24280145803509	0.848381013986177	3.82234091118867	0.00013219076182191	0.00996216019242277	PDZRN4	protein_coding	ENST00000402685	ENST00000402685	29951	GO:0046872	MF	PDZ domain containing ring finger 4 [Source:HGNC Symbol;Acc:HGNC:30552]
ENSG00000204965	17.535943608503	3.24231493903613	0.834675486368514	3.88452157992888	0.000102531586075163	0.00841719541372158	PCDHA5	protein_coding	ENST00000614258	ENST00000529859	56143	GO:0005509	MF	protocadherin alpha 5 [Source:HGNC Symbol;Acc:HGNC:8671]
ENSG00000140600	11.8269107624587	3.24129232253195	0.755530372736331	4.29008871052113	1.7860176184238e-05	0.00222844138674925	SH3GL3	protein_coding	ENST00000492099	ENST00000427482	6457	GO:0001669	CC	SH3 domain containing GRB2 like 3, endophilin A3 [Source:HGNC Symbol;Acc:HGNC:10832]
ENSG00000112186	30.4931275560491	3.23799617026216	0.687643905755053	4.70882697158021	2.49146451156531e-06	0.000434633677130984	CAP2	protein_coding	ENST00000229922	ENST00000229922	10486	GO:0000902	BP	cyclase associated actin cytoskeleton regulatory protein 2 [Source:HGNC Symbol;Acc:HGNC:20039]
ENSG00000151276	189.501443134175	3.23373066147917	0.771166353720332	4.19329843149756	2.74927372681288e-05	0.00300276473333438	MAGI1	protein_coding	ENST00000330909	ENST00000402939	9223	GO:0005515	MF	membrane associated guanylate kinase, WW and PDZ domain containing 1 [Source:HGNC Symbol;Acc:HGNC:946]
ENSG00000159212	73.8131280120577	3.23295703974144	0.853250342272959	3.78899002973644	0.000151260983663943	0.0108571543935947	CLIC6	protein_coding	ENST00000349499	ENST00000349499	54102	GO:0005254	MF	chloride intracellular channel 6 [Source:HGNC Symbol;Acc:HGNC:2065]
ENSG00000113361	33.7944277350708	3.23100031998216	0.752142401632418	4.29572952272035	1.7411977765815e-05	0.00220168031608616	CDH6	protein_coding	ENST00000514738	ENST00000265071	1004	GO:0000902	BP	cadherin 6 [Source:HGNC Symbol;Acc:HGNC:1765]
ENSG00000152661	115.421708701251	3.22400244991985	0.837634253950091	3.84893816688632	0.000118630945234693	0.00927413412321259	GJA1	protein_coding	ENST00000649003	ENST00000282561	2697	GO:0000132	BP	gap junction protein alpha 1 [Source:HGNC Symbol;Acc:HGNC:4274]
ENSG00000206538	92.5660523806635	3.22212904926277	1.04369479807279	3.08723302560531	0.00202029155590319	0.065009911287778	VGLL3	protein_coding	ENST00000637106	ENST00000398399	389136	GO:0005634	CC	vestigial like family member 3 [Source:HGNC Symbol;Acc:HGNC:24327]
ENSG00000081842	16.1809731426847	3.19201478293367	0.824796622744959	3.87006286751091	0.000108807291114682	0.00874641808214195	PCDHA6	protein_coding	ENST00000378126	ENST00000529310	56142	GO:0005509	MF	protocadherin alpha 6 [Source:HGNC Symbol;Acc:HGNC:8672]
ENSG00000186479	5.10136473606595	3.1906433160678	1.03059735727731	3.09591645421741	0.00196205635033748	0.0638715172279784	RGS7BP	protein_coding	ENST00000508162	ENST00000334025	401190	GO:0005634	CC	regulator of G protein signaling 7 binding protein [Source:HGNC Symbol;Acc:HGNC:23271]
ENSG00000175745	20.5079095885791	3.1901199924467	0.974981319711645	3.27198062973165	0.00106796892748984	0.0422267965967939	NR2F1	protein_coding	ENST00000327111	ENST00000327111	7025	GO:0000122	BP	nuclear receptor subfamily 2 group F member 1 [Source:HGNC Symbol;Acc:HGNC:7975]
ENSG00000164197	27.7557245280302	3.18922969918304	0.723682053517968	4.40694871964771	1.04836995612878e-05	0.00144173825974046	RNF180	protein_coding	ENST00000296615	ENST00000389100	285671	GO:0000209	BP	ring finger protein 180 [Source:HGNC Symbol;Acc:HGNC:27752]
ENSG00000187980	269.016565384297	3.15118959680046	0.668813634508213	4.71161087963999	2.45766316636124e-06	0.000432743952204009	PLA2G2C	protein_coding	ENST00000429261	ENST00000679259	391013	GO:0005102	MF	phospholipase A2 group IIC [Source:HGNC Symbol;Acc:HGNC:9032]
ENSG00000214575	40.2380624450249	3.13312516647336	0.662318402626386	4.73054221964712	2.23920949950854e-06	0.000397998363919723	CPEB1	protein_coding	ENST00000618698	ENST00000684509	64506	GO:0000900	MF	cytoplasmic polyadenylation element binding protein 1 [Source:HGNC Symbol;Acc:HGNC:21744]
ENSG00000114698	340.334283593273	3.13223526098711	0.59746531121601	5.24253911011524	1.58381806476884e-07	4.66248816394958e-05	PLSCR4	protein_coding	ENST00000354952	ENST00000354952	57088	GO:0005509	BP	phospholipid scramblase 4 [Source:HGNC Symbol;Acc:HGNC:16497]
ENSG00000184515	9.49847011422571	3.13157074395117	1.00530575242265	3.11504309649528	0.00183918036360779	0.0608207040636012	BEX5	protein_coding	ENST00000543160	ENST00000333643	340542	GO:0005102	MF	brain expressed X-linked 5 [Source:HGNC Symbol;Acc:HGNC:27990]
ENSG00000269964	157.749437211328	3.12075313643523	0.760570644299632	4.10317326842001	4.07521816522874e-05	0.00412791117430065	MEI4	protein_coding	ENST00000602452	ENST00000684080	101928601	GO:0000800	BP	meiotic double-stranded break formation protein 4 [Source:HGNC Symbol;Acc:HGNC:43638]
ENSG00000144681	136.134482625516	3.11567062052735	0.783680838916452	3.97568814472381	7.01760373500963e-05	0.0061861242161564	STAC	protein_coding	ENST00000273183	ENST00000273183	6769	GO:0003009	BP	SH3 and cysteine rich domain [Source:HGNC Symbol;Acc:HGNC:11353]
ENSG00000064042	122.176201825499	3.11559204137206	0.612591527939102	5.08592087757665	3.65846559262401e-07	8.95160012958866e-05	LIMCH1	protein_coding	ENST00000513024	ENST00000503057	22998	GO:0001725	CC	LIM and calponin homology domains 1 [Source:HGNC Symbol;Acc:HGNC:29191]
ENSG00000162723	24.9576974142522	3.11417811101408	0.834445487376203	3.73203301848533	0.000189940596886195	0.0125584662691914	SLAMF9	protein_coding	ENST00000466773	ENST00000368093	89886	GO:0002373	BP	SLAM family member 9 [Source:HGNC Symbol;Acc:HGNC:18430]
ENSG00000173040	783.663261541725	3.10473094351572	0.489677006938863	6.340364974301	2.29221491108153e-10	1.87767282748833e-07	EVC2	protein_coding	ENST00000475313	ENST00000344408	132884	GO:0005634	CC	EvC ciliary complex subunit 2 [Source:HGNC Symbol;Acc:HGNC:19747]
ENSG00000080709	29.2133397101457	3.1043908600928	0.843692286004816	3.67952974276107	0.000233664437196946	0.0143633110244994	KCNN2	protein_coding	ENST00000512927	ENST00000673685	3781	GO:0005242	BP	potassium calcium-activated channel subfamily N member 2 [Source:HGNC Symbol;Acc:HGNC:6291]
ENSG00000184304	137.701154926319	3.09892364430767	0.809722828785588	3.82714125641659	0.000129640125998981	0.00984872900759598	PRKD1	protein_coding	ENST00000331968	ENST00000331968	5587	GO:0000421	MF	protein kinase D1 [Source:HGNC Symbol;Acc:HGNC:9407]
ENSG00000124490	76.0925555149779	3.09409968477557	0.755344895803198	4.09627403583028	4.19852904423819e-05	0.00418003503519518	CRISP2	protein_coding	ENST00000339139	ENST00000339139	7180	GO:0005615	CC	cysteine rich secretory protein 2 [Source:HGNC Symbol;Acc:HGNC:12024]
ENSG00000046604	646.636006244348	3.08198656946358	0.841022162091435	3.66457236013777	0.000247752190106552	0.014936880440648	DSG2	protein_coding	ENST00000261590	ENST00000261590	1829	GO:0001533	BP	desmoglein 2 [Source:HGNC Symbol;Acc:HGNC:3049]
ENSG00000132031	6.27791230874132	3.07749281669374	0.802863429505038	3.83314609134832	0.000126514767020617	0.00970917094929502	MATN3	protein_coding	ENST00000407540	ENST00000407540	4148	GO:0001501	BP	matrilin 3 [Source:HGNC Symbol;Acc:HGNC:6909]
ENSG00000165023	10.4587962193852	3.07103117063827	0.992118564957792	3.09542758205409	0.00196529357747458	0.0638949329532524	DIRAS2	protein_coding	ENST00000375765	ENST00000375765	54769	GO:0003924	MF	DIRAS family GTPase 2 [Source:HGNC Symbol;Acc:HGNC:19323]
ENSG00000034239	50.4457677740637	3.07077873906157	1.05296004165273	2.91632979181401	0.00354175911035957	0.0932613731917953	CLXN	protein_coding	ENST00000521002	ENST00000262103	79645	GO:0003341	BP	calaxin [Source:HGNC Symbol;Acc:HGNC:25678]
ENSG00000204961	13.2105571830552	3.0645276274549	0.861356027978696	3.55779437063474	0.00037398188930178	0.020045535662561	PCDHA9	protein_coding	ENST00000378122	ENST00000532602	9752	GO:0005509	MF	protocadherin alpha 9 [Source:HGNC Symbol;Acc:HGNC:8675]
ENSG00000204963	14.7239913580768	3.04743572082521	0.823571827721843	3.70026707841015	0.000215372679751725	0.0136250395924546	PCDHA7	protein_coding	ENST00000356878	ENST00000525929	56141	GO:0005509	MF	protocadherin alpha 7 [Source:HGNC Symbol;Acc:HGNC:8673]
ENSG00000173376	12.0417508125041	3.04428599508444	1.05275998495463	2.89171894695034	0.00383140524008968	0.0979368527768389	NDNF	protein_coding	ENST00000379692	ENST00000379692	79625	GO:0001525	BP	neuron derived neurotrophic factor [Source:HGNC Symbol;Acc:HGNC:26256]
ENSG00000189221	158.128950356598	3.03790537141132	0.74179494328118	4.09534386682896	4.21542239689544e-05	0.00418003503519518	MAOA	protein_coding	ENST00000542639	ENST00000338702	4128	GO:0005515	MF	monoamine oxidase A [Source:HGNC Symbol;Acc:HGNC:6833]
ENSG00000179593	134.432145027522	3.03332821336117	0.876637517501104	3.46018525651036	0.000539803874557529	0.0261780563670557	ALOX15B	protein_coding	ENST00000572022	ENST00000380183	247	GO:0005506	BP	arachidonate 15-lipoxygenase type B [Source:HGNC Symbol;Acc:HGNC:434]
ENSG00000131773	787.922330590802	3.03275893378127	0.607091575432385	4.99555430598961	5.86670113311448e-07	0.000124894443727055	KHDRBS3	protein_coding	ENST00000704572	ENST00000355849	10656	GO:0000381	BP	KH RNA binding domain containing, signal transduction associated 3 [Source:HGNC Symbol;Acc:HGNC:18117]
ENSG00000140279	14.8579489181513	3.01797979862464	0.804126730118492	3.7531146342815	0.000174650937848471	0.0119437785645522	DUOX2	protein_coding	ENST00000389039	ENST00000389039	50506	GO:0004601	MF	dual oxidase 2 [Source:HGNC Symbol;Acc:HGNC:13273]
ENSG00000008311	431.253889964406	3.00476801800038	0.540770137568182	5.55646070160731	2.75299666056414e-08	1.13995238644744e-05	AASS	protein_coding	ENST00000679864	ENST00000417368	10157	GO:0000122	BP	aminoadipate-semialdehyde synthase [Source:HGNC Symbol;Acc:HGNC:17366]
ENSG00000132164	25.1593500854852	3.0015532025366	0.794577637482503	3.77754552978179	0.000158381557334048	0.0111759840110567	SLC6A11	protein_coding	ENST00000454147	ENST00000254488	6538	GO:0003333	BP	solute carrier family 6 member 11 [Source:HGNC Symbol;Acc:HGNC:11044]
ENSG00000149054	171.861023095429	2.99905900320513	0.644011586856399	4.656840132092	3.21099588643596e-06	0.000545015927913484	ZNF215	protein_coding	ENST00000527171	ENST00000278319	7762	GO:0000978	MF	zinc finger protein 215 [Source:HGNC Symbol;Acc:HGNC:13007]
ENSG00000148482	5.24085428894022	2.99893039674479	0.77399512184085	3.8746114957575	0.000106794939350061	0.00865406475193477	SLC39A12	protein_coding	ENST00000377374	ENST00000377369	221074	GO:0001841	BP	solute carrier family 39 member 12 [Source:HGNC Symbol;Acc:HGNC:20860]
ENSG00000092096	34.1845465654321	2.98390146291914	0.515794699213542	5.78505647202045	7.24879741362146e-09	3.59397283345619e-06	SLC22A17	protein_coding	ENST00000397260	ENST00000354772	51310	GO:0004888	BP	solute carrier family 22 member 17 [Source:HGNC Symbol;Acc:HGNC:23095]
ENSG00000250120	12.4655410073613	2.97486109359881	0.858164128754123	3.46654094936092	0.000527201422992226	0.0258001177055377	PCDHA10	protein_coding	ENST00000562220	ENST00000307360	56139	GO:0005509	MF	protocadherin alpha 10 [Source:HGNC Symbol;Acc:HGNC:8664]
ENSG00000078114	197.877332837316	2.97096963002487	0.771777940608211	3.84951353712385	0.000118352642912698	0.00927161317586977	NEBL	protein_coding	ENST00000676125	ENST00000377122	10529	GO:0001725	CC	nebulette [Source:HGNC Symbol;Acc:HGNC:16932]
ENSG00000057593	19.8572817377711	2.96405425750331	0.932987625801032	3.17694916367028	0.00148833122176005	0.052962049635237	F7	protein_coding	ENST00000541084	ENST00000346342	2155	GO:0001666	BP	coagulation factor VII [Source:HGNC Symbol;Acc:HGNC:3544]
ENSG00000145934	127.792125221685	2.9572609484066	0.68385511438948	4.32439691709659	1.52949701088174e-05	0.00200114503010538	TENM2	protein_coding	ENST00000518659	ENST00000518659	57451	GO:0000122	BP	teneurin transmembrane protein 2 [Source:HGNC Symbol;Acc:HGNC:29943]
ENSG00000170381	8.61935448011006	2.94689356210291	0.970477850364035	3.03653871234413	0.00239311376479587	0.0730798987613033	SEMA3E	protein_coding	ENST00000643230	ENST00000643230	9723	GO:0001569	BP	semaphorin 3E [Source:HGNC Symbol;Acc:HGNC:10727]
ENSG00000142910	25.3832276020249	2.94351808023041	0.650839468711015	4.52264839755345	6.10706409793348e-06	0.000913175723310443	TINAGL1	protein_coding	ENST00000457433	ENST00000271064	64129	GO:0005201	CC	tubulointerstitial nephritis antigen like 1 [Source:HGNC Symbol;Acc:HGNC:19168]
ENSG00000204962	13.7600201440687	2.94328647301988	0.855573661185325	3.44013216692787	0.000581430178602263	0.0275867250935102	PCDHA8	protein_coding	ENST00000378123	ENST00000531613	56140	GO:0005509	MF	protocadherin alpha 8 [Source:HGNC Symbol;Acc:HGNC:8674]
ENSG00000139220	29.3642035650615	2.93480245016733	0.822052873662325	3.57008964288697	0.00035685908538598	0.0193201252822257	PPFIA2	protein_coding	ENST00000549396	ENST00000549396	8499	GO:0005515	BP	PTPRF interacting protein alpha 2 [Source:HGNC Symbol;Acc:HGNC:9246]
ENSG00000175445	445.252622251905	2.92728782126734	0.885499516268116	3.30580397559585	0.000947043170623288	0.0392763997075396	LPL	protein_coding	ENST00000520959	ENST00000650287	4023	GO:0004465	BP	lipoprotein lipase [Source:HGNC Symbol;Acc:HGNC:6677]
ENSG00000136378	73.3723839123209	2.92680092364947	0.719153292669079	4.06978728107729	4.7056082663686e-05	0.00452536045451098	ADAMTS7	protein_coding	ENST00000388820	ENST00000388820	11173	GO:0002062	BP	ADAM metallopeptidase with thrombospondin type 1 motif 7 [Source:HGNC Symbol;Acc:HGNC:223]
ENSG00000088756	22.6366185632699	2.92369178881588	0.953886920393032	3.06502974965966	0.00217648346416146	0.0687041738368217	ARHGAP28	protein_coding	ENST00000383472	ENST00000383472	79822	GO:0005096	MF	Rho GTPase activating protein 28 [Source:HGNC Symbol;Acc:HGNC:25509]
ENSG00000169439	1178.37224562555	2.92334489878685	0.964105166271962	3.03218466310159	0.00242790624425301	0.0736408754422918	SDC2	protein_coding	ENST00000302190	ENST00000302190	6383	GO:0005515	CC	syndecan 2 [Source:HGNC Symbol;Acc:HGNC:10659]
ENSG00000171224	15.7947464620981	2.90258128729715	0.674947448614589	4.30045523285561	1.70447602849316e-05	0.00216980950100171	FAM241B	protein_coding	ENST00000373279	ENST00000373279	219738	GO:0005515	MF	family with sequence similarity 241 member B [Source:HGNC Symbol;Acc:HGNC:23519]
ENSG00000143776	2026.55587139233	2.89756269051779	0.588784502538072	4.92126181655133	8.59880061919112e-07	0.000172346492623266	CDC42BPA	protein_coding	ENST00000366767	ENST00000366766	8476	GO:0000287	MF	CDC42 binding protein kinase alpha [Source:HGNC Symbol;Acc:HGNC:1737]
ENSG00000162409	3.50972750259565	2.87655706786325	0.93762105925265	3.06793137747575	0.00215546109127128	0.0682520414959605	PRKAA2	protein_coding	ENST00000371244	ENST00000371244	5563	GO:0003682	MF	protein kinase AMP-activated catalytic subunit alpha 2 [Source:HGNC Symbol;Acc:HGNC:9377]
ENSG00000187772	6.60076131479662	2.87193512482032	0.92302020604294	3.11145423038195	0.00186168331059253	0.0613736560161304	LIN28B	protein_coding	ENST00000635857	ENST00000345080	389421	GO:0003723	MF	lin-28 homolog B [Source:HGNC Symbol;Acc:HGNC:32207]
ENSG00000067798	623.865669961371	2.86970029423798	0.577927130781423	4.9655054095796	6.85223828562713e-07	0.000143443994911509	NAV3	protein_coding	ENST00000550042	ENST00000397909	89795	GO:0005524	MF	neuron navigator 3 [Source:HGNC Symbol;Acc:HGNC:15998]
ENSG00000075643	55.6056543687989	2.8649646947864	0.43635748171375	6.56563669662438	5.18109979979621e-11	5.80594834499326e-08	MOCOS	protein_coding	ENST00000261326	ENST00000261326	55034	GO:0005515	MF	molybdenum cofactor sulfurase [Source:HGNC Symbol;Acc:HGNC:18234]
ENSG00000155974	3069.23388050756	2.85960940210022	0.511905877898331	5.58620153736183	2.32089882724063e-08	9.93793053514252e-06	GRIP1	protein_coding	ENST00000398016	ENST00000359742	23426	GO:0005515	BP	glutamate receptor interacting protein 1 [Source:HGNC Symbol;Acc:HGNC:18708]
ENSG00000101333	672.439413872749	2.85720681456128	0.66983251494053	4.2655540763275	1.99406706644979e-05	0.00244750622576203	PLCB4	protein_coding	ENST00000378501	ENST00000378473	5332	GO:0004435	MF	phospholipase C beta 4 [Source:HGNC Symbol;Acc:HGNC:9059]
ENSG00000186207	24.5316056128685	2.84966263386133	0.953372591861846	2.98903351972413	0.0027986142742218	0.0806227709991985	LCE5A	protein_coding	ENST00000334269	ENST00000334269	254910	GO:0005515	MF	late cornified envelope 5A [Source:HGNC Symbol;Acc:HGNC:16614]
ENSG00000198108	289.366438097757	2.84951588198883	0.839785896022227	3.39314567616102	0.000690948825368635	0.0313682442032717	CHSY3	protein_coding	ENST00000305031	ENST00000305031	337876	GO:0000139	CC	chondroitin sulfate synthase 3 [Source:HGNC Symbol;Acc:HGNC:24293]
ENSG00000132793	11.389479567621	2.84790044137274	0.904758361587742	3.14769176200264	0.0016456512511712	0.0564449250457385	LPIN3	protein_coding	ENST00000373257	ENST00000373257	64900	GO:0003713	MF	lipin 3 [Source:HGNC Symbol;Acc:HGNC:14451]
ENSG00000069535	26.254331181462	2.84185241422191	0.826391986965778	3.43886734025121	0.000584153413485797	0.0276526190622592	MAOB	protein_coding	ENST00000378069	ENST00000378069	4129	GO:0005515	MF	monoamine oxidase B [Source:HGNC Symbol;Acc:HGNC:6834]
ENSG00000146530	412.50302251075	2.82937926854348	0.688152617984646	4.1115578065077	3.92998447876925e-05	0.00401316382505431	VWDE	protein_coding	ENST00000275358	ENST00000275358	221806	GO:0005102	MF	von Willebrand factor D and EGF domains [Source:HGNC Symbol;Acc:HGNC:21897]
ENSG00000180660	20.4191809349849	2.82768710952995	0.647425541410769	4.36758658512035	1.25626999191639e-05	0.00167863509097169	MAB21L1	protein_coding	ENST00000707125	ENST00000379919	4081	GO:0001654	MF	mab-21 like 1 [Source:HGNC Symbol;Acc:HGNC:6757]
ENSG00000164949	20.8255923178195	2.80901794773297	0.830466213175302	3.38245903706623	0.000718399909341754	0.0321496757528582	GEM	protein_coding	ENST00000396194	ENST00000297596	2669	GO:0000278	MF	GTP binding protein overexpressed in skeletal muscle [Source:HGNC Symbol;Acc:HGNC:4234]
ENSG00000117154	26.2128150551963	2.80716188981434	0.887615460636078	3.16258787088126	0.00156373535074022	0.0546090006962392	IGSF21	protein_coding	ENST00000251296	ENST00000251296	84966	GO:0005912	CC	immunoglobin superfamily member 21 [Source:HGNC Symbol;Acc:HGNC:28246]
ENSG00000244355	16.8834546546852	2.7976792433343	0.830437466001562	3.36892223421076	0.00075462716573147	0.0332574341893889	LY6G6D	protein_coding	ENST00000375825	ENST00000375825	58530	GO:0005515	MF	lymphocyte antigen 6 family member G6D [Source:HGNC Symbol;Acc:HGNC:13935]
ENSG00000155269	20.2246013374955	2.78088066212748	0.940900401478151	2.95555263634571	0.00312109435365539	0.0861582097729589	GPR78	protein_coding	ENST00000503981	ENST00000382487	27201	GO:0004930	MF	G protein-coupled receptor 78 [Source:HGNC Symbol;Acc:HGNC:4528]
ENSG00000175084	45.9039398221615	2.77622295902842	0.739540415821735	3.75398409557325	0.000174045911664655	0.0119259497279955	DES	protein_coding	ENST00000373960	ENST00000373960	1674	GO:0005200	BP	desmin [Source:HGNC Symbol;Acc:HGNC:2770]
ENSG00000169126	90.3540222852852	2.7734281481283	0.603025210806461	4.5991910428077	4.24134699848705e-06	0.000688871535560304	ODAD2	protein_coding	ENST00000673384	ENST00000305242	55130	GO:0003341	BP	outer dynein arm docking complex subunit 2 [Source:HGNC Symbol;Acc:HGNC:25583]
ENSG00000145423	52.7165322107093	2.76429912480663	0.849338645822305	3.25464894174257	0.00113532610711324	0.0439673412560473	SFRP2	protein_coding	ENST00000274063	ENST00000274063	6423	GO:0001569	BP	secreted frizzled related protein 2 [Source:HGNC Symbol;Acc:HGNC:10777]
ENSG00000109625	19.998165567457	2.76332711430052	0.93971778498517	2.94059254645705	0.00327585127316423	0.0886762584943257	CPZ	protein_coding	ENST00000360986	ENST00000360986	8532	GO:0004181	MF	carboxypeptidase Z [Source:HGNC Symbol;Acc:HGNC:2333]
ENSG00000057294	1419.23511488348	2.75952869637752	0.8946521335645	3.08447115124279	0.00203914385068022	0.0654488751596947	PKP2	protein_coding	ENST00000549461	ENST00000340811	5318	GO:0001533	BP	plakophilin 2 [Source:HGNC Symbol;Acc:HGNC:9024]
ENSG00000158488	80.8616680825045	2.7591303355237	0.938606233532323	2.93960367718853	0.00328632303874057	0.0888320935601029	CD1E	protein_coding	ENST00000444681	ENST00000368167	913	GO:0000139	CC	CD1e molecule [Source:HGNC Symbol;Acc:HGNC:1638]
ENSG00000158966	463.506131627643	2.75480723619816	0.478827630248492	5.75323365272076	8.75523433557056e-09	4.17602512656499e-06	CACHD1	protein_coding	ENST00000651257	ENST00000651257	57685	GO:0005245	MF	cache domain containing 1 [Source:HGNC Symbol;Acc:HGNC:29314]
ENSG00000167748	98.1266208529541	2.74182487599024	0.654836304616251	4.18703858760094	2.82617791402403e-05	0.00307783843868033	KLK1	protein_coding	ENST00000301420	ENST00000301420	3816	GO:0003073	BP	kallikrein 1 [Source:HGNC Symbol;Acc:HGNC:6357]
ENSG00000001626	31.018782912337	2.74013229565771	0.770584039048851	3.55591623600187	0.000376664082673566	0.0200750768022951	CFTR	protein_coding	ENST00000673785	ENST00000003084	1080	GO:0005254	BP	CF transmembrane conductance regulator [Source:HGNC Symbol;Acc:HGNC:1884]
ENSG00000178662	124.305303495593	2.73039400442415	0.640960795072786	4.25984557154404	2.04568192884372e-05	0.00248655937937936	CSRNP3	protein_coding	ENST00000421875	ENST00000651982	80034	GO:0000785	CC	cysteine and serine rich nuclear protein 3 [Source:HGNC Symbol;Acc:HGNC:30729]
ENSG00000176273	226.228055928233	2.71859454371475	0.419517914178583	6.48028237134465	9.1551118440838e-11	9.07825708939267e-08	SLC35G1	protein_coding	ENST00000371408	ENST00000427197	159371	GO:0005515	MF	solute carrier family 35 member G1 [Source:HGNC Symbol;Acc:HGNC:26607]
ENSG00000156103	119.639239213787	2.71344221510531	0.905668389680479	2.99606593983325	0.00273487287392082	0.0794637685839792	MMP16	protein_coding	ENST00000286614	ENST00000286614	4325	GO:0001501	BP	matrix metallopeptidase 16 [Source:HGNC Symbol;Acc:HGNC:7162]
ENSG00000108239	744.745167483234	2.7118462261607	0.576839087393578	4.70121787067873	2.58614398499811e-06	0.000449071389394995	TBC1D12	protein_coding	ENST00000225235	ENST00000225235	23232	GO:0005096	BP	TBC1 domain family member 12 [Source:HGNC Symbol;Acc:HGNC:29082]
ENSG00000197977	39.3448906251813	2.70114741157509	0.932068831192375	2.89801280890336	0.00375535252288159	0.0965907429451886	ELOVL2	protein_coding	ENST00000354666	ENST00000354666	54898	GO:0005515	BP	ELOVL fatty acid elongase 2 [Source:HGNC Symbol;Acc:HGNC:14416]
ENSG00000112812	18.5916526305775	2.70031600944393	0.917404661625962	2.94342957082649	0.00324597670053807	0.0882908137286527	PRSS16	protein_coding	ENST00000454665	ENST00000230582	10279	GO:0005764	CC	serine protease 16 [Source:HGNC Symbol;Acc:HGNC:9480]
ENSG00000107518	214.786450590805	2.69971773909047	0.857907097861147	3.14686490625984	0.00165031191872728	0.0565321849177843	ATRNL1	protein_coding	ENST00000616894	ENST00000355044	26033	GO:0005112	MF	attractin like 1 [Source:HGNC Symbol;Acc:HGNC:29063]
ENSG00000181690	721.987735646147	2.69415954364035	0.520410810723068	5.17698611967157	2.25498986001108e-07	6.1544592444388e-05	PLAG1	protein_coding	ENST00000316981	ENST00000316981	5324	GO:0000978	BP	PLAG1 zinc finger [Source:HGNC Symbol;Acc:HGNC:9045]
ENSG00000175984	621.996983577105	2.68263439100846	0.725429364206805	3.69799531611419	0.000217308898008872	0.0137159406798531	DENND2C	protein_coding	ENST00000393276	ENST00000393274	163259	GO:0005085	MF	DENN domain containing 2C [Source:HGNC Symbol;Acc:HGNC:24748]
ENSG00000163827	69.6655651517719	2.67017696800084	0.579300470066352	4.609312620953	4.04002460826529e-06	0.000659013711099759	LRRC2	protein_coding	ENST00000395905	ENST00000395905	79442	GO:0007165	BP	leucine rich repeat containing 2 [Source:HGNC Symbol;Acc:HGNC:14676]
ENSG00000152527	54.2791691867141	2.66801318861495	0.422128472482765	6.32038197500143	2.60917545940219e-10	2.04825709345279e-07	PLEKHH2	protein_coding	ENST00000282406	ENST00000282406	130271	GO:0003779	MF	pleckstrin homology, MyTH4 and FERM domain containing H2 [Source:HGNC Symbol;Acc:HGNC:30506]
ENSG00000188580	2697.25366853923	2.65927783456812	0.641350282022172	4.14637353270266	3.3778261133539e-05	0.00356631617655828	NKAIN2	protein_coding	ENST00000476571	ENST00000368417	154215	GO:0002028	BP	sodium/potassium transporting ATPase interacting 2 [Source:HGNC Symbol;Acc:HGNC:16443]
ENSG00000166394	156.031643579666	2.64366175659128	0.601756027784698	4.3932451600421	1.11671074946297e-05	0.00153013737274597	CYB5R2	protein_coding	ENST00000524790	ENST00000299498	51700	GO:0004128	MF	cytochrome b5 reductase 2 [Source:HGNC Symbol;Acc:HGNC:24376]
ENSG00000187372	19.993831610978	2.64045459534437	0.719547616452462	3.66960369956116	0.000242926778772169	0.0147165979918233	PCDHB13	protein_coding	ENST00000341948	ENST00000341948	56123	GO:0005509	CC	protocadherin beta 13 [Source:HGNC Symbol;Acc:HGNC:8684]
ENSG00000121570	298.941388564778	2.63861603282178	0.802483618391254	3.28806217641108	0.00100879557457419	0.0408247139662737	DPPA4	protein_coding	ENST00000335658	ENST00000335658	55211	GO:0003682	MF	developmental pluripotency associated 4 [Source:HGNC Symbol;Acc:HGNC:19200]
ENSG00000099250	808.880888622618	2.62910874362224	0.808616020533156	3.25136860618808	0.00114850848463155	0.0442774888197221	NRP1	protein_coding	ENST00000374875	ENST00000374867	8829	GO:0001525	BP	neuropilin 1 [Source:HGNC Symbol;Acc:HGNC:8004]
ENSG00000197915	31.6820579940386	2.6237735659955	0.770192675698568	3.4066456989035	0.000657664381518453	0.0301844720584614	HRNR	protein_coding	ENST00000368801	ENST00000368801	388697	GO:0001533	CC	hornerin [Source:HGNC Symbol;Acc:HGNC:20846]
ENSG00000124232	6.61516652723976	2.62037350972675	0.667756459682613	3.92414550504269	8.70381199754144e-05	0.00738667432160718	RBPJL	protein_coding	ENST00000343694	ENST00000343694	11317	GO:0000785	CC	recombination signal binding protein for immunoglobulin kappa J region like [Source:HGNC Symbol;Acc:HGNC:13761]
ENSG00000106025	19.7498818879264	2.61856798171007	0.707403923459163	3.70165883291321	0.000214194504629141	0.0135876483652032	TSPAN12	protein_coding	ENST00000222747	ENST00000222747	23554	GO:0001525	BP	tetraspanin 12 [Source:HGNC Symbol;Acc:HGNC:21641]
ENSG00000102468	33.304682920544	2.61562731027588	0.774541824953764	3.37699944148531	0.000732811989041076	0.0326395845851735	HTR2A	protein_coding	ENST00000542664	ENST00000542664	3356	GO:0001587	BP	5-hydroxytryptamine receptor 2A [Source:HGNC Symbol;Acc:HGNC:5293]
ENSG00000186310	40.0110527121626	2.61477459705483	0.732741188769521	3.56848316585802	0.000359053918626411	0.0193832531629825	NAP1L3	protein_coding	ENST00000373079	ENST00000373079	4675	GO:0000785	CC	nucleosome assembly protein 1 like 3 [Source:HGNC Symbol;Acc:HGNC:7639]
ENSG00000182901	474.852494913094	2.60604702809125	0.737164332042237	3.53523212506968	0.00040741709239328	0.0213220603589877	RGS7	protein_coding	ENST00000690539	ENST00000440928	6000	GO:0001965	MF	regulator of G protein signaling 7 [Source:HGNC Symbol;Acc:HGNC:10003]
ENSG00000107282	359.151550359228	2.58871249519586	0.666556682341981	3.88370946353772	0.000102874826548206	0.00842701378078902	APBA1	protein_coding	ENST00000699288	ENST00000265381	320	GO:0001540	MF	amyloid beta precursor protein binding family A member 1 [Source:HGNC Symbol;Acc:HGNC:578]
ENSG00000169174	31.8951233982966	2.58865525231022	0.741000996308819	3.49345718184618	0.000476809441100383	0.0238918305187547	PCSK9	protein_coding	ENST00000673726	ENST00000302118	255738	GO:0001822	CC	proprotein convertase subtilisin/kexin type 9 [Source:HGNC Symbol;Acc:HGNC:20001]
ENSG00000177508	10.5928268529602	2.58132903504294	0.885935894797488	2.91367473674039	0.00357201867817546	0.0936654389786566	IRX3	protein_coding	ENST00000329734	ENST00000329734	79191	GO:0000122	BP	iroquois homeobox 3 [Source:HGNC Symbol;Acc:HGNC:14360]
ENSG00000074657	1805.71279898211	2.58066585611309	0.508321232668131	5.07684056903823	3.83762621076103e-07	9.21054734061696e-05	ZNF532	protein_coding	ENST00000336078	ENST00000591808	55205	GO:0003677	MF	zinc finger protein 532 [Source:HGNC Symbol;Acc:HGNC:30940]
ENSG00000134363	7.63064258335852	2.57850464897477	0.848655861180908	3.03833952832985	0.00237885763863205	0.072935504215862	FST	protein_coding	ENST00000256759	ENST00000256759	10468	GO:0000122	BP	follistatin [Source:HGNC Symbol;Acc:HGNC:3971]
ENSG00000144476	637.697687884073	2.57844594079568	0.688892803857904	3.74288412704559	0.000181920131045185	0.0122796571240357	ACKR3	protein_coding	ENST00000447924	ENST00000272928	57007	GO:0001525	BP	atypical chemokine receptor 3 [Source:HGNC Symbol;Acc:HGNC:23692]
ENSG00000120279	338.821504854482	2.56618572669567	0.683450600226721	3.7547493935105	0.000173515000537661	0.0119259497279955	MYCT1	protein_coding	ENST00000367245	ENST00000367245	80177	GO:0005654	CC	MYC target 1 [Source:HGNC Symbol;Acc:HGNC:23172]
ENSG00000105852	5.63054131553964	2.56445590691979	0.630229010414346	4.0690857839657	4.71979687010115e-05	0.00452536045451098	PON3	protein_coding	ENST00000265627	ENST00000265627	5446	GO:0003096	BP	paraoxonase 3 [Source:HGNC Symbol;Acc:HGNC:9206]
ENSG00000077942	67.005733718555	2.56118545470927	0.65354357895406	3.91892069203439	8.89463733665355e-05	0.00751227831165894	FBLN1	protein_coding	ENST00000411478	ENST00000327858	2192	GO:0001933	BP	fibulin 1 [Source:HGNC Symbol;Acc:HGNC:3600]
ENSG00000167767	43.1461113381592	2.56060762900926	0.490953308896658	5.21558279088459	1.83240192723491e-07	5.23081341061658e-05	KRT80	protein_coding	ENST00000313234	ENST00000394815	144501	GO:0005515	MF	keratin 80 [Source:HGNC Symbol;Acc:HGNC:27056]
ENSG00000196739	193.478311446027	2.55945592016795	0.681804492822559	3.75394405157441	0.000174073733457115	0.0119259497279955	COL27A1	protein_coding	ENST00000356083	ENST00000356083	85301	GO:0001501	BP	collagen type XXVII alpha 1 chain [Source:HGNC Symbol;Acc:HGNC:22986]
ENSG00000108602	12.0355179643997	2.5583475039123	0.688591332283856	3.71533503831222	0.000202934623784049	0.0131841026875979	ALDH3A1	protein_coding	ENST00000395555	ENST00000225740	218	GO:0004028	MF	aldehyde dehydrogenase 3 family member A1 [Source:HGNC Symbol;Acc:HGNC:405]
ENSG00000140519	14.2360961845631	2.55396802701183	0.853251910864409	2.99321688529764	0.0027605349746476	0.0798309427319234	RHCG	protein_coding	ENST00000560081	ENST00000268122	51458	GO:0005515	MF	Rh family C glycoprotein [Source:HGNC Symbol;Acc:HGNC:18140]
ENSG00000146038	12.4956189000364	2.55129507645303	0.786330783941739	3.24455703446308	0.00117633457369624	0.0451839582787441	DCDC2	protein_coding	ENST00000378450	ENST00000378454	51473	GO:0001764	BP	doublecortin domain containing 2 [Source:HGNC Symbol;Acc:HGNC:18141]
ENSG00000072840	620.535813547332	2.55041087843745	0.437335763774503	5.83169978239529	5.48655687759379e-09	2.83204040691249e-06	EVC	protein_coding	ENST00000264956	ENST00000264956	2121	GO:0001501	BP	EvC ciliary complex subunit 1 [Source:HGNC Symbol;Acc:HGNC:3497]
ENSG00000196353	567.067402922293	2.54834442432207	0.625745845197697	4.07249116215378	4.65129656207899e-05	0.00449398732706919	CPNE4	protein_coding	ENST00000514439	ENST00000429747	131034	GO:0005515	MF	copine 4 [Source:HGNC Symbol;Acc:HGNC:2317]
ENSG00000087495	157.968511694296	2.54221855195027	0.706527436131669	3.59818801357418	0.000320441943426325	0.0178354104434968	PHACTR3	protein_coding	ENST00000359926	ENST00000371015	116154	GO:0003779	MF	phosphatase and actin regulator 3 [Source:HGNC Symbol;Acc:HGNC:15833]
ENSG00000123119	328.203531621726	2.54137345230465	0.479039972082294	5.30513861141439	1.12587410883537e-07	3.50612085082856e-05	NECAB1	protein_coding	ENST00000417640	ENST00000417640	64168	GO:0001835	BP	N-terminal EF-hand calcium binding protein 1 [Source:HGNC Symbol;Acc:HGNC:20983]
ENSG00000079841	20.054208453203	2.54058759751747	0.617013201374935	4.11755792559396	3.8290830479631e-05	0.0039529774885013	RIMS1	protein_coding	ENST00000521978	ENST00000521978	22999	GO:0003723	BP	regulating synaptic membrane exocytosis 1 [Source:HGNC Symbol;Acc:HGNC:17282]
ENSG00000187987	45.9479217591736	2.53606929496978	0.62207419263998	4.07679554139212	4.56606090409006e-05	0.00442766974996261	ZSCAN23	protein_coding	ENST00000481983	ENST00000289788	222696	GO:0000978	MF	zinc finger and SCAN domain containing 23 [Source:HGNC Symbol;Acc:HGNC:21193]
ENSG00000149948	1110.16797082815	2.53425263893932	0.552926247991484	4.58334660028358	4.57592610615932e-06	0.00073686098977004	HMGA2	protein_coding	ENST00000537275	ENST00000403681	8091	GO:0000122	BP	high mobility group AT-hook 2 [Source:HGNC Symbol;Acc:HGNC:5009]
ENSG00000072832	777.334841431488	2.53236900235172	0.489653684843227	5.17175522361792	2.31905243578932e-07	6.1544592444388e-05	CRMP1	protein_coding	ENST00000506216	ENST00000324989	1400	GO:0005515	MF	collapsin response mediator protein 1 [Source:HGNC Symbol;Acc:HGNC:2365]
ENSG00000122863	24.7561245457274	2.52841887947412	0.682868346738207	3.70264472141868	0.000213363576070408	0.0135635176465004	CHST3	protein_coding	ENST00000373115	ENST00000373115	9469	GO:0000139	CC	carbohydrate sulfotransferase 3 [Source:HGNC Symbol;Acc:HGNC:1971]
ENSG00000105971	95.9545027776896	2.52393102099544	0.60568529323944	4.16706670802007	3.08544229132496e-05	0.00334087790170735	CAV2	protein_coding	ENST00000490906	ENST00000222693	858	GO:0000139	CC	caveolin 2 [Source:HGNC Symbol;Acc:HGNC:1528]
ENSG00000183873	174.773200737589	2.52214230341483	0.720502845422033	3.5005306633279	0.000464332816302845	0.0234852682565201	SCN5A	protein_coding	ENST00000414099	ENST00000423572	6331	GO:0001518	BP	sodium voltage-gated channel alpha subunit 5 [Source:HGNC Symbol;Acc:HGNC:10593]
ENSG00000164647	4.58984066643228	2.52190055203531	0.803723276115686	3.1377721996847	0.00170237125599166	0.0577381199793176	STEAP1	protein_coding	ENST00000475789	ENST00000297205	26872	GO:0005768	MF	STEAP family member 1 [Source:HGNC Symbol;Acc:HGNC:11378]
ENSG00000111961	568.034162376577	2.51791417532231	0.864469308312197	2.91267041074983	0.00358352611698361	0.0938365862502149	SASH1	protein_coding	ENST00000367469	ENST00000367467	23328	GO:0000209	BP	SAM and SH3 domain containing 1 [Source:HGNC Symbol;Acc:HGNC:19182]
ENSG00000170390	214.483312619643	2.51443918079749	0.457377790429961	5.49751044630692	3.85190503345574e-08	1.49632611923346e-05	DCLK2	protein_coding	ENST00000296550	ENST00000296550	166614	GO:0000226	MF	doublecortin like kinase 2 [Source:HGNC Symbol;Acc:HGNC:19002]
ENSG00000159450	3.76209909543318	2.51317569625394	0.803834147461899	3.12648536291879	0.00176909310682329	0.0591492434411785	TCHH	protein_coding	ENST00000614923	ENST00000614923	7062	GO:0001533	CC	trichohyalin [Source:HGNC Symbol;Acc:HGNC:11791]
ENSG00000153904	551.15454707106	2.51314761419342	0.499916355687845	5.02713621108781	4.97858735208146e-07	0.000111004822493362	DDAH1	protein_coding	ENST00000426972	ENST00000284031	23576	GO:0000052	BP	dimethylarginine dimethylaminohydrolase 1 [Source:HGNC Symbol;Acc:HGNC:2715]
ENSG00000154864	690.857878228291	2.51234038814437	0.654747779005202	3.83711173783823	0.000124489837482419	0.00959284573859921	PIEZO2	protein_coding	ENST00000582937	ENST00000674853	63895	GO:0005261	BP	piezo type mechanosensitive ion channel component 2 [Source:HGNC Symbol;Acc:HGNC:26270]
ENSG00000166833	1287.46769080103	2.50985746478782	0.537565871033122	4.66893007914406	3.02772394658708e-06	0.000518580300142491	NAV2	protein_coding	ENST00000360655	ENST00000349880	89797	GO:0003025	MF	neuron navigator 2 [Source:HGNC Symbol;Acc:HGNC:15997]
ENSG00000172915	1605.25800181565	2.50733362332446	0.548513163180106	4.57114576574193	4.85064709410274e-06	0.000768751415686934	NBEA	protein_coding	ENST00000692464	ENST00000379939	26960	GO:0005802	MF	neurobeachin [Source:HGNC Symbol;Acc:HGNC:7648]
ENSG00000141756	56.105663800192	2.50643094867997	0.395710299230867	6.33400483523341	2.38878022077063e-10	1.915141010614e-07	FKBP10	protein_coding	ENST00000585664	ENST00000321562	60681	GO:0001701	BP	FKBP prolyl isomerase 10 [Source:HGNC Symbol;Acc:HGNC:18169]
ENSG00000039139	12.6802562067769	2.50252753956178	0.777106961567292	3.22031285695165	0.00128050767595714	0.0480286540913412	DNAH5	protein_coding	ENST00000265104	ENST00000265104	1767	GO:0003341	BP	dynein axonemal heavy chain 5 [Source:HGNC Symbol;Acc:HGNC:2950]
ENSG00000214897	8.5250383771385	2.50233433816011	0.734766560352611	3.40561815572997	0.000660144404245192	0.0302565956373461	PNMA6E	protein_coding	ENST00000445091	ENST00000445091	649238	NA	NA	PNMA family member 6E [Source:HGNC Symbol;Acc:HGNC:50767]
ENSG00000198088	121.731109578301	2.49867110478662	0.520663330566403	4.79901494516321	1.59447897559817e-06	0.00030191739838952	NUP62CL	protein_coding	ENST00000372466	ENST00000372466	54830	GO:0005515	MF	nucleoporin 62 C-terminal like [Source:HGNC Symbol;Acc:HGNC:25960]
ENSG00000046889	91.3528829552034	2.4915022036096	0.563822394917014	4.41894863714364	9.91822132978763e-06	0.0013790719480728	PREX2	protein_coding	ENST00000288368	ENST00000288368	80243	GO:0005085	BP	phosphatidylinositol-3,4,5-trisphosphate dependent Rac exchange factor 2 [Source:HGNC Symbol;Acc:HGNC:22950]
ENSG00000124882	2997.53795446821	2.48284740823136	0.74643077915021	3.32629290964932	0.000880093907486908	0.0373455163603763	EREG	protein_coding	ENST00000244869	ENST00000244869	2069	GO:0001525	BP	epiregulin [Source:HGNC Symbol;Acc:HGNC:3443]
ENSG00000133116	268.629736066536	2.48036009918745	0.815189225301533	3.04268018050654	0.00234481394115345	0.0725393348756849	KL	protein_coding	ENST00000380099	ENST00000380099	9365	GO:0003085	BP	klotho [Source:HGNC Symbol;Acc:HGNC:6344]
ENSG00000171951	12.6903106234208	2.47335020130112	0.772448844838535	3.20195986805848	0.00136496012792873	0.0499350122140607	SCG2	protein_coding	ENST00000305409	ENST00000305409	7857	GO:0000165	BP	secretogranin II [Source:HGNC Symbol;Acc:HGNC:10575]
ENSG00000103723	74.1589971927754	2.47024486749802	0.546553945647936	4.51967255413289	6.19353499057645e-06	0.000922445027588582	AP3B2	protein_coding	ENST00000642989	ENST00000535359	8120	GO:0005769	CC	adaptor related protein complex 3 subunit beta 2 [Source:HGNC Symbol;Acc:HGNC:567]
ENSG00000105976	25.7347546345843	2.45893467710362	0.735921291844635	3.34130117493971	0.000833867161054208	0.0359096554236384	MET	protein_coding	ENST00000318493	ENST00000397752	4233	GO:0001886	MF	MET proto-oncogene, receptor tyrosine kinase [Source:HGNC Symbol;Acc:HGNC:7029]
ENSG00000196972	3.65215187898761	2.45100033143104	0.813763992744445	3.01193018281009	0.00259592295147462	0.076779413449384	SMIM10L2B	protein_coding	ENST00000433425	ENST00000433425	644596	NA	NA	small integral membrane protein 10 like 2B [Source:HGNC Symbol;Acc:HGNC:34500]
ENSG00000172995	39.1944464949525	2.44657085361656	0.74941927541456	3.26462226670535	0.00109610144414871	0.0429783543360743	ARPP21	protein_coding	ENST00000450234	ENST00000684406	10777	GO:0003674	MF	cAMP regulated phosphoprotein 21 [Source:HGNC Symbol;Acc:HGNC:16968]
ENSG00000147862	62.0022962843957	2.44574279917019	0.771260807401452	3.1710969566967	0.00151864446030759	0.0536692285336426	NFIB	protein_coding	ENST00000380959	ENST00000380953	4781	GO:0000785	BP	nuclear factor I B [Source:HGNC Symbol;Acc:HGNC:7785]
ENSG00000170153	333.023196692613	2.44496713351649	0.744947983002548	3.28206423710543	0.00103050126436718	0.0412649502046969	RNF150	protein_coding	ENST00000515673	ENST00000515673	57484	GO:0005737	MF	ring finger protein 150 [Source:HGNC Symbol;Acc:HGNC:23138]
ENSG00000154654	206.890970692872	2.4416139560016	0.632394793604384	3.86090141900984	0.000112969479052562	0.00899958338304352	NCAM2	protein_coding	ENST00000400546	ENST00000400546	4685	GO:0005886	MF	neural cell adhesion molecule 2 [Source:HGNC Symbol;Acc:HGNC:7657]
ENSG00000249158	8.72167247180009	2.42081990662662	0.82603207448495	2.9306609045854	0.00338241774167505	0.0904562689311978	PCDHA11	protein_coding	ENST00000616325	ENST00000398640	56138	GO:0005509	MF	protocadherin alpha 11 [Source:HGNC Symbol;Acc:HGNC:8665]
ENSG00000186417	185.587356593683	2.41947507064468	0.683816897256798	3.53819140818346	0.000402877895442951	0.021113827507908	GLDN	protein_coding	ENST00000335449	ENST00000335449	342035	GO:0005581	MF	gliomedin [Source:HGNC Symbol;Acc:HGNC:29514]
ENSG00000197496	114.694878911604	2.41566453169048	0.475321891340712	5.08216552971453	3.73156002294578e-07	9.01339187337308e-05	SLC2A10	protein_coding	ENST00000359271	ENST00000359271	81031	GO:0005351	BP	solute carrier family 2 member 10 [Source:HGNC Symbol;Acc:HGNC:13444]
ENSG00000115414	1165.5991837594	2.41479513566127	0.643858410829095	3.75050647012865	0.00017647775100984	0.0120250599200756	FN1	protein_coding	ENST00000421182	ENST00000354785	2335	GO:0001525	BP	fibronectin 1 [Source:HGNC Symbol;Acc:HGNC:3778]
ENSG00000198892	81.1329606058746	2.40976573262624	0.632833794708548	3.80789672229192	0.000140153780403674	0.0103959342507694	SHISA4	protein_coding	ENST00000464117	ENST00000362011	149345	GO:0005515	MF	shisa family member 4 [Source:HGNC Symbol;Acc:HGNC:27139]
ENSG00000081803	158.900892313497	2.40847944231445	0.759826381500573	3.16977601851356	0.00152556485671569	0.0537743773301252	CADPS2	protein_coding	ENST00000462699	ENST00000449022	93664	GO:0005654	MF	calcium dependent secretion activator 2 [Source:HGNC Symbol;Acc:HGNC:16018]
ENSG00000159261	125.51492667473	2.40836836095151	0.747355425327587	3.22252074358844	0.0012706796458743	0.0477372679323922	CLDN14	protein_coding	ENST00000399139	ENST00000399135	23562	GO:0005198	MF	claudin 14 [Source:HGNC Symbol;Acc:HGNC:2035]
ENSG00000105419	14.9577941769559	2.40479437748223	0.735484733506017	3.2696727313682	0.00107671976842523	0.0424392025042166	MEIS3	protein_coding	ENST00000561204	ENST00000558555	56917	GO:0000785	CC	Meis homeobox 3 [Source:HGNC Symbol;Acc:HGNC:29537]
ENSG00000109472	33.6354052138438	2.39174825208242	0.815766879857594	2.93190163898287	0.00336893429276655	0.0902237477510565	CPE	protein_coding	ENST00000513982	ENST00000402744	1363	GO:0003214	BP	carboxypeptidase E [Source:HGNC Symbol;Acc:HGNC:2303]
ENSG00000158813	513.739172450219	2.39149574143739	0.65506176929648	3.65079425106093	0.000261430608465688	0.0155133334765285	EDA	protein_coding	ENST00000338901	ENST00000374552	1896	GO:0005102	BP	ectodysplasin A [Source:HGNC Symbol;Acc:HGNC:3157]
ENSG00000178343	5.70545076803705	2.39077501216052	0.599937498490151	3.98504013864332	6.74687199899141e-05	0.00601013909678476	SHISA3	protein_coding	ENST00000319234	ENST00000319234	152573	GO:0005515	MF	shisa family member 3 [Source:HGNC Symbol;Acc:HGNC:25159]
ENSG00000067445	142.020379496415	2.38161342921473	0.757258765469457	3.14504570671858	0.0016606088338717	0.0567093414871385	TRO	protein_coding	ENST00000411534	ENST00000173898	7216	GO:0000122	BP	trophinin [Source:HGNC Symbol;Acc:HGNC:12326]
ENSG00000198734	6585.37445942913	2.38112877726175	0.534063802375298	4.4585099508176	8.25313662689165e-06	0.00117353374052039	F5	protein_coding	ENST00000367797	ENST00000367797	2153	GO:0005507	BP	coagulation factor V [Source:HGNC Symbol;Acc:HGNC:3542]
ENSG00000240771	37.3982284784595	2.37682183136966	0.592680621375985	4.0102911174176	6.06439299681917e-05	0.00551962300756385	ARHGEF25	protein_coding	ENST00000333972	ENST00000286494	115557	GO:0005085	BP	Rho guanine nucleotide exchange factor 25 [Source:HGNC Symbol;Acc:HGNC:30275]
ENSG00000157227	247.130733491576	2.36900369716948	0.668544594646024	3.54352382195806	0.000394817639810631	0.0207781054269614	MMP14	protein_coding	ENST00000547074	ENST00000311852	4323	GO:0001501	BP	matrix metallopeptidase 14 [Source:HGNC Symbol;Acc:HGNC:7160]
ENSG00000101200	19.5163597222386	2.36667498708497	0.708689963032157	3.33950685142917	0.000839272806605876	0.0360189505987654	AVP	protein_coding	ENST00000380293	ENST00000380293	551	GO:0002125	BP	arginine vasopressin [Source:HGNC Symbol;Acc:HGNC:894]
ENSG00000184867	71.0714537594194	2.36652149772914	0.561422268905721	4.21522555979436	2.49528667350994e-05	0.00279836003406334	ARMCX2	protein_coding	ENST00000330154	ENST00000356824	9823	GO:0005739	CC	armadillo repeat containing X-linked 2 [Source:HGNC Symbol;Acc:HGNC:16869]
ENSG00000105792	73.7113094408791	2.36255465525003	0.555753736197739	4.25108191159227	2.12740339033838e-05	0.00254484721115367	CFAP69	protein_coding	ENST00000389297	ENST00000389297	79846	GO:0005737	BP	cilia and flagella associated protein 69 [Source:HGNC Symbol;Acc:HGNC:26107]
ENSG00000111907	71.237298197258	2.35846251875259	0.469930343937378	5.0187491596986	5.20090066770501e-07	0.000113271820886928	TPD52L1	protein_coding	ENST00000534368	ENST00000534000	7164	GO:0000086	BP	TPD52 like 1 [Source:HGNC Symbol;Acc:HGNC:12006]
ENSG00000161973	31.639460750147	2.34938604456824	0.733120456324464	3.20463850694742	0.00135232207115068	0.0497065099460322	CCDC42	protein_coding	ENST00000293845	ENST00000293845	146849	GO:0001675	BP	coiled-coil domain containing 42 [Source:HGNC Symbol;Acc:HGNC:26528]
ENSG00000197444	25.7045227764996	2.34620884103791	0.713096360426904	3.29017082576796	0.00100126576544251	0.0407102347783772	OGDHL	protein_coding	ENST00000374103	ENST00000374103	55753	GO:0004591	MF	oxoglutarate dehydrogenase L [Source:HGNC Symbol;Acc:HGNC:25590]
ENSG00000130147	1055.42326157534	2.34170179275481	0.765064728854753	3.06078911291619	0.00220754519518052	0.0692610412153184	SH3BP4	protein_coding	ENST00000392011	ENST00000392011	23677	GO:0005092	BP	SH3 domain binding protein 4 [Source:HGNC Symbol;Acc:HGNC:10826]
ENSG00000175175	182.012896931525	2.33845472190267	0.426819768842124	5.4787872835563	4.28250827457806e-08	1.59771479499382e-05	PPM1E	protein_coding	ENST00000308249	ENST00000308249	22843	GO:0004722	BP	protein phosphatase, Mg2+/Mn2+ dependent 1E [Source:HGNC Symbol;Acc:HGNC:19322]
ENSG00000134202	86.8969762918542	2.3364545679897	0.453873735390721	5.14780738739674	2.63548903692467e-07	6.89637933335823e-05	GSTM3	protein_coding	ENST00000256594	ENST00000361066	2947	GO:0004364	BP	glutathione S-transferase mu 3 [Source:HGNC Symbol;Acc:HGNC:4635]
ENSG00000222014	13.8939036979912	2.32923979863006	0.777390314309472	2.99622950756602	0.00273340621754264	0.0794637685839792	RAB6C	protein_coding	ENST00000410061	ENST00000410061	84084	GO:0000278	MF	RAB6C, member RAS oncogene family [Source:HGNC Symbol;Acc:HGNC:16525]
ENSG00000163624	50.4500808071558	2.32735486075577	0.745952088576844	3.11997901258777	0.00180863925873798	0.0600829888973632	CDS1	protein_coding	ENST00000295887	ENST00000295887	1040	GO:0004142	MF	CDP-diacylglycerol synthase 1 [Source:HGNC Symbol;Acc:HGNC:1800]
ENSG00000133121	810.603120714272	2.30920271115511	0.691317087727227	3.34029456547478	0.000836895719872104	0.0359989356398411	STARD13	protein_coding	ENST00000336934	ENST00000336934	90627	GO:0005096	BP	StAR related lipid transfer domain containing 13 [Source:HGNC Symbol;Acc:HGNC:19164]
ENSG00000097096	81.0787564268569	2.30676968464974	0.700250989315291	3.29420410659514	0.000987008001670265	0.0403702127081529	SYDE2	protein_coding	ENST00000341460	ENST00000341460	84144	GO:0005096	MF	synapse defective Rho GTPase homolog 2 [Source:HGNC Symbol;Acc:HGNC:25841]
ENSG00000185008	88.4994400192031	2.30487126585171	0.649523225427984	3.54855865905794	0.00038734571166822	0.0204739233221135	ROBO2	protein_coding	ENST00000487694	ENST00000696593	6092	GO:0001656	BP	roundabout guidance receptor 2 [Source:HGNC Symbol;Acc:HGNC:10250]
ENSG00000110723	336.014132955003	2.29231071135796	0.453970139271355	5.04947465275411	4.43026713273597e-07	0.000102415273514493	EXPH5	protein_coding	ENST00000265843	ENST00000265843	23086	GO:0003334	BP	exophilin 5 [Source:HGNC Symbol;Acc:HGNC:30578]
ENSG00000166025	1689.79949739864	2.28724019263745	0.449276399049156	5.09094222950091	3.56288576239554e-07	8.77471231456381e-05	AMOTL1	protein_coding	ENST00000299004	ENST00000433060	154810	GO:0001525	BP	angiomotin like 1 [Source:HGNC Symbol;Acc:HGNC:17811]
ENSG00000135697	6.61533060236697	2.28639626887974	0.775611511804656	2.94786273035049	0.003199791143495	0.0877359973349007	BCO1	protein_coding	ENST00000563804	ENST00000258168	53630	GO:0001523	BP	beta-carotene oxygenase 1 [Source:HGNC Symbol;Acc:HGNC:13815]
ENSG00000183722	589.226619059591	2.2859534114831	0.622421780682052	3.67267580028793	0.000240023917475523	0.0146036406869212	LHFPL6	protein_coding	ENST00000648377	ENST00000379589	10186	GO:0016020	CC	LHFPL tetraspan subfamily member 6 [Source:HGNC Symbol;Acc:HGNC:6586]
ENSG00000174453	56.7458326477395	2.2784869596687	0.647366325393868	3.51962539645915	0.000432156696461276	0.022246033441745	VWC2L	protein_coding	ENST00000312504	ENST00000312504	402117	GO:0005515	MF	von Willebrand factor C domain containing 2 like [Source:HGNC Symbol;Acc:HGNC:37203]
ENSG00000162399	179.599748485179	2.26438366852323	0.716632326868197	3.15975652175638	0.00157901031894357	0.0548880884023179	BSND	protein_coding	ENST00000651561	ENST00000651561	7809	GO:0005254	MF	barttin CLCNK type accessory subunit beta [Source:HGNC Symbol;Acc:HGNC:16512]
ENSG00000197140	248.606431732081	2.26224192546051	0.413972310641081	5.46471797100917	4.63643350271085e-08	1.67986010399661e-05	ADAM32	protein_coding	ENST00000523400	ENST00000379907	203102	GO:0004222	BP	ADAM metallopeptidase domain 32 [Source:HGNC Symbol;Acc:HGNC:15479]
ENSG00000157064	35.0123249539165	2.26213113257333	0.692760212941575	3.26538835561579	0.00109314088759161	0.0429516598387273	NMNAT2	protein_coding	ENST00000294868	ENST00000287713	23057	GO:0000139	CC	nicotinamide nucleotide adenylyltransferase 2 [Source:HGNC Symbol;Acc:HGNC:16789]
ENSG00000137672	40.9773268537117	2.26153770310665	0.67373812983225	3.35670136952132	0.000788782582070584	0.0344005977719927	TRPC6	protein_coding	ENST00000344327	ENST00000344327	7225	GO:0005261	BP	transient receptor potential cation channel subfamily C member 6 [Source:HGNC Symbol;Acc:HGNC:12338]
ENSG00000101311	147.287051964296	2.25575377303546	0.701560182626943	3.21533893869083	0.00130290585643058	0.0484870240273065	FERMT1	protein_coding	ENST00000478194	ENST00000217289	55612	GO:0001954	BP	FERM domain containing kindlin 1 [Source:HGNC Symbol;Acc:HGNC:15889]
ENSG00000154678	93.3274662461897	2.25059523585975	0.566464186000155	3.9730583000337	7.09556732415361e-05	0.00621786214747516	PDE1C	protein_coding	ENST00000396191	ENST00000396191	5137	GO:0004115	CC	phosphodiesterase 1C [Source:HGNC Symbol;Acc:HGNC:8776]
ENSG00000105137	51.8769685363519	2.24823535877318	0.581533835887088	3.86604393421692	0.000110615019975252	0.00884943644944263	SYDE1	protein_coding	ENST00000342784	ENST00000342784	85360	GO:0005096	BP	synapse defective Rho GTPase homolog 1 [Source:HGNC Symbol;Acc:HGNC:25824]
ENSG00000182218	12.0582064677944	2.23878426138167	0.710690637566998	3.15015302445239	0.00163184965200969	0.0560526223677093	HHIPL1	protein_coding	ENST00000330710	ENST00000330710	84439	GO:0003674	MF	HHIP like 1 [Source:HGNC Symbol;Acc:HGNC:19710]
ENSG00000228336	4.5883141807166	2.23868470825251	0.687125231616694	3.25804468420589	0.001121827403021	0.0437141451636341	OR9H1P	protein_coding	ENST00000446393	ENST00000446393	81439	NA	NA	olfactory receptor family 9 subfamily H member 1 pseudogene [Source:HGNC Symbol;Acc:HGNC:15038]
ENSG00000249242	147.001773829384	2.22905503664639	0.482869775084071	4.61626540252658	3.90707228114028e-06	0.000642892535483174	TMEM150C	protein_coding	ENST00000515780	ENST00000449862	441027	GO:0005765	CC	transmembrane protein 150C [Source:HGNC Symbol;Acc:HGNC:37263]
ENSG00000108176	59.097512006828	2.22621326706203	0.536914872628915	4.14630583086987	3.37882454030229e-05	0.00356631617655828	DNAJC12	protein_coding	ENST00000225171	ENST00000225171	56521	GO:0005515	MF	DnaJ heat shock protein family (Hsp40) member C12 [Source:HGNC Symbol;Acc:HGNC:28908]
ENSG00000172403	160.157393349268	2.22617991580457	0.487240754372111	4.56895260880499	4.90167590705881e-06	0.000769583541057845	SYNPO2	protein_coding	ENST00000610556	ENST00000307142	171024	GO:0001725	CC	synaptopodin 2 [Source:HGNC Symbol;Acc:HGNC:17732]
ENSG00000166173	21.1763608616255	2.22406442018492	0.712734239722696	3.12046804577572	0.00180563887061516	0.0600829888973632	LARP6	protein_coding	ENST00000299213	ENST00000299213	55323	GO:0003729	MF	La ribonucleoprotein 6, translational regulator [Source:HGNC Symbol;Acc:HGNC:24012]
ENSG00000185272	106.805638808422	2.22362955654013	0.638533319567946	3.48240176103061	0.000496937517331915	0.0246012116616772	RBM11	protein_coding	ENST00000468643	ENST00000400577	54033	GO:0000381	BP	RNA binding motif protein 11 [Source:HGNC Symbol;Acc:HGNC:9897]
ENSG00000133138	327.804644636846	2.2187248259958	0.555533044225405	3.99386651983849	6.50044675057893e-05	0.00584590295963161	TBC1D8B	protein_coding	ENST00000357242	ENST00000357242	54885	GO:0003094	BP	TBC1 domain family member 8B [Source:HGNC Symbol;Acc:HGNC:24715]
ENSG00000102935	67.9619804654101	2.21656333060683	0.693348006161356	3.19689868710892	0.00138913707983016	0.0504764458101064	ZNF423	protein_coding	ENST00000561648	ENST00000563137	23090	GO:0000978	MF	zinc finger protein 423 [Source:HGNC Symbol;Acc:HGNC:16762]
ENSG00000100678	455.219274761082	2.20900689527158	0.762015786396415	2.89889912349193	0.00374475354734147	0.0963839196839985	SLC8A3	protein_coding	ENST00000356921	ENST00000356921	6547	GO:0002244	BP	solute carrier family 8 member A3 [Source:HGNC Symbol;Acc:HGNC:11070]
ENSG00000133134	96.1064254937236	2.20837649040725	0.700173165692607	3.15404331187519	0.00161025185816163	0.055620155248954	BEX2	protein_coding	ENST00000372677	ENST00000372677	84707	GO:0005102	MF	brain expressed X-linked 2 [Source:HGNC Symbol;Acc:HGNC:30933]
ENSG00000253250	184.796554099153	2.20672882619761	0.418908679669762	5.26780401861627	1.38065388472762e-07	4.19551766374367e-05	C8orf88	protein_coding	ENST00000517562	ENST00000517562	100127983	GO:0005737	MF	chromosome 8 open reading frame 88 [Source:HGNC Symbol;Acc:HGNC:44672]
ENSG00000056998	61.2897269872958	2.20630710333475	0.601821509490563	3.66604893401429	0.000246326810110587	0.0148747444419503	GYG2	protein_coding	ENST00000381163	ENST00000398806	8908	GO:0005737	BP	glycogenin 2 [Source:HGNC Symbol;Acc:HGNC:4700]
ENSG00000153246	107.409649237239	2.18403415320951	0.630181108341187	3.46572457393795	0.000528804692712015	0.0258442148198203	PLA2R1	protein_coding	ENST00000460710	ENST00000283243	22925	GO:0001819	BP	phospholipase A2 receptor 1 [Source:HGNC Symbol;Acc:HGNC:9042]
ENSG00000126259	13.1788353518715	2.17386358252328	0.603045905077413	3.60480614198718	0.000312386018914392	0.0175197507752534	KIRREL2	protein_coding	ENST00000586102	ENST00000360202	84063	GO:0001933	BP	kirre like nephrin family adhesion molecule 2 [Source:HGNC Symbol;Acc:HGNC:18816]
ENSG00000133131	559.330335286872	2.16960938642417	0.416561752113082	5.20837396956981	1.90502677308406e-07	5.39724164184815e-05	MORC4	protein_coding	ENST00000604604	ENST00000355610	79710	GO:0005515	MF	MORC family CW-type zinc finger 4 [Source:HGNC Symbol;Acc:HGNC:23485]
ENSG00000160145	189.591323618644	2.16243886222029	0.622469661220013	3.47396667972862	0.000512824712440355	0.0252598012934183	KALRN	protein_coding	ENST00000682506	ENST00000682506	8997	GO:0004674	MF	kalirin RhoGEF kinase [Source:HGNC Symbol;Acc:HGNC:4814]
ENSG00000111816	32.9650512834929	2.15191343253066	0.57431129630405	3.74694603149752	0.000179000578562849	0.012174947293911	FRK	protein_coding	ENST00000606080	ENST00000606080	2444	GO:0000122	BP	fyn related Src family tyrosine kinase [Source:HGNC Symbol;Acc:HGNC:3955]
ENSG00000087245	442.302752155582	2.14795335481733	0.588305956090598	3.65108211565777	0.000261137723659345	0.0155133334765285	MMP2	protein_coding	ENST00000570308	ENST00000219070	4313	GO:0001525	BP	matrix metallopeptidase 2 [Source:HGNC Symbol;Acc:HGNC:7166]
ENSG00000120658	108.131414241238	2.14156806383198	0.445616500530476	4.80585449884056	1.54091937532167e-06	0.000293249408997455	ENOX1	protein_coding	ENST00000690772	ENST00000690772	55068	GO:0003723	MF	ecto-NOX disulfide-thiol exchanger 1 [Source:HGNC Symbol;Acc:HGNC:25474]
ENSG00000165495	15.2544098217498	2.13732218983627	0.562450177128174	3.80002047603446	0.000144684132484736	0.0105247930427748	PKNOX2	protein_coding	ENST00000530517	ENST00000298282	63876	GO:0000978	MF	PBX/knotted 1 homeobox 2 [Source:HGNC Symbol;Acc:HGNC:16714]
ENSG00000101004	162.438912221764	2.1354388778014	0.619613697941523	3.44640359775089	0.000568101214861135	0.0270969897179525	NINL	protein_coding	ENST00000706718	ENST00000278886	22981	GO:0005509	BP	ninein like [Source:HGNC Symbol;Acc:HGNC:29163]
ENSG00000116985	601.918042222789	2.1305728826807	0.62219045215229	3.42430983199854	0.000616363055645446	0.0286377019725969	BMP8B	protein_coding	ENST00000372827	ENST00000372827	656	GO:0001501	BP	bone morphogenetic protein 8b [Source:HGNC Symbol;Acc:HGNC:1075]
ENSG00000170927	39.178691429569	2.12784286048669	0.724542492154357	2.93680892912127	0.00331608348592211	0.0893723970624882	PKHD1	protein_coding	ENST00000371117	ENST00000371117	5314	GO:0000132	BP	PKHD1 ciliary IPT domain containing fibrocystin/polyductin [Source:HGNC Symbol;Acc:HGNC:9016]
ENSG00000177425	1012.36045121781	2.12706880574319	0.55876247352679	3.8067495698442	0.000140805196052088	0.0104118851625277	PAWR	protein_coding	ENST00000548075	ENST00000328827	5074	GO:0000122	BP	pro-apoptotic WT1 regulator [Source:HGNC Symbol;Acc:HGNC:8614]
ENSG00000187151	11.1061343692403	2.12561835281103	0.587918575256316	3.61549786360181	0.000299770947294683	0.0171146500985014	ANGPTL5	protein_coding	ENST00000334289	ENST00000334289	253935	GO:0005102	MF	angiopoietin like 5 [Source:HGNC Symbol;Acc:HGNC:19705]
ENSG00000169213	11.2077021538349	2.12180124019863	0.64181253397006	3.30595170380017	0.000946544012004784	0.0392763997075396	RAB3B	protein_coding	ENST00000371655	ENST00000371655	5865	GO:0003924	MF	RAB3B, member RAS oncogene family [Source:HGNC Symbol;Acc:HGNC:9778]
ENSG00000187068	44.4899728087588	2.11997733951274	0.573869136852869	3.69418252938085	0.000220595306356622	0.0138307017284923	C3orf70	protein_coding	ENST00000335012	ENST00000335012	285382	GO:0007399	BP	chromosome 3 open reading frame 70 [Source:HGNC Symbol;Acc:HGNC:33731]
ENSG00000169330	271.335473377963	2.11675139216564	0.549297557060236	3.85356054283984	0.000116412460762811	0.00919609629770125	MINAR1	protein_coding	ENST00000305428	ENST00000305428	23251	GO:0001525	BP	membrane integral NOTCH2 associated receptor 1 [Source:HGNC Symbol;Acc:HGNC:29172]
ENSG00000283706	13.7165388182745	2.1149584569369	0.523295161162261	4.04161668959347	5.30839541501703e-05	0.0049511298919123	PRSS50	protein_coding	ENST00000315170	ENST00000315170	29122	GO:0004252	MF	serine protease 50 [Source:HGNC Symbol;Acc:HGNC:17910]
ENSG00000144935	282.567103120599	2.11362463046813	0.429006858389587	4.92678517635425	8.35935735754423e-07	0.00017026429437277	TRPC1	protein_coding	ENST00000698238	ENST00000476941	7220	GO:0005102	BP	transient receptor potential cation channel subfamily C member 1 [Source:HGNC Symbol;Acc:HGNC:12333]
ENSG00000136542	148.75672275043	2.11131995278711	0.624582315790887	3.38037100860536	0.00072388044225988	0.0323565112037895	GALNT5	protein_coding	ENST00000259056	ENST00000259056	11227	GO:0000139	CC	polypeptide N-acetylgalactosaminyltransferase 5 [Source:HGNC Symbol;Acc:HGNC:4127]
ENSG00000151838	242.991075543802	2.1085046092939	0.515131104868995	4.09314170579958	4.2556745890192e-05	0.00419954990430565	CCDC175	protein_coding	ENST00000553317	ENST00000537690	729665	NA	NA	coiled-coil domain containing 175 [Source:HGNC Symbol;Acc:HGNC:19847]
ENSG00000170091	8.5636984089509	2.10772047365316	0.642558445485442	3.28020040583361	0.00103733372500066	0.0414504476052491	NSG2	protein_coding	ENST00000303177	ENST00000303177	51617	GO:0005515	CC	neuronal vesicle trafficking associated 2 [Source:HGNC Symbol;Acc:HGNC:24955]
ENSG00000147689	105.107347682016	2.10528049011894	0.707881909757062	2.97405606938233	0.00293891367915726	0.082698522352846	FAM83A	protein_coding	ENST00000523819	ENST00000690554	84985	GO:0005515	MF	family with sequence similarity 83 member A [Source:HGNC Symbol;Acc:HGNC:28210]
ENSG00000102038	109.078492968042	2.10019839805979	0.629127412104081	3.33827195835546	0.000843011954420608	0.0361382633157257	SMARCA1	protein_coding	ENST00000617310	ENST00000371121	6594	GO:0003677	MF	SWI/SNF related, matrix associated, actin dependent regulator of chromatin, subfamily a, member 1 [Source:HGNC Symbol;Acc:HGNC:11097]
ENSG00000169047	325.378704097207	2.09979018860916	0.572021074040664	3.67082662492936	0.00024176729965641	0.0146699414144174	IRS1	protein_coding	ENST00000305123	ENST00000305123	3667	GO:0001784	BP	insulin receptor substrate 1 [Source:HGNC Symbol;Acc:HGNC:6125]
ENSG00000248905	1948.74568283957	2.09702732745277	0.635405348479999	3.30029851412052	0.00096582036886044	0.0397304337543998	FMN1	protein_coding	ENST00000616417	ENST00000616417	342184	GO:0003779	BP	formin 1 [Source:HGNC Symbol;Acc:HGNC:3768]
ENSG00000184500	179.300399525258	2.09656806275647	0.574671507029498	3.64828956562285	0.000263992003970776	0.0156161423887328	PROS1	protein_coding	ENST00000394236	ENST00000394236	5627	GO:0000139	CC	protein S [Source:HGNC Symbol;Acc:HGNC:9456]
ENSG00000140538	52.0809042394988	2.09114258166663	0.519563033356504	4.02481017203502	5.70212929599576e-05	0.00525334801961898	NTRK3	protein_coding	ENST00000629765	ENST00000629765	4916	GO:0001933	BP	neurotrophic receptor tyrosine kinase 3 [Source:HGNC Symbol;Acc:HGNC:8033]
ENSG00000144649	72.5277231797586	2.08527285185932	0.503353541277068	4.14275987126013	3.43151187656798e-05	0.00361181002851838	GASK1A	protein_coding	ENST00000693686	ENST00000430121	729085	GO:0005576	CC	golgi associated kinase 1A [Source:HGNC Symbol;Acc:HGNC:24485]
ENSG00000167034	59.7091666033156	2.08237263429805	0.560688369614547	3.71395724817622	0.000204043279061112	0.013233312905855	NKX3-1	protein_coding	ENST00000380871	ENST00000380871	4824	GO:0000785	BP	NK3 homeobox 1 [Source:HGNC Symbol;Acc:HGNC:7838]
ENSG00000145248	11.2821894547401	2.08222810713367	0.63341029824005	3.28732910235152	0.00101142557574512	0.0408247139662737	SLC10A4	protein_coding	ENST00000273861	ENST00000273861	201780	GO:0005515	MF	solute carrier family 10 member 4 [Source:HGNC Symbol;Acc:HGNC:22980]
ENSG00000138669	101.101357160848	2.07997907177468	0.687440262624206	3.0256870085477	0.00248068946923046	0.0743880444352252	PRKG2	protein_coding	ENST00000395578	ENST00000264399	5593	GO:0004672	MF	protein kinase cGMP-dependent 2 [Source:HGNC Symbol;Acc:HGNC:9416]
ENSG00000134247	237.2970610069	2.06401416136355	0.490587983742116	4.20722526797257	2.58525404050395e-05	0.0028567436217076	PTGFRN	protein_coding	ENST00000393203	ENST00000393203	5738	GO:0005515	BP	prostaglandin F2 receptor inhibitor [Source:HGNC Symbol;Acc:HGNC:9601]
ENSG00000116035	69.6593128412307	2.06316470442957	0.570097963016127	3.61896522750986	0.00029578337508328	0.0169640994771888	VAX2	protein_coding	ENST00000234392	ENST00000234392	25806	GO:0000122	BP	ventral anterior homeobox 2 [Source:HGNC Symbol;Acc:HGNC:12661]
ENSG00000187123	28.2610477894055	2.06070750366163	0.635233691397529	3.24401481150665	0.00117857617496943	0.0452159760565793	LYPD6	protein_coding	ENST00000409381	ENST00000334166	130574	GO:0005515	MF	LY6/PLAUR domain containing 6 [Source:HGNC Symbol;Acc:HGNC:28751]
ENSG00000171766	266.488721681389	2.05375222709874	0.494478769631929	4.15336785566644	3.27617437892479e-05	0.00348166934294429	GATM	protein_coding	ENST00000396659	ENST00000396659	2628	GO:0005515	BP	glycine amidinotransferase [Source:HGNC Symbol;Acc:HGNC:4175]
ENSG00000171044	2050.99020102833	2.04566708012473	0.49388326296189	4.14200527439736	3.44282423932465e-05	0.00361362284573794	XKR6	protein_coding	ENST00000382461	ENST00000416569	286046	GO:0005886	CC	XK related 6 [Source:HGNC Symbol;Acc:HGNC:27806]
ENSG00000169495	354.149052034494	2.04318816042381	0.703794496775744	2.9031033487533	0.00369484684365572	0.0955562964418607	HTRA4	protein_coding	ENST00000302495	ENST00000302495	203100	GO:0004175	MF	HtrA serine peptidase 4 [Source:HGNC Symbol;Acc:HGNC:26909]
ENSG00000162949	18.2121158235789	2.0334665177757	0.632955689259995	3.21265224766852	0.0013151542308665	0.0487759119815754	CAPN13	protein_coding	ENST00000450650	ENST00000295055	92291	GO:0004198	MF	calpain 13 [Source:HGNC Symbol;Acc:HGNC:16663]
ENSG00000180988	10.0072358115007	2.02876196405256	0.556360899722433	3.64648551877873	0.000265851452662303	0.0156769148478376	OR52N2	protein_coding	ENST00000317037	ENST00000317037	390077	GO:0004930	BP	olfactory receptor family 52 subfamily N member 2 [Source:HGNC Symbol;Acc:HGNC:15228]
ENSG00000287908	23.0872509560573	2.02828281229715	0.570279575115238	3.55664642537353	0.000375619158451169	0.0200553574688231		protein_coding	ENST00000474359	ENST00000474359	NA	NA	NA	novel protein
ENSG00000163359	108.76535860895	2.02746528765822	0.662233580619667	3.06155614422493	0.00220189693513112	0.0691990645643666	COL6A3	protein_coding	ENST00000473258	ENST00000295550	1293	GO:0004867	MF	collagen type VI alpha 3 chain [Source:HGNC Symbol;Acc:HGNC:2213]
ENSG00000162669	155.142879539754	2.02411864687585	0.614737978619425	3.29265267036471	0.000992469978281819	0.040517076112283	HFM1	protein_coding	ENST00000462405	ENST00000370425	164045	GO:0000712	BP	helicase for meiosis 1 [Source:HGNC Symbol;Acc:HGNC:20193]
ENSG00000112530	85.2041024445866	2.02377367044571	0.544047045126711	3.71985049560257	0.000199340740574867	0.01301795224541	PACRG	protein_coding	ENST00000337019	ENST00000366888	135138	GO:0001664	BP	parkin coregulated [Source:HGNC Symbol;Acc:HGNC:19152]
ENSG00000151468	86.311333984906	2.01170731192722	0.477985537245706	4.20872004521156	2.56821348842069e-05	0.00284626036638764	CCDC3	protein_coding	ENST00000378825	ENST00000378825	83643	GO:0005576	BP	coiled-coil domain containing 3 [Source:HGNC Symbol;Acc:HGNC:23813]
ENSG00000188626	746.85188487363	2.00701277861036	0.578605159274477	3.46870874972319	0.00052296606425636	0.0256587034729738	GOLGA8M	protein_coding	ENST00000563027	ENST00000563027	653720	GO:0000137	CC	golgin A8 family member M [Source:HGNC Symbol;Acc:HGNC:44404]
ENSG00000187672	26.6875532525161	1.99388934648225	0.610890445905504	3.2639065807074	0.00109887391592387	0.043042274455226	ERC2	protein_coding	ENST00000486496	ENST00000288221	26059	GO:0005515	MF	ELKS/RAB6-interacting/CAST family member 2 [Source:HGNC Symbol;Acc:HGNC:31922]
ENSG00000130396	886.025891160455	1.984293856721	0.517526460750436	3.83418821492469	0.000125979653754816	0.00968783537374539	AFDN	protein_coding	ENST00000515794	ENST00000683244	4301	GO:0005515	BP	afadin, adherens junction formation factor [Source:HGNC Symbol;Acc:HGNC:7137]
ENSG00000106013	38.9377232755278	1.98137961445946	0.540962493146045	3.66269314335725	0.000249577442669796	0.0149709337524831	ANKRD7	protein_coding	ENST00000433239	ENST00000265224	56311	GO:0005654	CC	ankyrin repeat domain 7 [Source:HGNC Symbol;Acc:HGNC:18588]
ENSG00000174307	85.524526498931	1.979054651723	0.440506651686917	4.49267824706897	7.03330066958426e-06	0.00101931462511771	PHLDA3	protein_coding	ENST00000367311	ENST00000367311	23612	GO:0005546	MF	pleckstrin homology like domain family A member 3 [Source:HGNC Symbol;Acc:HGNC:8934]
ENSG00000172380	79.0248975153741	1.97515668813389	0.633606818310518	3.1173223378507	0.0018250190890248	0.0604824488069865	GNG12	protein_coding	ENST00000370982	ENST00000370982	55970	GO:0005515	MF	G protein subunit gamma 12 [Source:HGNC Symbol;Acc:HGNC:19663]
ENSG00000141753	183.089868338303	1.97094154432325	0.681914799308878	2.89030469249356	0.00384868597643809	0.0982536153646096	IGFBP4	protein_coding	ENST00000269593	ENST00000269593	3487	GO:0000165	BP	insulin like growth factor binding protein 4 [Source:HGNC Symbol;Acc:HGNC:5473]
ENSG00000149418	1774.33126303685	1.96583621328671	0.444037042485653	4.42718968282972	9.5468774333194e-06	0.00133730813592903	ST14	protein_coding	ENST00000278742	ENST00000278742	6768	GO:0001843	BP	ST14 transmembrane serine protease matriptase [Source:HGNC Symbol;Acc:HGNC:11344]
ENSG00000142871	19.2217705904753	1.96331302071135	0.610532424634316	3.2157391507704	0.00130109036236859	0.0484870240273065	CCN1	protein_coding	ENST00000451137	ENST00000451137	3491	GO:0001649	BP	cellular communication network factor 1 [Source:HGNC Symbol;Acc:HGNC:2654]
ENSG00000153132	126.336386657638	1.95041678713237	0.570494662683384	3.4188168877135	0.000628940359215953	0.0291143755228702	CLGN	protein_coding	ENST00000325617	ENST00000325617	1047	GO:0005509	BP	calmegin [Source:HGNC Symbol;Acc:HGNC:2060]
ENSG00000253958	40.3203942957174	1.95031607457247	0.591593837620738	3.29671465547413	0.000978228306785505	0.0400658922043311	CLDN23	protein_coding	ENST00000519106	ENST00000519106	137075	GO:0005198	MF	claudin 23 [Source:HGNC Symbol;Acc:HGNC:17591]
ENSG00000196208	95.2962538038702	1.94871545003716	0.578332059608892	3.3695442223193	0.000752926085438912	0.0332213206386694	GREB1	protein_coding	ENST00000628795	ENST00000381486	9687	GO:0005654	CC	growth regulating estrogen receptor binding 1 [Source:HGNC Symbol;Acc:HGNC:24885]
ENSG00000150627	161.220707564664	1.94613938291484	0.494434688201685	3.93608990095975	8.28199582395099e-05	0.00710874452488148	WDR17	protein_coding	ENST00000508596	ENST00000508596	116966	NA	NA	WD repeat domain 17 [Source:HGNC Symbol;Acc:HGNC:16661]
ENSG00000111879	210.741651429467	1.93272894460869	0.549492515253906	3.51729803583517	0.000435963976054984	0.0223504198390855	FAM184A	protein_coding	ENST00000521043	ENST00000338891	79632	GO:0000932	CC	family with sequence similarity 184 member A [Source:HGNC Symbol;Acc:HGNC:20991]
ENSG00000132554	29.6046368013725	1.92829014404569	0.424834272500451	4.53892321986251	5.6542217908499e-06	0.000855649523297249	RGS22	protein_coding	ENST00000360863	ENST00000360863	26166	GO:0001650	CC	regulator of G protein signaling 22 [Source:HGNC Symbol;Acc:HGNC:24499]
ENSG00000006468	40.2405262823111	1.91935712599136	0.661693284015761	2.90067493861045	0.00372359927205397	0.0959764271832095	ETV1	protein_coding	ENST00000403527	ENST00000430479	2115	GO:0000785	CC	ETS variant transcription factor 1 [Source:HGNC Symbol;Acc:HGNC:3490]
ENSG00000138308	6.60889104900125	1.91303000340148	0.562667112008365	3.39993214917641	0.000674025764813512	0.0307109611172164	PLA2G12B	protein_coding	ENST00000373032	ENST00000373032	84647	GO:0004623	MF	phospholipase A2 group XIIB [Source:HGNC Symbol;Acc:HGNC:18555]
ENSG00000119138	1952.74350480286	1.91035768689491	0.289661518308726	6.59513800124054	4.24860479594835e-11	5.00286491612905e-08	KLF9	protein_coding	ENST00000377126	ENST00000377126	687	GO:0000785	CC	KLF transcription factor 9 [Source:HGNC Symbol;Acc:HGNC:1123]
ENSG00000165949	71.4155362452762	1.90859417014351	0.525417109983001	3.63253143812782	0.000280654370025275	0.0162948186701423	IFI27	protein_coding	ENST00000614204	ENST00000612813	3429	GO:0000122	BP	interferon alpha inducible protein 27 [Source:HGNC Symbol;Acc:HGNC:5397]
ENSG00000230453	414.080602083051	1.90617254402116	0.546547603526112	3.48766060215667	0.000487266183014762	0.0242866098441524	ANKRD18B	protein_coding	ENST00000684830	ENST00000684830	441459	NA	NA	ankyrin repeat domain 18B [Source:HGNC Symbol;Acc:HGNC:23644]
ENSG00000119946	140.341490488613	1.90503589682827	0.63174702896214	3.0155043229217	0.00256552281774874	0.0762393259428947	CNNM1	protein_coding	ENST00000696687	ENST00000356713	26507	GO:0005515	MF	cyclin and CBS domain divalent metal cation transport mediator 1 [Source:HGNC Symbol;Acc:HGNC:102]
ENSG00000181218	135.375355193353	1.90410558534424	0.458479184499458	4.15309058670359	3.28014812968134e-05	0.00348166934294429	H2AC25	protein_coding	ENST00000691624	ENST00000689584	92815	GO:0000786	CC	H2A clustered histone 25 [Source:HGNC Symbol;Acc:HGNC:20507]
ENSG00000162458	24.3844490959961	1.88857226202239	0.621091340833069	3.04073191471202	0.00236003860953445	0.072892307250711	FBLIM1	protein_coding	ENST00000496928	ENST00000375766	54751	GO:0001650	BP	filamin binding LIM protein 1 [Source:HGNC Symbol;Acc:HGNC:24686]
ENSG00000196632	37.5471389029866	1.88763052028719	0.616107865500303	3.06379876964298	0.00218545859661567	0.0688547369390261	WNK3	protein_coding	ENST00000375169	ENST00000354646	65267	GO:0004672	MF	WNK lysine deficient protein kinase 3 [Source:HGNC Symbol;Acc:HGNC:14543]
ENSG00000122679	57.2909307045313	1.88218925519667	0.365900101888019	5.1439976252663	2.68952934206708e-07	6.98925207851238e-05	RAMP3	protein_coding	ENST00000242249	ENST00000242249	10268	GO:0001540	BP	receptor activity modifying protein 3 [Source:HGNC Symbol;Acc:HGNC:9845]
ENSG00000205213	567.629008945004	1.88069931226001	0.590268992983246	3.18617331185713	0.00144168205060202	0.0518222558495513	LGR4	protein_coding	ENST00000379214	ENST00000379214	55366	GO:0001649	BP	leucine rich repeat containing G protein-coupled receptor 4 [Source:HGNC Symbol;Acc:HGNC:13299]
ENSG00000171812	341.343319265883	1.87846882468167	0.571451149591364	3.28719056042661	0.00101192332593348	0.0408247139662737	COL8A2	protein_coding	ENST00000397799	ENST00000397799	1296	GO:0001525	BP	collagen type VIII alpha 2 chain [Source:HGNC Symbol;Acc:HGNC:2216]
ENSG00000044524	13.7674707346033	1.87016621660569	0.581532816893732	3.21592550287225	0.00130024580466077	0.0484870240273065	EPHA3	protein_coding	ENST00000336596	ENST00000336596	2042	GO:0005003	MF	EPH receptor A3 [Source:HGNC Symbol;Acc:HGNC:3387]
ENSG00000232237	16.1876803200407	1.86824166607172	0.56363239360559	3.31464565782046	0.000917593599480486	0.0383738187746617	ASCL5	protein_coding	ENST00000449188	ENST00000449188	647219	GO:0000785	CC	achaete-scute family bHLH transcription factor 5 [Source:HGNC Symbol;Acc:HGNC:33169]
ENSG00000101638	17.6727634612041	1.8662705727055	0.555563012591065	3.35924194089431	0.000781566090685309	0.0342444091431548	ST8SIA5	protein_coding	ENST00000538168	ENST00000315087	29906	GO:0000139	CC	ST8 alpha-N-acetyl-neuraminide alpha-2,8-sialyltransferase 5 [Source:HGNC Symbol;Acc:HGNC:17827]
ENSG00000114638	95.2876348197233	1.86549101058712	0.538143211863818	3.46653264309724	0.000527217712726945	0.0258001177055377	UPK1B	protein_coding	ENST00000497685	ENST00000264234	7348	GO:0005198	MF	uroplakin 1B [Source:HGNC Symbol;Acc:HGNC:12578]
ENSG00000174473	361.01995366504	1.86338089711977	0.645301239164505	2.88761400726946	0.00388175903370366	0.0985390129350794	GALNTL6	protein_coding	ENST00000511251	ENST00000506823	442117	GO:0000139	CC	polypeptide N-acetylgalactosaminyltransferase like 6 [Source:HGNC Symbol;Acc:HGNC:33844]
ENSG00000185345	1662.69038842385	1.86234346535305	0.514725276273159	3.61813097432721	0.000296738226773603	0.0169779476574377	PRKN	protein_coding	ENST00000366898	ENST00000366898	5071	GO:0000122	BP	parkin RBR E3 ubiquitin protein ligase [Source:HGNC Symbol;Acc:HGNC:8607]
ENSG00000180432	46.9515462906903	1.85996516615	0.408928813189008	4.54838374348133	5.40594934493023e-06	0.000824702741968891	CYP8B1	protein_coding	ENST00000437102	ENST00000316161	1582	GO:0005506	BP	cytochrome P450 family 8 subfamily B member 1 [Source:HGNC Symbol;Acc:HGNC:2653]
ENSG00000122378	442.200226596951	1.85665638492583	0.441093968095518	4.20920828489718	2.56267071068002e-05	0.00284626036638764	PRXL2A	protein_coding	ENST00000372188	ENST00000606162	84293	GO:0005576	BP	peroxiredoxin like 2A [Source:HGNC Symbol;Acc:HGNC:28651]
ENSG00000173212	43.4567757888042	1.85652238196242	0.491413048984515	3.77792650357749	0.000158139530187471	0.0111759840110567	MAB21L3	protein_coding	ENST00000684484	ENST00000369500	126868	GO:0005515	MF	mab-21 like 3 [Source:HGNC Symbol;Acc:HGNC:26787]
ENSG00000164181	440.285503810998	1.85531480478965	0.497358390536535	3.73033780085261	0.000191223216195459	0.0126190578099143	ELOVL7	protein_coding	ENST00000508821	ENST00000508821	79993	GO:0005515	BP	ELOVL fatty acid elongase 7 [Source:HGNC Symbol;Acc:HGNC:26292]
ENSG00000092068	376.276959672912	1.85443720714006	0.539709046885747	3.43599429700246	0.000590383399969558	0.0278614021354968	SLC7A8	protein_coding	ENST00000339733	ENST00000316902	23428	GO:0003333	BP	solute carrier family 7 member 8 [Source:HGNC Symbol;Acc:HGNC:11066]
ENSG00000158458	40.4646276371441	1.85021424822441	0.411560956524607	4.49560197315215	6.93734011311492e-06	0.00101396435753044	NRG2	protein_coding	ENST00000361474	ENST00000361474	9542	GO:0005102	MF	neuregulin 2 [Source:HGNC Symbol;Acc:HGNC:7998]
ENSG00000064692	34.415092470681	1.83850946974601	0.595893903229785	3.08529666066588	0.00203349215731527	0.06532311848235	SNCAIP	protein_coding	ENST00000514467	ENST00000261368	9627	GO:0005515	MF	synuclein alpha interacting protein [Source:HGNC Symbol;Acc:HGNC:11139]
ENSG00000181585	45.0897229347618	1.82905858387843	0.495297060518942	3.69285168371896	0.000221753365124465	0.0138802135402907	TMIE	protein_coding	ENST00000644830	ENST00000643606	259236	GO:0007605	BP	transmembrane inner ear [Source:HGNC Symbol;Acc:HGNC:30800]
ENSG00000154240	357.352914865022	1.8280466166801	0.521093088607788	3.50809990891286	0.000451319522355643	0.0228885207562355	CEP112	protein_coding	ENST00000535342	ENST00000535342	201134	GO:0005515	MF	centrosomal protein 112 [Source:HGNC Symbol;Acc:HGNC:28514]
ENSG00000104427	482.817289314054	1.82567742674442	0.36265160665653	5.03424607318378	4.79733112303928e-07	0.000108244451525295	ZC2HC1A	protein_coding	ENST00000519307	ENST00000263849	51101	GO:0005515	MF	zinc finger C2HC-type containing 1A [Source:HGNC Symbol;Acc:HGNC:24277]
ENSG00000145087	117.584040745609	1.8199059406943	0.590959711976454	3.07957700637097	0.00207294773659436	0.0663642681925337	STXBP5L	protein_coding	ENST00000273666	ENST00000471454	9515	GO:0005096	MF	syntaxin binding protein 5L [Source:HGNC Symbol;Acc:HGNC:30757]
ENSG00000185339	569.954733986136	1.81317784955158	0.571503853329637	3.17264326213696	0.00151058010854068	0.0535467253715158	TCN2	protein_coding	ENST00000423350	ENST00000215838	6948	GO:0005515	BP	transcobalamin 2 [Source:HGNC Symbol;Acc:HGNC:11653]
ENSG00000168938	36.705725253728	1.80630352163325	0.569649674730132	3.17090240153121	0.00151966191583455	0.0536692285336426	PPIC	protein_coding	ENST00000306442	ENST00000306442	5480	GO:0000413	BP	peptidylprolyl isomerase C [Source:HGNC Symbol;Acc:HGNC:9256]
ENSG00000164303	19.8629200048691	1.80498661374096	0.535465726252919	3.37087235512139	0.000749305677243682	0.0331281290927508	ENPP6	protein_coding	ENST00000296741	ENST00000296741	133121	GO:0005515	MF	ectonucleotide pyrophosphatase/phosphodiesterase 6 [Source:HGNC Symbol;Acc:HGNC:23409]
ENSG00000172296	329.217721464694	1.79910076849972	0.556427699135272	3.23330555127944	0.00122366607132651	0.0464808076952158	SPTLC3	protein_coding	ENST00000476791	ENST00000399002	55304	GO:0004758	CC	serine palmitoyltransferase long chain base subunit 3 [Source:HGNC Symbol;Acc:HGNC:16253]
ENSG00000171496	8.15393860132474	1.79637507774518	0.596039916596705	3.01385029378938	0.00257955059455097	0.0765354692545475	OR1L8	protein_coding	ENST00000641027	ENST00000641027	138881	GO:0004930	BP	olfactory receptor family 1 subfamily L member 8 [Source:HGNC Symbol;Acc:HGNC:15110]
ENSG00000147180	499.574062470077	1.79331895945045	0.603493395632877	2.97156352070733	0.00296287576123924	0.0831923409532458	ZNF711	protein_coding	ENST00000674551	ENST00000674551	7552	GO:0000785	CC	zinc finger protein 711 [Source:HGNC Symbol;Acc:HGNC:13128]
ENSG00000165084	9.68956853359246	1.79099113862019	0.481979840766586	3.71590466475036	0.000202477922545012	0.0131771512943327	C8orf34	protein_coding	ENST00000518698	ENST00000518698	116328	NA	NA	chromosome 8 open reading frame 34 [Source:HGNC Symbol;Acc:HGNC:30905]
ENSG00000164946	45.6453956495224	1.78370344271153	0.558292901892919	3.19492409210971	0.00139867622552585	0.0507252347007118	FREM1	protein_coding	ENST00000380894	ENST00000380880	158326	GO:0005515	BP	FRAS1 related extracellular matrix 1 [Source:HGNC Symbol;Acc:HGNC:23399]
ENSG00000138028	202.850305977003	1.78238173055592	0.474235084101737	3.75843498363683	0.000170979453094862	0.0118649664310635	CGREF1	protein_coding	ENST00000440612	ENST00000402394	10669	GO:0005509	MF	cell growth regulator with EF-hand domain 1 [Source:HGNC Symbol;Acc:HGNC:16962]
ENSG00000143674	481.491939065161	1.77665996729044	0.38243316708411	4.64567438236783	3.38967300817018e-06	0.000569523400071355	MAP3K21	protein_coding	ENST00000366623	ENST00000366624	84451	GO:0000165	BP	mitogen-activated protein kinase kinase kinase 21 [Source:HGNC Symbol;Acc:HGNC:29798]
ENSG00000128602	133.919741215828	1.77634215223783	0.61465090249536	2.89000169856782	0.00385239744889638	0.0982714633236305	SMO	protein_coding	ENST00000249373	ENST00000249373	6608	GO:0000122	BP	smoothened, frizzled class receptor [Source:HGNC Symbol;Acc:HGNC:11119]
ENSG00000198947	192.759401044868	1.77299311336954	0.563555014129585	3.14608701709084	0.00165470766554364	0.05657989069451	DMD	protein_coding	ENST00000481143	ENST00000357033	1756	GO:0002027	BP	dystrophin [Source:HGNC Symbol;Acc:HGNC:2928]
ENSG00000165238	25.7416751479269	1.76903805736204	0.453946516956202	3.89701868234121	9.73841093935912e-05	0.0080472162852191	WNK2	protein_coding	ENST00000297954	ENST00000427277	65268	GO:0004674	BP	WNK lysine deficient protein kinase 2 [Source:HGNC Symbol;Acc:HGNC:14542]
ENSG00000146054	124.342227946151	1.7652324957884	0.493479047661991	3.57711741593028	0.000347404149389106	0.018897806157035	TRIM7	protein_coding	ENST00000274773	ENST00000274773	81786	GO:0005515	BP	tripartite motif containing 7 [Source:HGNC Symbol;Acc:HGNC:16278]
ENSG00000197380	10.091357266094	1.76237412751257	0.594111897174869	2.96640100272868	0.00301307346130402	0.084301985367912	DACT3	protein_coding	ENST00000391916	ENST00000391916	147906	GO:0001837	BP	dishevelled binding antagonist of beta catenin 3 [Source:HGNC Symbol;Acc:HGNC:30745]
ENSG00000187164	1821.55648688722	1.76077877319138	0.501688571155893	3.50970477388898	0.000448604481651444	0.0228707641427626	SHTN1	protein_coding	ENST00000615301	ENST00000355371	57698	GO:0005515	BP	shootin 1 [Source:HGNC Symbol;Acc:HGNC:29319]
ENSG00000287694	10.1640201429473	1.75531978949193	0.578267238600672	3.03548199226981	0.00240151563832766	0.0731467907214529		protein_coding	ENST00000655556	ENST00000655556	NA	NA	NA	novel protein
ENSG00000037280	57.1464160051899	1.75452463346516	0.577312183270033	3.03912628957026	0.00237265369700263	0.072935504215862	FLT4	protein_coding	ENST00000261937	ENST00000261937	2324	GO:0001525	BP	fms related receptor tyrosine kinase 4 [Source:HGNC Symbol;Acc:HGNC:3767]
ENSG00000161055	9.80513844082119	1.75405240819161	0.584030520485504	3.00335743880897	0.00267018616976051	0.0781091921858145	SCGB3A1	protein_coding	ENST00000512120	ENST00000292641	92304	GO:0005125	BP	secretoglobin family 3A member 1 [Source:HGNC Symbol;Acc:HGNC:18384]
ENSG00000170743	333.576918345841	1.75327995745509	0.482494608721359	3.63378144701221	0.00027929747026254	0.0162661637974695	SYT9	protein_coding	ENST00000524820	ENST00000318881	143425	GO:0000149	MF	synaptotagmin 9 [Source:HGNC Symbol;Acc:HGNC:19265]
ENSG00000235961	26.8593329603911	1.74920750053323	0.506739581544839	3.45188646049835	0.000556681922666615	0.0267125765302779	PNMA6A	protein_coding	ENST00000421798	ENST00000421798	84968	GO:0005515	MF	PNMA family member 6A [Source:HGNC Symbol;Acc:HGNC:28248]
ENSG00000135069	222.245742219088	1.74685156401396	0.569347809994445	3.0681624366501	0.00215379508951515	0.0682520414959605	PSAT1	protein_coding	ENST00000347159	ENST00000376588	29968	GO:0004648	MF	phosphoserine aminotransferase 1 [Source:HGNC Symbol;Acc:HGNC:19129]
ENSG00000133424	1106.34428183249	1.74343624777141	0.587738048164166	2.96634912988386	0.00301358175978816	0.084301985367912	LARGE1	protein_coding	ENST00000676217	ENST00000397394	9215	GO:0000139	BP	LARGE xylosyl- and glucuronyltransferase 1 [Source:HGNC Symbol;Acc:HGNC:6511]
ENSG00000145362	158.121591068515	1.72230743500132	0.524744650982919	3.28218197512867	0.00103007106019957	0.0412649502046969	ANK2	protein_coding	ENST00000672356	ENST00000357077	287	GO:0002027	CC	ankyrin 2 [Source:HGNC Symbol;Acc:HGNC:493]
ENSG00000164066	296.43762605928	1.72217991118262	0.401118885068595	4.29344011286856	1.75925783207881e-05	0.00220731458406501	INTU	protein_coding	ENST00000504491	ENST00000335251	27152	GO:0001736	BP	inturned planar cell polarity protein [Source:HGNC Symbol;Acc:HGNC:29239]
ENSG00000116039	42.2647305732172	1.72109762004211	0.511364992982993	3.36569308352976	0.000763516099791913	0.033570653624573	ATP6V1B1	protein_coding	ENST00000234396	ENST00000234396	525	GO:0000221	MF	ATPase H+ transporting V1 subunit B1 [Source:HGNC Symbol;Acc:HGNC:853]
ENSG00000188316	1078.41881951713	1.71713014087834	0.507382236472721	3.38429297961964	0.000713618110350404	0.0319914423560734	ENO4	protein_coding	ENST00000341276	ENST00000341276	387712	GO:0000015	CC	enolase 4 [Source:HGNC Symbol;Acc:HGNC:31670]
ENSG00000166402	122.398293262684	1.70865122110864	0.493882390828453	3.45963179258628	0.000540914498380867	0.0261981995031998	TUB	protein_coding	ENST00000534099	ENST00000299506	7275	GO:0001664	BP	TUB bipartite transcription factor [Source:HGNC Symbol;Acc:HGNC:12406]
ENSG00000088367	77.9289362428845	1.70437631579054	0.39195296400832	4.34842053077156	1.37121486877709e-05	0.00181530313162706	EPB41L1	protein_coding	ENST00000202028	ENST00000338074	2036	GO:0003779	MF	erythrocyte membrane protein band 4.1 like 1 [Source:HGNC Symbol;Acc:HGNC:3378]
ENSG00000106571	62.9292140388043	1.70099025069379	0.540411655555971	3.14758246460066	0.00164626662310625	0.0564449250457385	GLI3	protein_coding	ENST00000677288	ENST00000395925	2737	GO:0000122	BP	GLI family zinc finger 3 [Source:HGNC Symbol;Acc:HGNC:4319]
ENSG00000137872	36.9729271621865	1.69568498729571	0.5776103110671	2.93569029985464	0.00332806407173959	0.0894636796116709	SEMA6D	protein_coding	ENST00000558014	ENST00000536845	80031	GO:0001755	BP	semaphorin 6D [Source:HGNC Symbol;Acc:HGNC:16770]
ENSG00000104267	2045.57266126505	1.68890125897751	0.492656792956016	3.42814974466066	0.000607710152702524	0.0284461195825886	CA2	protein_coding	ENST00000285379	ENST00000285379	760	GO:0002009	BP	carbonic anhydrase 2 [Source:HGNC Symbol;Acc:HGNC:1373]
ENSG00000166268	29.381097241674	1.68675934814943	0.559043537092422	3.01722359035262	0.00255101572837671	0.0758680534024962	MYRFL	protein_coding	ENST00000552032	ENST00000552032	196446	GO:0003700	MF	myelin regulatory factor like [Source:HGNC Symbol;Acc:HGNC:26316]
ENSG00000104833	59.3854329799651	1.68107756027273	0.5317907801851	3.16116341785316	0.00157140310511296	0.0547246214452507	TUBB4A	protein_coding	ENST00000264071	ENST00000264071	10382	GO:0000226	MF	tubulin beta 4A class IVa [Source:HGNC Symbol;Acc:HGNC:20774]
ENSG00000163431	12.261022967765	1.67880546002386	0.573686131006654	2.92634834500537	0.00342966675286164	0.0912020274626532	LMOD1	protein_coding	ENST00000367288	ENST00000367288	25802	GO:0003779	BP	leiomodin 1 [Source:HGNC Symbol;Acc:HGNC:6647]
ENSG00000212747	53.5486560434289	1.67723334265971	0.527942661824	3.17692329857376	0.00148846396230769	0.052962049635237	RTL8B	protein_coding	ENST00000391440	ENST00000391440	441518	GO:0005515	MF	retrotransposon Gag like 8B [Source:HGNC Symbol;Acc:HGNC:33156]
ENSG00000136193	2453.10064185088	1.67389469010728	0.548345253634722	3.05262912191147	0.00226846113186484	0.0709360032446464	SCRN1	protein_coding	ENST00000426154	ENST00000242059	9805	GO:0003674	MF	secernin 1 [Source:HGNC Symbol;Acc:HGNC:22192]
ENSG00000163814	496.725662569968	1.65802337767628	0.458950741370572	3.61263906606817	0.000303096459446988	0.0172783323576731	CDCP1	protein_coding	ENST00000296129	ENST00000296129	64866	GO:0005515	MF	CUB domain containing protein 1 [Source:HGNC Symbol;Acc:HGNC:24357]
ENSG00000104728	481.275756934564	1.6552116238635	0.327108397587709	5.06013185864384	4.18966641792811e-07	9.82590508705723e-05	ARHGEF10	protein_coding	ENST00000349830	ENST00000349830	9639	GO:0005085	BP	Rho guanine nucleotide exchange factor 10 [Source:HGNC Symbol;Acc:HGNC:14103]
ENSG00000105467	8.02466255370082	1.65368339563682	0.57385020037205	2.88173358581154	0.00395493971391332	0.0997497211244765	SYNGR4	protein_coding	ENST00000344846	ENST00000344846	23546	GO:0030672	CC	synaptogyrin 4 [Source:HGNC Symbol;Acc:HGNC:11502]
ENSG00000198673	9617.66084159605	1.65183233465571	0.391303545148855	4.22135795888928	2.42834954579357e-05	0.00278267355813857	TAFA2	protein_coding	ENST00000416284	ENST00000416284	338811	GO:0005615	BP	TAFA chemokine like family member 2 [Source:HGNC Symbol;Acc:HGNC:21589]
ENSG00000181001	5.4774513724972	1.6437277582345	0.47983773664794	3.42559084601658	0.00061346374148221	0.0285397251769689	OR52N1	protein_coding	ENST00000641645	ENST00000641645	79473	GO:0004930	BP	olfactory receptor family 52 subfamily N member 1 [Source:HGNC Symbol;Acc:HGNC:14853]
ENSG00000104341	960.948351892937	1.63197086885933	0.475139683730381	3.43471809394349	0.000593170545246732	0.0279390741443026	LAPTM4B	protein_coding	ENST00000445593	ENST00000521545	55353	GO:0005515	CC	lysosomal protein transmembrane 4 beta [Source:HGNC Symbol;Acc:HGNC:13646]
ENSG00000179057	56.0881047319334	1.61566899439425	0.443716804364788	3.6412166014474	0.000271352715955395	0.0159265446883415	IGSF22	protein_coding	ENST00000513874	ENST00000513874	283284	NA	NA	immunoglobulin superfamily member 22 [Source:HGNC Symbol;Acc:HGNC:26750]
ENSG00000145777	40.0453785034948	1.6141578629572	0.554278416121973	2.912178818455	0.00358917100217193	0.0939191337033616	TSLP	protein_coding	ENST00000420978	ENST00000344895	85480	GO:0001961	BP	thymic stromal lymphopoietin [Source:HGNC Symbol;Acc:HGNC:30743]
ENSG00000161270	15.6237166941373	1.60251396742665	0.511357911236566	3.13384017771711	0.001725348013901	0.0583074784859224	NPHS1	protein_coding	ENST00000378910	ENST00000378910	4868	GO:0005515	BP	NPHS1 adhesion molecule, nephrin [Source:HGNC Symbol;Acc:HGNC:7908]
ENSG00000076356	656.235068328108	1.5943434819255	0.290561078053297	5.48711992881943	4.08539780911675e-08	1.55496843278109e-05	PLXNA2	protein_coding	ENST00000367033	ENST00000367033	5362	GO:0001756	BP	plexin A2 [Source:HGNC Symbol;Acc:HGNC:9100]
ENSG00000126243	119.572838323947	1.58338580142261	0.505928395440615	3.12966383324588	0.00175006452166605	0.0587214436695445	LRFN3	protein_coding	ENST00000585876	ENST00000246529	79414	GO:0005886	CC	leucine rich repeat and fibronectin type III domain containing 3 [Source:HGNC Symbol;Acc:HGNC:28370]
ENSG00000196091	14.0783952524571	1.57771615056713	0.533749620360462	2.95591058126026	0.00311747457412202	0.0861582097729589	MYBPC1	protein_coding	ENST00000550514	ENST00000361466	4604	GO:0003779	MF	myosin binding protein C1 [Source:HGNC Symbol;Acc:HGNC:7549]
ENSG00000166510	21.4832287019945	1.5775907795318	0.508560003302392	3.10207403116159	0.00192169893680342	0.0630762522976392	CCDC68	protein_coding	ENST00000591504	ENST00000591504	80323	GO:0005515	BP	coiled-coil domain containing 68 [Source:HGNC Symbol;Acc:HGNC:24350]
ENSG00000198478	375.758041384546	1.57104962677671	0.520014620776683	3.02116433655311	0.00251804654858153	0.0751247125867781	SH3BGRL2	protein_coding	ENST00000369838	ENST00000369838	83699	GO:0005654	MF	SH3 domain binding glutamate rich protein like 2 [Source:HGNC Symbol;Acc:HGNC:15567]
ENSG00000151929	360.874953997199	1.5613446915192	0.435397468544533	3.58602151900087	0.000335761264404101	0.0183892735523415	BAG3	protein_coding	ENST00000369085	ENST00000369085	9531	GO:0000045	BP	BAG cochaperone 3 [Source:HGNC Symbol;Acc:HGNC:939]
ENSG00000085741	77.3839740217491	1.56015171095892	0.509700008046168	3.06092149564494	0.00220656940896295	0.0692610412153184	WNT11	protein_coding	ENST00000322563	ENST00000322563	7481	GO:0001649	BP	Wnt family member 11 [Source:HGNC Symbol;Acc:HGNC:12776]
ENSG00000111846	1915.40109357207	1.55993042329463	0.48100666400405	3.24305366231161	0.00118255935892182	0.0452523997054353	GCNT2	protein_coding	ENST00000410107	ENST00000495262	2651	GO:0000139	CC	glucosaminyl (N-acetyl) transferase 2 (I blood group) [Source:HGNC Symbol;Acc:HGNC:4204]
ENSG00000162779	48.7349685403554	1.55833964913717	0.428367228536771	3.63785916691197	0.000274913671157914	0.0160854379548158	AXDND1	protein_coding	ENST00000509175	ENST00000367618	126859	GO:0005737	BP	axonemal dynein light chain domain containing 1 [Source:HGNC Symbol;Acc:HGNC:26564]
ENSG00000171033	268.436227351769	1.55670418418983	0.483503149651153	3.21963607747539	0.00128353426580984	0.0480286540913412	PKIA	protein_coding	ENST00000396418	ENST00000396418	5569	GO:0000122	BP	cAMP-dependent protein kinase inhibitor alpha [Source:HGNC Symbol;Acc:HGNC:9017]
ENSG00000157077	875.25030551043	1.55164107439597	0.524450253103889	2.9586048728412	0.0030903506826795	0.0857492666230091	ZFYVE9	protein_coding	ENST00000287727	ENST00000287727	9372	GO:0005515	MF	zinc finger FYVE-type containing 9 [Source:HGNC Symbol;Acc:HGNC:6775]
ENSG00000174332	19.6459335445371	1.54683062628215	0.494289523465151	3.12940200601116	0.0017516248642492	0.0587215093503328	GLIS1	protein_coding	ENST00000312233	ENST00000628545	148979	GO:0000122	BP	GLIS family zinc finger 1 [Source:HGNC Symbol;Acc:HGNC:29525]
ENSG00000116133	900.029093687844	1.53224219144462	0.465982506993743	3.28819680663505	0.00100831325925188	0.0408247139662737	DHCR24	protein_coding	ENST00000371269	ENST00000371269	1718	GO:0000139	BP	24-dehydrocholesterol reductase [Source:HGNC Symbol;Acc:HGNC:2859]
ENSG00000157240	482.531192831555	1.53139413099472	0.464512719474853	3.29677545262058	0.000978016591409515	0.0400658922043311	FZD1	protein_coding	ENST00000287934	ENST00000287934	8321	GO:0001934	BP	frizzled class receptor 1 [Source:HGNC Symbol;Acc:HGNC:4038]
ENSG00000274750	103.758224970323	1.52710335720376	0.475126755419842	3.21409674320349	0.00130855576575563	0.0485790047383624	H3C6	protein_coding	ENST00000634733	ENST00000614911	8353	GO:0000786	CC	H3 clustered histone 6 [Source:HGNC Symbol;Acc:HGNC:4769]
ENSG00000154153	1287.54439126226	1.52657609393096	0.437235074549071	3.49143100083026	0.0004804405414336	0.0240099204797871	RETREG1	protein_coding	ENST00000510362	ENST00000306320	54463	GO:0000423	BP	reticulophagy regulator 1 [Source:HGNC Symbol;Acc:HGNC:25964]
ENSG00000166387	2088.13359323331	1.51626627345578	0.44242725428484	3.4271538626316	0.000609943361455397	0.0285152305248149	PPFIBP2	protein_coding	ENST00000526873	ENST00000299492	8495	GO:0003674	MF	PPFIA binding protein 2 [Source:HGNC Symbol;Acc:HGNC:9250]
ENSG00000165091	23.9912757880725	1.51288845026614	0.450688407434322	3.35683906066879	0.000788389890729716	0.0344005977719927	TMC1	protein_coding	ENST00000643676	ENST00000297784	117531	GO:0005245	BP	transmembrane channel like 1 [Source:HGNC Symbol;Acc:HGNC:16513]
ENSG00000160360	1192.59801434843	-1.50407461703467	0.457370964049295	-3.28852230521692	0.00100714803622156	0.0408247139662737	GPSM1	protein_coding	ENST00000616132	ENST00000440944	26086	GO:0000132	BP	G protein signaling modulator 1 [Source:HGNC Symbol;Acc:HGNC:17858]
ENSG00000198883	16.8820773354633	-1.50775454348413	0.388359790031133	-3.88236522468832	0.000103445352523497	0.00845536730680667	PNMA5	protein_coding	ENST00000361887	ENST00000535214	114824	GO:0005515	MF	PNMA family member 5 [Source:HGNC Symbol;Acc:HGNC:18743]
ENSG00000027869	736.676617915455	-1.50942928894002	0.40958256540316	-3.68528696394648	0.00022844509928317	0.0141579601744887	SH2D2A	protein_coding	ENST00000368198	ENST00000368199	9047	GO:0001525	BP	SH2 domain containing 2A [Source:HGNC Symbol;Acc:HGNC:10821]
ENSG00000175183	201.000358752812	-1.51050880135683	0.476589713765791	-3.16941125191622	0.00152748098087932	0.053791598916368	CSRP2	protein_coding	ENST00000311083	ENST00000311083	1466	GO:0003674	MF	cysteine and glycine rich protein 2 [Source:HGNC Symbol;Acc:HGNC:2470]
ENSG00000070526	26.3745640762847	-1.51567935129358	0.517492525539105	-2.92889129116329	0.00340173370831912	0.0907795523110288	ST6GALNAC1	protein_coding	ENST00000592042	ENST00000156626	55808	GO:0000139	CC	ST6 N-acetylgalactosaminide alpha-2,6-sialyltransferase 1 [Source:HGNC Symbol;Acc:HGNC:23614]
ENSG00000137225	58.2485338333362	-1.54238518710703	0.524076066139299	-2.94305595458555	0.00324989672889895	0.0882908137286527	CAPN11	protein_coding	ENST00000532171	ENST00000398776	11131	GO:0001669	CC	calpain 11 [Source:HGNC Symbol;Acc:HGNC:1478]
ENSG00000102539	61.6946173493044	-1.54746281044476	0.417946607483223	-3.702537077076	0.000213454153668287	0.0135635176465004	MLNR	protein_coding	ENST00000218721	ENST00000218721	2862	GO:0005829	MF	motilin receptor [Source:HGNC Symbol;Acc:HGNC:4495]
ENSG00000186329	5.52755892529381	-1.55317428460291	0.526911569882659	-2.94769440145108	0.00320153383231572	0.0877359973349007	TMEM212	protein_coding	ENST00000334567	ENST00000334567	389177	GO:0016020	CC	transmembrane protein 212 [Source:HGNC Symbol;Acc:HGNC:34295]
ENSG00000160221	222.347842689277	-1.56792496098937	0.498908161944234	-3.14271258838341	0.00167390111643185	0.0570291753781815	GATD3	protein_coding	ENST00000645487	ENST00000291577	8209	GO:0005739	CC	glutamine amidotransferase class 1 domain containing 3 [Source:HGNC Symbol;Acc:HGNC:1273]
ENSG00000263961	4289.37341793525	-1.65084324098624	0.560621406502904	-2.94466679623245	0.00323302631112037	0.0882473833736286	RHEX	protein_coding	ENST00000331555	ENST00000331555	440712	GO:0005128	BP	regulator of hemoglobinization and erythroid cell expansion [Source:HGNC Symbol;Acc:HGNC:25341]
ENSG00000196188	30.3116279675775	-1.66318970577151	0.473975108546043	-3.50902331321464	0.000449755479679072	0.0228707641427626	CTSE	protein_coding	ENST00000678498	ENST00000358184	1510	GO:0004190	BP	cathepsin E [Source:HGNC Symbol;Acc:HGNC:2530]
ENSG00000146839	9.02514976426876	-1.67734274092706	0.494176152267505	-3.39422032655897	0.000688242971100987	0.0312830921520582	ZAN	protein_coding	ENST00000613979	ENST00000613979	7455	GO:0005615	BP	zonadhesin [Source:HGNC Symbol;Acc:HGNC:12857]
ENSG00000184368	55.1373407645089	-1.69257321131901	0.489559343451208	-3.45734022639013	0.000545535627614057	0.0262634100047213	MAP7D2	protein_coding	ENST00000379651	ENST00000379643	256714	GO:0000226	BP	MAP7 domain containing 2 [Source:HGNC Symbol;Acc:HGNC:25899]
ENSG00000174611	653.774744326142	-1.6971825543834	0.547881798623464	-3.09771662181062	0.00195017810601056	0.0636782159554454	KY	protein_coding	ENST00000423778	ENST00000423778	339855	GO:0005737	MF	kyphoscoliosis peptidase [Source:HGNC Symbol;Acc:HGNC:26576]
ENSG00000099985	901.610880432077	-1.72448264376097	0.591842653196475	-2.91375188058386	0.00357113616556181	0.0936654389786566	OSM	protein_coding	ENST00000215781	ENST00000215781	5008	GO:0002675	BP	oncostatin M [Source:HGNC Symbol;Acc:HGNC:8506]
ENSG00000116254	39.1977166766743	-1.73668729177708	0.431047983065361	-4.02898832614127	5.60173996401663e-05	0.00518622023548183	CHD5	protein_coding	ENST00000262450	ENST00000262450	26038	GO:0000122	BP	chromodomain helicase DNA binding protein 5 [Source:HGNC Symbol;Acc:HGNC:16816]
ENSG00000091181	427.936942376063	-1.74804255133761	0.589838366401568	-2.96359587797231	0.00304067320867785	0.0847452715800222	IL5RA	protein_coding	ENST00000446632	ENST00000446632	3568	GO:0002437	BP	interleukin 5 receptor subunit alpha [Source:HGNC Symbol;Acc:HGNC:6017]
ENSG00000092345	5.12924774645191	-1.7624677891347	0.59871383321713	-2.94375658511889	0.00324254916173067	0.0882821495398653	DAZL	protein_coding	ENST00000250863	ENST00000399444	1618	GO:0001556	BP	deleted in azoospermia like [Source:HGNC Symbol;Acc:HGNC:2685]
ENSG00000283809	544.355218986215	-1.77482082655495	0.479064457185052	-3.70476415007631	0.000211587512240557	0.0134904044817875		protein_coding	ENST00000638240	ENST00000638240	NA	NA	NA	novel protein
ENSG00000255393	8.64066711641603	-1.83954892795283	0.633086978985159	-2.90568119234049	0.00366454610818931	0.094968199382862	OOSP4B	protein_coding	ENST00000644647	ENST00000642343	107987155	GO:0005576	CC	oocyte secreted protein family member 4B [Source:HGNC Symbol;Acc:HGNC:53905]
ENSG00000153283	3296.20309982666	-1.84405533378163	0.424721627267781	-4.34179758079279	1.41321704046372e-05	0.00186193815740257	CD96	protein_coding	ENST00000460744	ENST00000352690	10225	GO:0002728	BP	CD96 molecule [Source:HGNC Symbol;Acc:HGNC:16892]
ENSG00000095585	1069.76138384818	-1.8476079262851	0.579950506902604	-3.18580276126112	0.00144352974540929	0.0518222558495513	BLNK	protein_coding	ENST00000224337	ENST00000224337	29760	GO:0005068	BP	B cell linker [Source:HGNC Symbol;Acc:HGNC:14211]
ENSG00000172955	22.7696519271696	-1.88874612529101	0.598635844822397	-3.15508358149079	0.00160452132263963	0.0555698234911616	ADH6	protein_coding	ENST00000394897	ENST00000394899	130	GO:0004022	BP	alcohol dehydrogenase 6 (class V) [Source:HGNC Symbol;Acc:HGNC:255]
ENSG00000177494	50.8572129315715	-1.8901572902662	0.479719628904125	-3.94012914289975	8.14377567339951e-05	0.00700606418149239	ZBED2	protein_coding	ENST00000317012	ENST00000317012	79413	GO:0000122	BP	zinc finger BED-type containing 2 [Source:HGNC Symbol;Acc:HGNC:20710]
ENSG00000145721	76.8817551061552	-1.955657297277	0.554422005332363	-3.52738036814507	0.000419693370673392	0.0218130564142677	LIX1	protein_coding	ENST00000274382	ENST00000274382	167410	GO:0005515	MF	limb and CNS expressed 1 [Source:HGNC Symbol;Acc:HGNC:18581]
ENSG00000135116	11.8146096190532	-1.95741252581559	0.63179746145698	-3.09816459423819	0.00194723247694543	0.0636469179365134	HRK	protein_coding	ENST00000257572	ENST00000257572	8739	GO:0005515	BP	harakiri, BCL2 interacting protein [Source:HGNC Symbol;Acc:HGNC:5185]
ENSG00000137968	44.0311009527682	-1.99700522691428	0.625296119926974	-3.19369521619214	0.00140464330307938	0.0508437697438369	SLC44A5	protein_coding	ENST00000370859	ENST00000370859	204962	GO:0005515	MF	solute carrier family 44 member 5 [Source:HGNC Symbol;Acc:HGNC:28524]
ENSG00000221866	694.129989836865	-2.12238068275435	0.611368709181447	-3.47152324101765	0.000517514532677324	0.0254575262477993	PLXNA4	protein_coding	ENST00000321063	ENST00000321063	91584	GO:0002116	BP	plexin A4 [Source:HGNC Symbol;Acc:HGNC:9102]
ENSG00000230778	41.0063465298998	-2.14332188000849	0.578087565393607	-3.7076076503205	0.000209226484453558	0.013416516718369	ANKRD63	protein_coding	ENST00000434396	ENST00000434396	100131244	NA	NA	ankyrin repeat domain 63 [Source:HGNC Symbol;Acc:HGNC:40027]
ENSG00000174482	388.871840804854	-2.18952066158602	0.519109375371563	-4.21784072001941	2.46652946688857e-05	0.00278267355813857	LINGO2	protein_coding	ENST00000698399	ENST00000698399	158038	GO:0005615	CC	leucine rich repeat and Ig domain containing 2 [Source:HGNC Symbol;Acc:HGNC:21207]
ENSG00000286015	398.00905617292	-2.20853351030252	0.554486471256767	-3.98302505974002	6.80435774982365e-05	0.00604705198988455		protein_coding	ENST00000651827	ENST00000651827	NA	NA	NA	novel protein
ENSG00000100033	408.829541887497	-2.21649741001858	0.575321841630962	-3.85262169733569	0.000116859863773513	0.00921212662520865	PRODH	protein_coding	ENST00000610940	ENST00000357068	5625	GO:0004657	MF	proline dehydrogenase 1 [Source:HGNC Symbol;Acc:HGNC:9453]
ENSG00000259823	683.780785919603	-2.2432691999295	0.589782565479159	-3.80355292141774	0.000142635504600886	0.0104799211921753	LYPD8	protein_coding	ENST00000590317	ENST00000590317	646627	GO:0005576	CC	LY6/PLAUR domain containing 8 [Source:HGNC Symbol;Acc:HGNC:44208]
ENSG00000043591	37.6982676489343	-2.255332037688	0.682261130733135	-3.3056727638353	0.000947486726311762	0.0392763997075396	ADRB1	protein_coding	ENST00000369295	ENST00000369295	153	GO:0001996	BP	adrenoceptor beta 1 [Source:HGNC Symbol;Acc:HGNC:285]
ENSG00000053747	117.068991310366	-2.31280321489048	0.733187958129559	-3.15444790008648	0.00160802086728834	0.055620155248954	LAMA3	protein_coding	ENST00000313654	ENST00000313654	3909	GO:0005102	BP	laminin subunit alpha 3 [Source:HGNC Symbol;Acc:HGNC:6483]
ENSG00000106341	13.4887037809251	-2.37934352434406	0.792318250288503	-3.00301491664199	0.00267319328568322	0.0781091921858145	PPP1R17	protein_coding	ENST00000409146	ENST00000342032	10842	GO:0004865	MF	protein phosphatase 1 regulatory subunit 17 [Source:HGNC Symbol;Acc:HGNC:16973]
ENSG00000251692	130.231777208726	-2.38809863964108	0.788716153821857	-3.02783026323114	0.00246316396644371	0.0741807200120841	PTX4	protein_coding	ENST00000447419	ENST00000447419	390667	GO:0005576	MF	pentraxin 4 [Source:HGNC Symbol;Acc:HGNC:14171]
ENSG00000169194	5.71769592085418	-2.43735117371738	0.814580315370425	-2.99215574907308	0.00277014896001145	0.0799861938407596	IL13	protein_coding	ENST00000468334	ENST00000304506	3596	GO:0001774	BP	interleukin 13 [Source:HGNC Symbol;Acc:HGNC:5973]
ENSG00000145113	37.2736587272158	-2.45728274134303	0.779946255448464	-3.15057957414016	0.00162946862082074	0.0560521414818465	MUC4	protein_coding	ENST00000308466	ENST00000463781	4585	GO:0005176	BP	mucin 4, cell surface associated [Source:HGNC Symbol;Acc:HGNC:7514]
ENSG00000130368	9.59625588839088	-2.56663727595635	0.7651013297574	-3.35463706064945	0.000794691739718381	0.0346182421321715	MAS1	protein_coding	ENST00000674077	ENST00000674077	4142	GO:0001595	BP	MAS1 proto-oncogene, G protein-coupled receptor [Source:HGNC Symbol;Acc:HGNC:6899]
ENSG00000241945	48.9186896322474	-2.581944005007	0.691838860446446	-3.73200199153436	0.000189963999385187	0.0125584662691914	PWP2	protein_coding	ENST00000456705	ENST00000291576	5822	GO:0000028	BP	PWP2 small subunit processome component [Source:HGNC Symbol;Acc:HGNC:9711]
ENSG00000169247	334.812979449977	-2.58434140218104	0.628887889748283	-4.10938331665989	3.96717103147675e-05	0.00404018842262366	SH3TC2	protein_coding	ENST00000504690	ENST00000515425	79628	GO:0005886	CC	SH3 domain and tetratricopeptide repeats 2 [Source:HGNC Symbol;Acc:HGNC:29427]
ENSG00000163701	220.118651100175	-2.6435181522625	0.579628855098356	-4.56070833777577	5.09813520963401e-06	0.000784093195241711	IL17RE	protein_coding	ENST00000461534	ENST00000383814	132014	GO:0005515	MF	interleukin 17 receptor E [Source:HGNC Symbol;Acc:HGNC:18439]
ENSG00000128342	61.4746903123057	-2.66315092749596	0.677399669324382	-3.93143228155412	8.4441282578627e-05	0.00719871486164082	LIF	protein_coding	ENST00000249075	ENST00000249075	3976	GO:0000902	BP	LIF interleukin 6 family cytokine [Source:HGNC Symbol;Acc:HGNC:6596]
ENSG00000086696	31.7510460987208	-2.66791588750656	0.865602680950211	-3.08214836462599	0.00205512378611355	0.0658495913133882	HSD17B2	protein_coding	ENST00000563491	ENST00000199936	3294	GO:0001701	BP	hydroxysteroid 17-beta dehydrogenase 2 [Source:HGNC Symbol;Acc:HGNC:5211]
ENSG00000070915	37.9859246879836	-2.68792627414559	0.709939710384829	-3.78613315303714	0.000153009707045464	0.0109403392242507	SLC12A3	protein_coding	ENST00000566786	ENST00000563236	6559	GO:0002021	MF	solute carrier family 12 member 3 [Source:HGNC Symbol;Acc:HGNC:10912]
ENSG00000205927	34.9525277452001	-2.87000869390532	0.8612684746274	-3.33230436089854	0.000861300040344326	0.0366511519558888	OLIG2	protein_coding	ENST00000430860	ENST00000382357	10215	GO:0000122	BP	oligodendrocyte transcription factor 2 [Source:HGNC Symbol;Acc:HGNC:9398]
ENSG00000176884	37.3461227559123	-2.98663960704567	0.789486472162381	-3.78301555803148	0.000154939725700301	0.0110156298190812	GRIN1	protein_coding	ENST00000371560	ENST00000371561	2902	GO:0001540	BP	glutamate ionotropic receptor NMDA type subunit 1 [Source:HGNC Symbol;Acc:HGNC:4584]
ENSG00000160963	45.4380285626495	-3.08646634871541	0.726863579181582	-4.24628009590279	2.17348894131822e-05	0.00259174799993075	COL26A1	protein_coding	ENST00000313669	ENST00000313669	136227	GO:0005576	CC	collagen type XXVI alpha 1 chain [Source:HGNC Symbol;Acc:HGNC:18038]
ENSG00000197430	24.7602080218538	-3.28704267372698	0.891582997350881	-3.6867489437255	0.000227137239040159	0.0141238777680885	OPALIN	protein_coding	ENST00000371172	ENST00000371172	93377	GO:0005794	CC	oligodendrocytic myelin paranodal and inner loop protein [Source:HGNC Symbol;Acc:HGNC:20707]
ENSG00000106236	43.066650492928	-3.31624188090291	1.03404347596117	-3.20706233151404	0.00134097937036805	0.0493933955570267	NPTX2	protein_coding	ENST00000265634	ENST00000265634	4885	GO:0003674	BP	neuronal pentraxin 2 [Source:HGNC Symbol;Acc:HGNC:7953]
ENSG00000062524	228.741032056052	-3.33082660767166	0.659091953097453	-5.0536599514198	4.33423007292565e-07	0.000100813656406118	LTK	protein_coding	ENST00000263800	ENST00000263800	4058	GO:0004672	MF	leukocyte receptor tyrosine kinase [Source:HGNC Symbol;Acc:HGNC:6721]
ENSG00000107447	840.466857524675	-3.3922376711385	0.920182726718064	-3.68648266549981	0.000227374921989868	0.0141238777680885	DNTT	protein_coding	ENST00000371174	ENST00000371174	1791	GO:0000791	CC	DNA nucleotidylexotransferase [Source:HGNC Symbol;Acc:HGNC:2983]
ENSG00000184937	280.270935721002	-3.4703378668597	0.847373182628794	-4.09540676764601	4.21427798772582e-05	0.00418003503519518	WT1	protein_coding	ENST00000379079	ENST00000452863	7490	GO:0000122	BP	WT1 transcription factor [Source:HGNC Symbol;Acc:HGNC:12796]
ENSG00000174358	41.19810906035	-3.55992597712214	0.879963444013898	-4.04553848383038	5.22029886587204e-05	0.00490997473625284	SLC6A19	protein_coding	ENST00000515652	ENST00000304460	340024	GO:0003333	BP	solute carrier family 6 member 19 [Source:HGNC Symbol;Acc:HGNC:27960]
ENSG00000204655	4.28467441214938	-3.80100050946182	1.1049890916554	-3.43985342313878	0.000582029310510352	0.0275867250935102	MOG	protein_coding	ENST00000376903	ENST00000376917	4340	GO:0001618	MF	myelin oligodendrocyte glycoprotein [Source:HGNC Symbol;Acc:HGNC:7197]
ENSG00000259060	12.7811786737319	-3.87271918439061	0.982173840412852	-3.94300787196972	8.04660131407472e-05	0.00695421981916627		protein_coding	ENST00000335950	ENST00000555283	NA	NA	NA	novel protein
ENSG00000173464	12.7811786737319	-3.87271918439061	0.982173840412852	-3.94300787196972	8.04660131407472e-05	0.00695421981916627	RNASE11	protein_coding	ENST00000557105	ENST00000553849	122651	GO:0003676	MF	ribonuclease A family member 11 (inactive) [Source:HGNC Symbol;Acc:HGNC:19269]
ENSG00000196242	2.38923626817788	-3.91339289867794	1.32999203860692	-2.94241828904252	0.00325659715962457	0.088301899380832	OR2C3	protein_coding	ENST00000366487	ENST00000641802	81472	GO:0004930	BP	olfactory receptor family 2 subfamily C member 3 [Source:HGNC Symbol;Acc:HGNC:15005]
ENSG00000179455	124.737433951855	-4.04593852406764	0.95864683992728	-4.2204682220353	2.43795423538901e-05	0.00278267355813857	MKRN3	protein_coding	ENST00000314520	ENST00000314520	7681	GO:0000209	BP	makorin ring finger protein 3 [Source:HGNC Symbol;Acc:HGNC:7114]
ENSG00000168333	2.60258120645419	-4.8198308056654	1.51528446126468	-3.18080923343112	0.001468643043726	0.0524052448206811	PPDPFL	protein_coding	ENST00000517663	ENST00000522267	492307	GO:0030154	BP	pancreatic progenitor cell differentiation and proliferation factor like [Source:HGNC Symbol;Acc:HGNC:31745]
ENSG00000172482	5.5448238204131	-5.02328937205989	1.34600764576297	-3.73199170738179	0.000189971756944856	0.0125584662691914	AGXT	protein_coding	ENST00000307503	ENST00000307503	189	GO:0004760	BP	alanine--glyoxylate aminotransferase [Source:HGNC Symbol;Acc:HGNC:341]
ENSG00000204644	46.7440759963917	-5.25607091079217	1.46014628793269	-3.59968789033723	0.000318599355984066	0.0177590862911769	ZFP57	protein_coding	ENST00000376883	ENST00000376883	346171	GO:0000977	BP	ZFP57 zinc finger protein [Source:HGNC Symbol;Acc:HGNC:18791]
ENSG00000152192	155.455355381156	-6.2305585185828	1.03063724516668	-6.0453457778689	1.49089903644845e-09	8.77790103006471e-07	POU4F1	protein_coding	ENST00000377208	ENST00000377208	5457	GO:0000122	BP	POU class 4 homeobox 1 [Source:HGNC Symbol;Acc:HGNC:9218]
