# Supplementary material for: Splenomegaly in de novo acute myeloid leukemia is associated with ASXL1 mutations together with a distinct clinical and gene expression profile
Source: Biomark Res. 2025 Oct 22;13:131. doi: 10.1186/s40364-025-00833-8 (PMC12542016; doi:10.1186/s40364-025-00833-8)
Supplement: Supplementary file 6 — Supplementary Material 6: Table 3. [file 40364_2025_833_MOESM6_ESM.xlsx]

## Sheet: KEGG pathways
Category	Term	Count	%	PValue	Genes	List Total	Pop Hits	Pop Total	Fold Enrichment	Bonferroni	Benjamini	FDR
KEGG_PATHWAY	hsa04820:Cytoskeleton in muscle cells	16	2.82187	0.00132275	MYBPC1, COL27A1, NEBL, SDC2, SYNPO2, LMOD1, FN1, FBLN1, ANK2, DES, CSRP2, DAAM2, PKP2, COL6A3, DSG2, DMD	237	232	8865	2.57966	0.305106	0.363756	0.363756
KEGG_PATHWAY	hsa04360:Axon guidance	13	2.29277	0.00369316	ROBO2, NRP1, TRPC6, TRPC1, SEMA6D, WNT5A, SEMA3E, SMO, PARD3, PLXNA2, MET, PLXNA4, EPHA3	237	184	8865	2.64275	0.638502	0.507809	0.507809
KEGG_PATHWAY	hsa04726:Serotonergic synapse	9	1.5873	0.0115152	PLCB4, MAOB, MAOA, TRPC1, HTR1B, KCNN2, HTR2A, GNG12, ALOX15B	237	115	8865	2.92735	0.958623	1	1
KEGG_PATHWAY	hsa00260:Glycine, serine and threonine metabolism	5	0.881834	0.0229472	GATM, MAOB, MAOA, PSAT1, AGXT	237	41	8865	4.56159	0.998312	1	1
KEGG_PATHWAY	hsa05412:Arrhythmogenic right ventricular cardiomyopathy	7	1.23457	0.0268138	SLC8A3, GJA1, DES, PKP2, DSG2, DMD, CTNNA3	237	86	8865	3.0446	0.999433	1	1
KEGG_PATHWAY	hsa04530:Tight junction	10	1.76367	0.0377204	MAGI1, AFDN, PRKAA2, CLDN14, PARD3, CLDN23, CD1E, AMOTL1, MPDZ, CFTR	237	170	8865	2.2003	0.999974	1	1
KEGG_PATHWAY	hsa05205:Proteoglycans in cancer	11	1.94004	0.0458485	FZD1, WNT11, SMO, CAV2, MMP2, SDC2, WNT5A, IGF2, FN1, ANK2, MET	237	204	8865	2.01694	0.999998	1	1
KEGG_PATHWAY	hsa04961:Endocrine and other factor-regulated calcium reabsorption	5	0.881834	0.0519729	SLC8A3, KL, PLCB4, KLK1, BDKRB2	237	53	8865	3.52878	1	1	1
KEGG_PATHWAY	hsa04974:Protein digestion and absorption	7	1.23457	0.0609824	SLC8A3, COL26A1, SLC6A19, COL27A1, SLC7A8, COL8A2, COL6A3	237	105	8865	2.49367	1	1	1
KEGG_PATHWAY	hsa04972:Pancreatic secretion	7	1.23457	0.0632742	PLA2G2F, PLCB4, PLA2G12B, PLA2G2C, CA2, TRPC1, CFTR	237	106	8865	2.47015	1	1	1
KEGG_PATHWAY	hsa00360:Phenylalanine metabolism	3	0.529101	0.0662876	ALDH3A1, MAOB, MAOA	237	16	8865	7.01345	1	1	1
KEGG_PATHWAY	hsa00512:Mucin type O-glycan biosynthesis	4	0.705467	0.0699288	ST6GALNAC1, GALNT5, GALNTL6, C1GALT1C1L	237	36	8865	4.15612	1	1	1
KEGG_PATHWAY	hsa00350:Tyrosine metabolism	4	0.705467	0.0699288	ALDH3A1, MAOB, MAOA, ADH6	237	36	8865	4.15612	1	1	1
KEGG_PATHWAY	hsa05200:Pathways in cancer	21	3.7037	0.0752644	FZD1, GSTM3, ARNT2, FLT4, MMP2, LAMA3, IL13, WNT5A, IGF2, FN1, IL5RA, GNG12, GLI3, AR, PLCB4, WNT11, SMO, BDKRB2, CTNNA3, MET, NKX3-1	237	533	8865	1.47375	1	1	1
KEGG_PATHWAY	hsa04928:Parathyroid hormone synthesis, secretion and action	7	1.23457	0.0861569	KL, SLC12A3, MMP14, PLCB4, MMP16, WNK2, WNK3	237	115	8865	2.27683	1	1	1
KEGG_PATHWAY	hsa05217:Basal cell carcinoma	5	0.881834	0.0864601	FZD1, WNT11, SMO, WNT5A, GLI3	237	63	8865	2.96866	1	1	1
KEGG_PATHWAY	hsa04540:Gap junction	6	1.0582	0.0983528	GJA1, PLCB4, PRKG2, ADRB1, HTR2A, TUBB4A	237	92	8865	2.43946	1	1	1
KEGG_PATHWAY	hsa04924:Renin secretion	5	0.881834	0.111338	ADCYAP1, PLCB4, PDE1C, PRKG2, ADRB1	237	69	8865	2.71051	1	1	1
KEGG_PATHWAY	hsa00340:Histidine metabolism	3	0.529101	0.11516	ALDH3A1, MAOB, MAOA	237	22	8865	5.10069	1	1	1
KEGG_PATHWAY	hsa04150:mTOR signaling pathway	8	1.41093	0.128578	FZD1, RPS6KA6, WNT11, PRKAA2, IRS1, WNT5A, LPIN3, ATP6V1B1	237	158	8865	1.89393	1	1	1
KEGG_PATHWAY	hsa00982:Drug metabolism - cytochrome P450	5	0.881834	0.129496	GSTM3, ALDH3A1, MAOB, MAOA, ADH6	237	73	8865	2.56199	1	1	1
KEGG_PATHWAY	hsa04020:Calcium signaling pathway	11	1.94004	0.1402	SLC8A3, PLCB4, PDE1C, CCKBR, FLT4, NTRK3, BDKRB2, ADRB1, HTR2A, MET, GRIN1	237	254	8865	1.6199	1	1	1
KEGG_PATHWAY	hsa05030:Cocaine addiction	4	0.705467	0.141252	GPSM1, MAOB, MAOA, GRIN1	237	49	8865	3.05347	1	1	1
KEGG_PATHWAY	hsa00330:Arginine and proline metabolism	4	0.705467	0.147495	GATM, MAOB, MAOA, PRODH	237	50	8865	2.99241	1	1	1
KEGG_PATHWAY	hsa00565:Ether lipid metabolism	4	0.705467	0.147495	PLA2G2F, PLA2G12B, PLA2G2C, ENPP6	237	50	8865	2.99241	1	1	1
KEGG_PATHWAY	hsa00592:alpha-Linolenic acid metabolism	3	0.529101	0.151434	PLA2G2F, PLA2G12B, PLA2G2C	237	26	8865	4.31597	1	1	1
KEGG_PATHWAY	hsa01100:Metabolic pathways	49	8.64198	0.155062	ST6GALNAC1, ALDH1L1, OGDHL, PLOD2, ENO4, SPTLC3, CA2, LRAT, ENPP6, GYG2, LARGE1, AASS, PLA2G12B, ELOVL2, ELOVL7, ALDH3A1, PLCB4, AGXT, C1GALT1C1L, MOCS1, ATP6V1B1, CDS1, PDE1C, MAOB, MAOA, ADH6, HSD17B2, GCNT2, ST8SIA5, CHSY3, PRODH, BCO1, PLA2G2F, GSTM3, OLAH, KL, GALNT5, PLA2G2C, MOCOS, DHCR24, NMNAT2, CYP8B1, ALOX15B, ASS1, GATM, PSAT1, GALNTL6, CDO1, LPIN3	237	1564	8865	1.1719	1	1	1
KEGG_PATHWAY	hsa04310:Wnt signaling pathway	8	1.41093	0.181893	FZD1, PLCB4, SFRP2, WNT11, DAAM2, WNT5A, ROR2, LGR4	237	174	8865	1.71977	1	1	1
KEGG_PATHWAY	hsa04340:Hedgehog signaling pathway	4	0.705467	0.186669	EVC2, EVC, SMO, GLI3	237	56	8865	2.67179	1	1	1
KEGG_PATHWAY	hsa00591:Linoleic acid metabolism	3	0.529101	0.18957	PLA2G2F, PLA2G12B, PLA2G2C	237	30	8865	3.74051	1	1	1
KEGG_PATHWAY	hsa04015:Rap1 signaling pathway	9	1.5873	0.204125	MAGI1, AFDN, PLCB4, PARD3, FLT4, MAGI2, PRKD1, MET, GRIN1	237	212	8865	1.58795	1	1	1
KEGG_PATHWAY	hsa04610:Complement and coagulation cascades	5	0.881834	0.206825	F7, PROS1, BDKRB2, C8B, F5	237	88	8865	2.12529	1	1	1
KEGG_PATHWAY	hsa04978:Mineral absorption	4	0.705467	0.221126	SLC8A3, SLC6A19, STEAP1, STEAP2	237	61	8865	2.45279	1	1	1
KEGG_PATHWAY	hsa04520:Adherens junction	5	0.881834	0.235107	AFDN, PARD3, CTNNA3, MET, WASF3	237	93	8865	2.01102	1	1	1
KEGG_PATHWAY	hsa00590:Arachidonic acid metabolism	4	0.705467	0.235255	PLA2G2F, PLA2G12B, PLA2G2C, ALOX15B	237	63	8865	2.37492	1	1	1
KEGG_PATHWAY	hsa04390:Hippo signaling pathway	7	1.23457	0.240454	FZD1, WNT11, PARD3, WWC1, WNT5A, BMP8B, CTNNA3	237	157	8865	1.66774	1	1	1
KEGG_PATHWAY	hsa04514:Cell adhesion molecules	7	1.23457	0.24487	NLGN4Y, NLGN1, CLDN14, SDC2, CLDN23, SLITRK5, NCAM2	237	158	8865	1.65719	1	1	1
KEGG_PATHWAY	hsa04151:PI3K-Akt signaling pathway	13	2.29277	0.257654	MAGI1, PRKAA2, IRS1, FLT4, LAMA3, MAGI2, OSM, IGF2, FN1, GNG12, EREG, COL6A3, MET	237	362	8865	1.34328	1	1	1
KEGG_PATHWAY	hsa04713:Circadian entrainment	5	0.881834	0.258365	ADCYAP1, PLCB4, PRKG2, GNG12, GRIN1	237	97	8865	1.9281	1	1	1
KEGG_PATHWAY	hsa05202:Transcriptional misregulation in cancer	8	1.41093	0.275248	ARNT2, EYA1, WT1, HMGA2, ETV1, MET, PBX1, H3C6	237	198	8865	1.51132	1	1	1
KEGG_PATHWAY	hsa04022:cGMP-PKG signaling pathway	7	1.23457	0.280991	SLC8A3, PLCB4, TRPC6, IRS1, BDKRB2, PRKG2, ADRB1	237	166	8865	1.57732	1	1	1
KEGG_PATHWAY	hsa04270:Vascular smooth muscle contraction	6	1.0582	0.285505	PLA2G2F, PLCB4, PLA2G12B, RAMP3, PLA2G2C, AVP	237	134	8865	1.67485	1	1	1
KEGG_PATHWAY	hsa00564:Glycerophospholipid metabolism	5	0.881834	0.294025	CDS1, PLA2G2F, PLA2G12B, PLA2G2C, LPIN3	237	103	8865	1.81578	1	1	1
KEGG_PATHWAY	hsa05146:Amoebiasis	5	0.881834	0.294025	PLCB4, LAMA3, FN1, CD1E, C8B	237	103	8865	1.81578	1	1	1
KEGG_PATHWAY	hsa04014:Ras signaling pathway	9	1.5873	0.304735	PLA2G2F, AFDN, PLA2G12B, PLA2G2C, FLT4, IGF2, GNG12, MET, GRIN1	237	238	8865	1.41448	1	1	1
KEGG_PATHWAY	hsa04975:Fat digestion and absorption	3	0.529101	0.318112	PLA2G2F, PLA2G12B, PLA2G2C	237	43	8865	2.60966	1	1	1
KEGG_PATHWAY	hsa05418:Fluid shear stress and atherosclerosis	6	1.0582	0.322061	GSTM3, PRKAA2, CAV2, MMP2, SDC2, ASS1	237	141	8865	1.5917	1	1	1
KEGG_PATHWAY	hsa04971:Gastric acid secretion	4	0.705467	0.329677	PLCB4, CCKBR, CA2, CFTR	237	76	8865	1.96869	1	1	1
KEGG_PATHWAY	hsa05100:Bacterial invasion of epithelial cells	4	0.705467	0.344339	CAV2, FN1, CTNNA3, MET	237	78	8865	1.91821	1	1	1
KEGG_PATHWAY	hsa04721:Synaptic vesicle cycle	4	0.705467	0.351661	RIMS1, SYT1, SLC6A11, ATP6V1B1	237	79	8865	1.89393	1	1	1
KEGG_PATHWAY	hsa00514:Other types of O-glycan biosynthesis	3	0.529101	0.357219	GALNT5, GALNTL6, C1GALT1C1L	237	47	8865	2.38756	1	1	1
KEGG_PATHWAY	hsa04670:Leukocyte transendothelial migration	5	0.881834	0.372841	AFDN, CLDN14, MMP2, CLDN23, CTNNA3	237	116	8865	1.61229	1	1	1
KEGG_PATHWAY	hsa05034:Alcoholism	7	1.23457	0.384431	H2AC25, MAOB, MAOA, PKIA, GNG12, H3C6, GRIN1	237	188	8865	1.39274	1	1	1
KEGG_PATHWAY	hsa04080:Neuroactive ligand-receptor interaction	12	2.1164	0.391354	ADCYAP1, MAS1, GLRB, CCKBR, MLNR, BDKRB2, HTR1B, ADRB1, AVP, HTR2A, LYPD6, GRIN1	237	368	8865	1.21973	1	1	1
KEGG_PATHWAY	hsa04060:Cytokine-cytokine receptor interaction	10	1.76367	0.398412	GDF10, EDA, TSLP, IL13, OSM, LIF, IL5RA, BMP8B, ACKR3, IL17RE	237	298	8865	1.2552	1	1	1
KEGG_PATHWAY	hsa04911:Insulin secretion	4	0.705467	0.402536	ADCYAP1, PLCB4, PCLO, KCNN2	237	86	8865	1.73977	1	1	1
KEGG_PATHWAY	hsa04512:ECM-receptor interaction	4	0.705467	0.424017	LAMA3, FN1, COL6A3, FREM1	237	89	8865	1.68113	1	1	1
KEGG_PATHWAY	hsa04211:Longevity regulating pathway	4	0.705467	0.431121	KL, PRKAA2, IRS1, PPARGC1A	237	90	8865	1.66245	1	1	1
KEGG_PATHWAY	hsa00532:Glycosaminoglycan biosynthesis - chondroitin sulfate / dermatan sulfate	2	0.352734	0.432933	CHSY3, CHST3	237	21	8865	3.56239	1	1	1
KEGG_PATHWAY	hsa04614:Renin-angiotensin system	2	0.352734	0.462795	MAS1, KLK1	237	23	8865	3.25261	1	1	1
KEGG_PATHWAY	hsa04923:Regulation of lipolysis in adipocytes	3	0.529101	0.468658	IRS1, PRKG2, ADRB1	237	59	8865	1.90195	1	1	1
KEGG_PATHWAY	hsa05225:Hepatocellular carcinoma	6	1.0582	0.475027	FZD1, GSTM3, WNT11, WNT5A, IGF2, MET	237	170	8865	1.32018	1	1	1
KEGG_PATHWAY	hsa04730:Long-term depression	3	0.529101	0.477435	PPP1R17, PLCB4, PRKG2	237	60	8865	1.87025	1	1	1
KEGG_PATHWAY	hsa05410:Hypertrophic cardiomyopathy	4	0.705467	0.493452	SLC8A3, DES, PRKAA2, DMD	237	99	8865	1.51132	1	1	1
KEGG_PATHWAY	hsa04977:Vitamin digestion and absorption	2	0.352734	0.504677	TCN2, LRAT	237	26	8865	2.87731	1	1	1
KEGG_PATHWAY	hsa04916:Melanogenesis	4	0.705467	0.506851	FZD1, PLCB4, WNT11, WNT5A	237	101	8865	1.48139	1	1	1
KEGG_PATHWAY	hsa04371:Apelin signaling pathway	5	0.881834	0.514683	SLC8A3, PLCB4, PRKAA2, GNG12, PPARGC1A	237	140	8865	1.3359	1	1	1
KEGG_PATHWAY	hsa01040:Biosynthesis of unsaturated fatty acids	2	0.352734	0.517902	ELOVL2, ELOVL7	237	27	8865	2.77075	1	1	1
KEGG_PATHWAY	hsa00062:Fatty acid elongation	2	0.352734	0.517902	ELOVL2, ELOVL7	237	27	8865	2.77075	1	1	1
KEGG_PATHWAY	hsa04929:GnRH secretion	3	0.529101	0.519965	PLCB4, TRPC1, KCNN2	237	65	8865	1.72639	1	1	1
KEGG_PATHWAY	hsa00790:Folate biosynthesis	2	0.352734	0.530775	MOCOS, MOCS1	237	28	8865	2.67179	1	1	1
KEGG_PATHWAY	hsa04966:Collecting duct acid secretion	2	0.352734	0.530775	CA2, ATP6V1B1	237	28	8865	2.67179	1	1	1
KEGG_PATHWAY	hsa05165:Human papillomavirus infection	10	1.76367	0.532521	FZD1, RBPJL, MAGI1, WNT11, PARD3, WNT5A, LAMA3, FN1, COL6A3, ATP6V1B1	237	333	8865	1.12328	1	1	1
KEGG_PATHWAY	hsa05414:Dilated cardiomyopathy	4	0.705467	0.533088	SLC8A3, DES, ADRB1, DMD	237	105	8865	1.42495	1	1	1
KEGG_PATHWAY	hsa00010:Glycolysis / Gluconeogenesis	3	0.529101	0.536321	ALDH3A1, ENO4, ADH6	237	67	8865	1.67485	1	1	1
KEGG_PATHWAY	hsa04720:Long-term potentiation	3	0.529101	0.536321	RPS6KA6, PLCB4, GRIN1	237	67	8865	1.67485	1	1	1
KEGG_PATHWAY	hsa00830:Retinol metabolism	3	0.529101	0.544356	LRAT, BCO1, ADH6	237	68	8865	1.65022	1	1	1
KEGG_PATHWAY	hsa04740:Olfactory transduction	13	2.29277	0.549965	OR2C3, PDE1C, OR1L8, OR52N1, OR52N2, SLC8A3, OR2AG1, OR5AN1, PRKG2, OR10A2, OR6A2, OR10A4, OR5A1	237	453	8865	1.07343	1	1	1
KEGG_PATHWAY	hsa05031:Amphetamine addiction	3	0.529101	0.552293	MAOB, MAOA, GRIN1	237	69	8865	1.62631	1	1	1
KEGG_PATHWAY	hsa04931:Insulin resistance	4	0.705467	0.558526	RPS6KA6, PRKAA2, IRS1, PPARGC1A	237	109	8865	1.37266	1	1	1
KEGG_PATHWAY	hsa04920:Adipocytokine signaling pathway	3	0.529101	0.560133	PRKAA2, IRS1, PPARGC1A	237	70	8865	1.60307	1	1	1
KEGG_PATHWAY	hsa04024:cAMP signaling pathway	7	1.23457	0.56124	ADCYAP1, AFDN, HTR1B, ADRB1, GLI3, CFTR, GRIN1	237	226	8865	1.15856	1	1	1
KEGG_PATHWAY	hsa05226:Gastric cancer	5	0.881834	0.569469	FZD1, WNT11, WNT5A, CTNNA3, MET	237	150	8865	1.24684	1	1	1
KEGG_PATHWAY	hsa01210:2-Oxocarboxylic acid metabolism	2	0.352734	0.590185	OGDHL, AGXT	237	33	8865	2.26697	1	1	1
KEGG_PATHWAY	hsa04261:Adrenergic signaling in cardiomyocytes	5	0.881834	0.590408	SLC8A3, PLCB4, SCN7A, ADRB1, SCN5A	237	154	8865	1.21445	1	1	1
KEGG_PATHWAY	hsa04934:Cushing syndrome	5	0.881834	0.595549	FZD1, PLCB4, WNT11, WNT5A, PBX1	237	155	8865	1.20661	1	1	1
KEGG_PATHWAY	hsa01230:Biosynthesis of amino acids	3	0.529101	0.597855	PSAT1, ENO4, ASS1	237	75	8865	1.4962	1	1	1
KEGG_PATHWAY	hsa04918:Thyroid hormone synthesis	3	0.529101	0.597855	PLCB4, DUOXA2, DUOX2	237	75	8865	1.4962	1	1	1
KEGG_PATHWAY	hsa01200:Carbon metabolism	4	0.705467	0.600989	PSAT1, OGDHL, AGXT, ENO4	237	116	8865	1.28983	1	1	1
KEGG_PATHWAY	hsa04724:Glutamatergic synapse	4	0.705467	0.600989	PLCB4, TRPC1, GNG12, GRIN1	237	116	8865	1.28983	1	1	1
KEGG_PATHWAY	hsa00980:Metabolism of xenobiotics by cytochrome P450	3	0.529101	0.626255	GSTM3, ALDH3A1, ADH6	237	79	8865	1.42045	1	1	1
KEGG_PATHWAY	hsa00250:Alanine, aspartate and glutamate metabolism	2	0.352734	0.63227	AGXT, ASS1	237	37	8865	2.0219	1	1	1
KEGG_PATHWAY	hsa04510:Focal adhesion	6	1.0582	0.632973	CAV2, FLT4, LAMA3, FN1, COL6A3, MET	237	203	8865	1.10557	1	1	1
KEGG_PATHWAY	hsa04152:AMPK signaling pathway	4	0.705467	0.635196	PRKAA2, IRS1, PPARGC1A, CFTR	237	122	8865	1.2264	1	1	1
KEGG_PATHWAY	hsa04630:JAK-STAT signaling pathway	5	0.881834	0.658797	TSLP, IL13, OSM, LIF, IL5RA	237	168	8865	1.11325	1	1	1
KEGG_PATHWAY	hsa04742:Taste transduction	3	0.529101	0.672182	PLCB4, PDE1C, HTR1B	237	86	8865	1.30483	1	1	1
KEGG_PATHWAY	hsa04012:ErbB signaling pathway	3	0.529101	0.672182	BTC, NRG2, EREG	237	86	8865	1.30483	1	1	1
KEGG_PATHWAY	hsa00380:Tryptophan metabolism	2	0.352734	0.678874	MAOB, MAOA	237	42	8865	1.78119	1	1	1
KEGG_PATHWAY	hsa04728:Dopaminergic synapse	4	0.705467	0.687569	PLCB4, MAOB, MAOA, GNG12	237	132	8865	1.13349	1	1	1
KEGG_PATHWAY	hsa04962:Vasopressin-regulated water reabsorption	2	0.352734	0.695824	AVP, DYNC1I1	237	44	8865	1.70023	1	1	1
KEGG_PATHWAY	hsa04976:Bile secretion	3	0.529101	0.696318	CA2, KCNN2, CFTR	237	90	8865	1.24684	1	1	1
KEGG_PATHWAY	hsa04912:GnRH signaling pathway	3	0.529101	0.713444	MMP14, PLCB4, MMP2	237	93	8865	1.20661	1	1	1
KEGG_PATHWAY	hsa03272:Virion - Hepatitis viruses	2	0.352734	0.727098	CLDN14, CLDN23	237	48	8865	1.55854	1	1	1
KEGG_PATHWAY	hsa05012:Parkinson disease	7	1.23457	0.733523	PRKN, UCHL1, MAOB, MAOA, SLC39A12, SNCAIP, TUBB4A	237	271	8865	0.966182	1	1	1
KEGG_PATHWAY	hsa04970:Salivary secretion	3	0.529101	0.735018	PLCB4, PRKG2, ADRB1	237	97	8865	1.15686	1	1	1
KEGG_PATHWAY	hsa05144:Malaria	2	0.352734	0.741513	SDC2, MET	237	50	8865	1.4962	1	1	1
KEGG_PATHWAY	hsa04550:Signaling pathways regulating pluripotency of stem cells	4	0.705467	0.742766	FZD1, WNT11, WNT5A, LIF	237	144	8865	1.03903	1	1	1
KEGG_PATHWAY	hsa04936:Alcoholic liver disease	4	0.705467	0.742766	PRKAA2, PPARGC1A, LPIN3, ADH6	237	144	8865	1.03903	1	1	1
KEGG_PATHWAY	hsa04750:Inflammatory mediator regulation of TRP channels	3	0.529101	0.745279	PLCB4, BDKRB2, HTR2A	237	99	8865	1.13349	1	1	1
KEGG_PATHWAY	hsa04979:Cholesterol metabolism	2	0.352734	0.748433	LPL, PCSK9	237	51	8865	1.46687	1	1	1
KEGG_PATHWAY	hsa05110:Vibrio cholerae infection	2	0.352734	0.748433	CFTR, ATP6V1B1	237	51	8865	1.46687	1	1	1
KEGG_PATHWAY	hsa04640:Hematopoietic cell lineage	3	0.529101	0.750281	IL5RA, CD1E, DNTT	237	100	8865	1.12215	1	1	1
KEGG_PATHWAY	hsa00270:Cysteine and methionine metabolism	2	0.352734	0.755169	PSAT1, CDO1	237	52	8865	1.43866	1	1	1
KEGG_PATHWAY	hsa04933:AGE-RAGE signaling pathway in diabetic complications	3	0.529101	0.755199	PLCB4, MMP2, FN1	237	101	8865	1.11104	1	1	1
KEGG_PATHWAY	hsa05224:Breast cancer	4	0.705467	0.75936	FZD1, WNT11, FLT4, WNT5A	237	148	8865	1.01095	1	1	1
KEGG_PATHWAY	hsa01240:Biosynthesis of cofactors	4	0.705467	0.778879	PSAT1, NMNAT2, BCO1, MOCS1	237	153	8865	0.97791	1	1	1
KEGG_PATHWAY	hsa04922:Glucagon signaling pathway	3	0.529101	0.782986	PLCB4, PRKAA2, PPARGC1A	237	107	8865	1.04874	1	1	1
KEGG_PATHWAY	hsa01212:Fatty acid metabolism	2	0.352734	0.786248	ELOVL2, ELOVL7	237	57	8865	1.31246	1	1	1
KEGG_PATHWAY	hsa04350:TGF-beta signaling pathway	3	0.529101	0.78734	ZFYVE9, FST, BMP8B	237	108	8865	1.03903	1	1	1
KEGG_PATHWAY	hsa04148:Efferocytosis	4	0.705467	0.793545	PROS1, XKR6, PBX1, GULP1	237	157	8865	0.952995	1	1	1
KEGG_PATHWAY	hsa04145:Phagosome	4	0.705467	0.800571	PLA2R1, TUBB4A, DYNC1I1, ATP6V1B1	237	159	8865	0.941008	1	1	1
KEGG_PATHWAY	hsa04213:Longevity regulating pathway - multiple species	2	0.352734	0.813396	PRKAA2, IRS1	237	62	8865	1.20661	1	1	1
KEGG_PATHWAY	hsa04010:MAPK signaling pathway	7	1.23457	0.815911	RPS6KA6, FLT4, IGF2, MAP3K21, GNG12, MET, EREG	237	300	8865	0.872785	1	1	1
KEGG_PATHWAY	hsa00310:Lysine degradation	2	0.352734	0.818398	PLOD2, AASS	237	63	8865	1.18746	1	1	1
KEGG_PATHWAY	hsa05010:Alzheimer disease	9	1.5873	0.824058	FZD1, PLCB4, WNT11, IRS1, WNT5A, LPL, SLC39A12, TUBB4A, GRIN1	237	391	8865	0.860986	1	1	1
KEGG_PATHWAY	hsa04927:Cortisol synthesis and secretion	2	0.352734	0.828007	PLCB4, PBX1	237	65	8865	1.15093	1	1	1
KEGG_PATHWAY	hsa00561:Glycerolipid metabolism	2	0.352734	0.828007	LPL, LPIN3	237	65	8865	1.15093	1	1	1
KEGG_PATHWAY	hsa04722:Neurotrophin signaling pathway	3	0.529101	0.833879	RPS6KA6, IRS1, NTRK3	237	120	8865	0.935127	1	1	1
KEGG_PATHWAY	hsa04071:Sphingolipid signaling pathway	3	0.529101	0.84068	PLCB4, SPTLC3, BDKRB2	237	122	8865	0.919797	1	1	1
KEGG_PATHWAY	hsa05211:Renal cell carcinoma	2	0.352734	0.84987	ARNT2, MET	237	70	8865	1.06872	1	1	1
KEGG_PATHWAY	hsa05120:Epithelial cell signaling in Helicobacter pylori infection	2	0.352734	0.853898	MET, ATP6V1B1	237	71	8865	1.05366	1	1	1
KEGG_PATHWAY	hsa05230:Central carbon metabolism in cancer	2	0.352734	0.853898	NTRK3, MET	237	71	8865	1.05366	1	1	1
KEGG_PATHWAY	hsa04926:Relaxin signaling pathway	3	0.529101	0.865438	PLCB4, MMP2, GNG12	237	130	8865	0.863194	1	1	1
KEGG_PATHWAY	hsa04142:Lysosome	3	0.529101	0.871053	LAPTM4B, CTSE, AP3B2	237	132	8865	0.850115	1	1	1
KEGG_PATHWAY	hsa03320:PPAR signaling pathway	2	0.352734	0.872482	LPL, CYP8B1	237	76	8865	0.984344	1	1	1
KEGG_PATHWAY	hsa04714:Thermogenesis	5	0.881834	0.877008	RPS6KA6, PRKAA2, BMP8B, PRKG2, PPARGC1A	237	235	8865	0.795852	1	1	1
KEGG_PATHWAY	hsa01521:EGFR tyrosine kinase inhibitor resistance	2	0.352734	0.885639	NRG2, MET	237	80	8865	0.935127	1	1	1
KEGG_PATHWAY	hsa04910:Insulin signaling pathway	3	0.529101	0.886633	PRKAA2, IRS1, PPARGC1A	237	138	8865	0.813154	1	1	1
KEGG_PATHWAY	hsa04114:Oocyte meiosis	3	0.529101	0.889054	AR, RPS6KA6, CPEB1	237	139	8865	0.807304	1	1	1
KEGG_PATHWAY	hsa04915:Estrogen signaling pathway	3	0.529101	0.889054	PLCB4, MMP2, GREB1	237	139	8865	0.807304	1	1	1
KEGG_PATHWAY	hsa05322:Systemic lupus erythematosus	3	0.529101	0.893754	H2AC25, C8B, H3C6	237	141	8865	0.795852	1	1	1
KEGG_PATHWAY	hsa05017:Spinocerebellar ataxia	3	0.529101	0.900459	RBPJL, PLCB4, GRIN1	237	144	8865	0.779272	1	1	1
KEGG_PATHWAY	hsa05022:Pathways of neurodegeneration - multiple diseases	10	1.76367	0.903113	FZD1, PRKN, UCHL1, PLCB4, WNT11, DNAH5, WNT5A, SNCAIP, TUBB4A, GRIN1	237	483	8865	0.774432	1	1	1
KEGG_PATHWAY	hsa04144:Endocytosis	5	0.881834	0.907975	SH3GL3, CAV2, ZFYVE9, PARD3, CHMP4C	237	252	8865	0.742164	1	1	1
KEGG_PATHWAY	hsa04727:GABAergic synapse	2	0.352734	0.910507	SLC6A11, GNG12	237	89	8865	0.840563	1	1	1
KEGG_PATHWAY	hsa04723:Retrograde endocannabinoid signaling	3	0.529101	0.910768	RIMS1, PLCB4, GNG12	237	149	8865	0.753122	1	1	1
KEGG_PATHWAY	hsa05130:Pathogenic Escherichia coli infection	4	0.705467	0.911034	CLDN14, CLDN23, TUBB4A, WASF3	237	203	8865	0.737046	1	1	1
KEGG_PATHWAY	hsa05032:Morphine addiction	2	0.352734	0.915255	PDE1C, GNG12	237	91	8865	0.822089	1	1	1
KEGG_PATHWAY	hsa05222:Small cell lung cancer	2	0.352734	0.919753	LAMA3, FN1	237	93	8865	0.80441	1	1	1
KEGG_PATHWAY	hsa04658:Th1 and Th2 cell differentiation	2	0.352734	0.919753	RBPJL, IL13	237	93	8865	0.80441	1	1	1
KEGG_PATHWAY	hsa04657:IL-17 signaling pathway	2	0.352734	0.924013	IL13, IL17RE	237	95	8865	0.787475	1	1	1
KEGG_PATHWAY	hsa05207:Chemical carcinogenesis - receptor activation	4	0.705467	0.929538	GSTM3, AR, RPS6KA6, ADRB1	237	215	8865	0.695908	1	1	1
KEGG_PATHWAY	hsa04925:Aldosterone synthesis and secretion	2	0.352734	0.929985	PLCB4, PRKD1	237	98	8865	0.763369	1	1	1
KEGG_PATHWAY	hsa05215:Prostate cancer	2	0.352734	0.929985	AR, NKX3-1	237	98	8865	0.763369	1	1	1
KEGG_PATHWAY	hsa04070:Phosphatidylinositol signaling system	2	0.352734	0.929985	CDS1, PLCB4	237	98	8865	0.763369	1	1	1
KEGG_PATHWAY	hsa05231:Choline metabolism in cancer	2	0.352734	0.931869	SLC44A5, WASF3	237	99	8865	0.755658	1	1	1
KEGG_PATHWAY	hsa05142:Chagas disease	2	0.352734	0.938916	PLCB4, BDKRB2	237	103	8865	0.726312	1	1	1
KEGG_PATHWAY	hsa05020:Prion disease	5	0.881834	0.942091	CAV2, NCAM2, C8B, TUBB4A, GRIN1	237	278	8865	0.672753	1	1	1
KEGG_PATHWAY	hsa04064:NF-kappa B signaling pathway	2	0.352734	0.942163	EDA, BLNK	237	105	8865	0.712477	1	1	1
KEGG_PATHWAY	hsa04810:Regulation of actin cytoskeleton	4	0.705467	0.947701	BDKRB2, FN1, GNG12, C8B	237	230	8865	0.650523	1	1	1
KEGG_PATHWAY	hsa04914:Progesterone-mediated oocyte maturation	2	0.352734	0.950907	RPS6KA6, CPEB1	237	111	8865	0.673965	1	1	1
KEGG_PATHWAY	hsa04725:Cholinergic synapse	2	0.352734	0.957178	PLCB4, GNG12	237	116	8865	0.644915	1	1	1
KEGG_PATHWAY	hsa03082:ATP-dependent chromatin remodeling	2	0.352734	0.958333	H2AC25, SMARCA1	237	117	8865	0.639403	1	1	1
KEGG_PATHWAY	hsa04668:TNF signaling pathway	2	0.352734	0.960551	MMP14, LIF	237	119	8865	0.628657	1	1	1
KEGG_PATHWAY	hsa04935:Growth hormone synthesis, secretion and action	2	0.352734	0.96366	PLCB4, IRS1	237	122	8865	0.613198	1	1	1
KEGG_PATHWAY	hsa04919:Thyroid hormone signaling pathway	2	0.352734	0.96366	PLCB4, SLC16A2	237	122	8865	0.613198	1	1	1
KEGG_PATHWAY	hsa04613:Neutrophil extracellular trap formation	3	0.529101	0.966943	PLCB4, H2AC25, H3C6	237	193	8865	0.581426	1	1	1
KEGG_PATHWAY	hsa04062:Chemokine signaling pathway	3	0.529101	0.966943	PLCB4, PARD3, GNG12	237	193	8865	0.581426	1	1	1
KEGG_PATHWAY	hsa04611:Platelet activation	2	0.352734	0.967428	PLCB4, PRKG2	237	126	8865	0.593731	1	1	1
KEGG_PATHWAY	hsa05016:Huntington disease	5	0.881834	0.968777	PLCB4, DNAH5, PPARGC1A, TUBB4A, GRIN1	237	311	8865	0.601368	1	1	1
KEGG_PATHWAY	hsa05206:MicroRNAs in cancer	5	0.881834	0.969371	ST14, MMP16, IRS1, HMGA2, MET	237	312	8865	0.59944	1	1	1
KEGG_PATHWAY	hsa04814:Motor proteins	3	0.529101	0.969868	DNAH5, TUBB4A, DYNC1I1	237	197	8865	0.56962	1	1	1
KEGG_PATHWAY	hsa04068:FoxO signaling pathway	2	0.352734	0.97311	PRKAA2, IRS1	237	133	8865	0.562482	1	1	1
KEGG_PATHWAY	hsa05415:Diabetic cardiomyopathy	3	0.529101	0.97499	PLCB4, IRS1, MMP2	237	205	8865	0.547391	1	1	1
KEGG_PATHWAY	hsa05135:Yersinia infection	2	0.352734	0.976553	RPS6KA6, FN1	237	138	8865	0.542102	1	1	1
KEGG_PATHWAY	hsa04072:Phospholipase D signaling pathway	2	0.352734	0.982661	PLCB4, AVP	237	149	8865	0.502081	1	1	1
KEGG_PATHWAY	hsa05208:Chemical carcinogenesis - reactive oxygen species	3	0.529101	0.985115	GSTM3, PRKD1, MET	237	227	8865	0.49434	1	1	1
KEGG_PATHWAY	hsa04921:Oxytocin signaling pathway	2	0.352734	0.985294	PLCB4, PRKAA2	237	155	8865	0.482646	1	1	1
KEGG_PATHWAY	hsa04932:Non-alcoholic fatty liver disease	2	0.352734	0.98608	PRKAA2, IRS1	237	157	8865	0.476498	1	1	1
KEGG_PATHWAY	hsa04217:Necroptosis	2	0.352734	0.986825	H2AC25, CHMP4C	237	159	8865	0.470504	1	1	1
KEGG_PATHWAY	hsa05160:Hepatitis C	2	0.352734	0.986825	CLDN14, CLDN23	237	159	8865	0.470504	1	1	1
KEGG_PATHWAY	hsa05171:Coronavirus disease - COVID-19	3	0.529101	0.988554	NRP1, MAS1, C8B	237	238	8865	0.471492	1	1	1
KEGG_PATHWAY	hsa04140:Autophagy - animal	2	0.352734	0.989992	PRKAA2, IRS1	237	169	8865	0.442663	1	1	1
KEGG_PATHWAY	hsa04141:Protein processing in endoplasmic reticulum	2	0.352734	0.990264	PRKN, TUSC3	237	170	8865	0.44006	1	1	1
KEGG_PATHWAY	hsa05014:Amyotrophic lateral sclerosis	5	0.881834	0.990541	PRKN, DNAH5, NRG2, TUBB4A, GRIN1	237	371	8865	0.504111	1	1	1
KEGG_PATHWAY	hsa05132:Salmonella infection	3	0.529101	0.99163	TUBB4A, DYNC1I1, WASF3	237	251	8865	0.447072	1	1	1
KEGG_PATHWAY	hsa05169:Epstein-Barr virus infection	2	0.352734	0.996187	RBPJL, BLNK	237	204	8865	0.366716	1	1	1
KEGG_PATHWAY	hsa05166:Human T-cell leukemia virus 1 infection	2	0.352734	0.997807	NRP1, MSX2	237	224	8865	0.333974	1	1	1
KEGG_PATHWAY	hsa05163:Human cytomegalovirus infection	2	0.352734	0.997925	PLCB4, GNG12	237	226	8865	0.331018	1	1	1
KEGG_PATHWAY	hsa05131:Shigellosis	2	0.352734	0.998934	PLCB4, H3C6	237	250	8865	0.299241	1	1	1
KEGG_PATHWAY	hsa05168:Herpes simplex virus 1 infection	2	0.352734	1	ZFP57, ZNF214	237	523	8865	0.14304	1	1	1
KEGG_PATHWAY	hsa04930:Type II diabetes mellitus	1	0.176367	1	IRS1	237	47	8865	0.795852	1	1	1
KEGG_PATHWAY	hsa04960:Aldosterone-regulated sodium reabsorption	1	0.176367	1	IRS1	237	38	8865	0.984344	1	1	1
KEGG_PATHWAY	hsa05152:Tuberculosis	1	0.176367	1	PLA2R1	237	182	8865	0.205522	1	1	1
KEGG_PATHWAY	hsa00500:Starch and sucrose metabolism	1	0.176367	1	GYG2	237	40	8865	0.935127	1	1	1
KEGG_PATHWAY	hsa04913:Ovarian steroidogenesis	1	0.176367	1	HSD17B2	237	52	8865	0.719328	1	1	1
KEGG_PATHWAY	hsa04621:NOD-like receptor signaling pathway	1	0.176367	1	PLCB4	237	189	8865	0.19791	1	1	1
KEGG_PATHWAY	hsa04260:Cardiac muscle contraction	1	0.176367	1	SLC8A3	237	87	8865	0.429943	1	1	1
KEGG_PATHWAY	hsa04392:Hippo signaling pathway - multiple species	1	0.176367	1	WWC1	237	29	8865	1.28983	1	1	1
KEGG_PATHWAY	hsa04980:Cobalamin transport and metabolism	1	0.176367	1	TCN2	237	18	8865	2.07806	1	1	1
KEGG_PATHWAY	hsa00760:Nicotinate and nicotinamide metabolism	1	0.176367	1	NMNAT2	237	38	8865	0.984344	1	1	1
KEGG_PATHWAY	hsa01524:Platinum drug resistance	1	0.176367	1	GSTM3	237	75	8865	0.498734	1	1	1
KEGG_PATHWAY	hsa04061:Viral protein interaction with cytokine and cytokine receptor	1	0.176367	1	ACKR3	237	100	8865	0.374051	1	1	1
KEGG_PATHWAY	hsa05145:Toxoplasmosis	1	0.176367	1	LAMA3	237	112	8865	0.333974	1	1	1
KEGG_PATHWAY	hsa00480:Glutathione metabolism	1	0.176367	1	GSTM3	237	59	8865	0.633984	1	1	1
KEGG_PATHWAY	hsa00515:Mannose type O-glycan biosynthesis	1	0.176367	1	LARGE1	237	23	8865	1.62631	1	1	1
KEGG_PATHWAY	hsa00562:Inositol phosphate metabolism	1	0.176367	1	PLCB4	237	73	8865	0.512398	1	1	1
KEGG_PATHWAY	hsa05213:Endometrial cancer	1	0.176367	1	CTNNA3	237	59	8865	0.633984	1	1	1
KEGG_PATHWAY	hsa05210:Colorectal cancer	1	0.176367	1	EREG	237	87	8865	0.429943	1	1	1
KEGG_PATHWAY	hsa05033:Nicotine addiction	1	0.176367	1	GRIN1	237	41	8865	0.912319	1	1	1
KEGG_PATHWAY	hsa00230:Purine metabolism	1	0.176367	1	PDE1C	237	128	8865	0.292227	1	1	1
KEGG_PATHWAY	hsa00620:Pyruvate metabolism	1	0.176367	1	ADH6	237	47	8865	0.795852	1	1	1
KEGG_PATHWAY	hsa00983:Drug metabolism - other enzymes	1	0.176367	1	GSTM3	237	81	8865	0.461791	1	1	1
KEGG_PATHWAY	hsa03450:Non-homologous end-joining	1	0.176367	1	DNTT	237	13	8865	2.87731	1	1	1
KEGG_PATHWAY	hsa04370:VEGF signaling pathway	1	0.176367	1	SH2D2A	237	60	8865	0.623418	1	1	1
KEGG_PATHWAY	hsa04115:p53 signaling pathway	1	0.176367	1	PERP	237	75	8865	0.498734	1	1	1
KEGG_PATHWAY	hsa03015:mRNA surveillance pathway	1	0.176367	1	PABPC4L	237	103	8865	0.363156	1	1	1
KEGG_PATHWAY	hsa00910:Nitrogen metabolism	1	0.176367	1	CA2	237	17	8865	2.2003	1	1	1
KEGG_PATHWAY	hsa00140:Steroid hormone biosynthesis	1	0.176367	1	HSD17B2	237	63	8865	0.593731	1	1	1
KEGG_PATHWAY	hsa00600:Sphingolipid metabolism	1	0.176367	1	SPTLC3	237	54	8865	0.692686	1	1	1
KEGG_PATHWAY	hsa04662:B cell receptor signaling pathway	1	0.176367	1	BLNK	237	91	8865	0.411045	1	1	1
KEGG_PATHWAY	hsa00020:Citrate cycle (TCA cycle)	1	0.176367	1	OGDHL	237	30	8865	1.24684	1	1	1
KEGG_PATHWAY	hsa03008:Ribosome biogenesis in eukaryotes	1	0.176367	1	PWP2	237	168	8865	0.222649	1	1	1
KEGG_PATHWAY	hsa05417:Lipid and atherosclerosis	1	0.176367	1	PLCB4	237	216	8865	0.173172	1	1	1
KEGG_PATHWAY	hsa05204:Chemical carcinogenesis - DNA adducts	1	0.176367	1	GSTM3	237	71	8865	0.526832	1	1	1
KEGG_PATHWAY	hsa04950:Maturity onset diabetes of the young	1	0.176367	1	HNF4G	237	26	8865	1.43866	1	1	1
KEGG_PATHWAY	hsa05143:African trypanosomiasis	1	0.176367	1	PLCB4	237	37	8865	1.01095	1	1	1
KEGG_PATHWAY	hsa05323:Rheumatoid arthritis	1	0.176367	1	ATP6V1B1	237	95	8865	0.393738	1	1	1
KEGG_PATHWAY	hsa00220:Arginine biosynthesis	1	0.176367	1	ASS1	237	23	8865	1.62631	1	1	1
KEGG_PATHWAY	hsa00604:Glycosphingolipid biosynthesis - ganglio series	1	0.176367	1	ST8SIA5	237	15	8865	2.49367	1	1	1
KEGG_PATHWAY	hsa04380:Osteoclast differentiation	1	0.176367	1	BLNK	237	143	8865	0.261574	1	1	1
KEGG_PATHWAY	hsa00053:Ascorbate and aldarate metabolism	1	0.176367	1	KL	237	30	8865	1.24684	1	1	1
KEGG_PATHWAY	hsa00785:Lipoic acid metabolism	1	0.176367	1	OGDHL	237	20	8865	1.87025	1	1	1
KEGG_PATHWAY	hsa04666:Fc gamma R-mediated phagocytosis	1	0.176367	1	WASF3	237	99	8865	0.377829	1	1	1
KEGG_PATHWAY	hsa04710:Circadian rhythm	1	0.176367	1	PRKAA2	237	34	8865	1.10015	1	1	1
KEGG_PATHWAY	hsa05219:Bladder cancer	1	0.176367	1	MMP2	237	41	8865	0.912319	1	1	1
KEGG_PATHWAY	hsa05218:Melanoma	1	0.176367	1	MET	237	73	8865	0.512398	1	1	1
KEGG_PATHWAY	hsa04940:Type I diabetes mellitus	1	0.176367	1	CPE	237	44	8865	0.850115	1	1	1
KEGG_PATHWAY	hsa00510:N-Glycan biosynthesis	1	0.176367	1	TUSC3	237	53	8865	0.705756	1	1	1
KEGG_PATHWAY	hsa05203:Viral carcinogenesis	1	0.176367	1	RBPJL	237	205	8865	0.182464	1	1	1
KEGG_PATHWAY	hsa00750:Vitamin B6 metabolism	1	0.176367	1	PSAT1	237	6	8865	6.23418	1	1	1
KEGG_PATHWAY	hsa00534:Glycosaminoglycan biosynthesis - heparan sulfate / heparin	1	0.176367	1	HS6ST3	237	24	8865	1.55854	1	1	1
KEGG_PATHWAY	hsa04664:Fc epsilon RI signaling pathway	1	0.176367	1	IL13	237	69	8865	0.542102	1	1	1
KEGG_PATHWAY	hsa00100:Steroid biosynthesis	1	0.176367	1	DHCR24	237	20	8865	1.87025	1	1	1
KEGG_PATHWAY	hsa02010:ABC transporters	1	0.176367	1	CFTR	237	45	8865	0.831224	1	1	1
KEGG_PATHWAY	hsa00601:Glycosphingolipid biosynthesis - lacto and neolacto series	1	0.176367	1	GCNT2	237	28	8865	1.3359	1	1	1
KEGG_PATHWAY	hsa04137:Mitophagy - animal	1	0.176367	1	PRKN	237	105	8865	0.356239	1	1	1
KEGG_PATHWAY	hsa04330:Notch signaling pathway	1	0.176367	1	RBPJL	237	62	8865	0.603307	1	1	1
KEGG_PATHWAY	hsa00061:Fatty acid biosynthesis	1	0.176367	1	OLAH	237	18	8865	2.07806	1	1	1
KEGG_PATHWAY	hsa03018:RNA degradation	1	0.176367	1	PABPC4L	237	78	8865	0.479552	1	1	1
KEGG_PATHWAY	hsa00563:Glycosylphosphatidylinositol (GPI)-anchor biosynthesis	1	0.176367	1	PGAP4	237	30	8865	1.24684	1	1	1
KEGG_PATHWAY	hsa00190:Oxidative phosphorylation	1	0.176367	1	ATP6V1B1	237	138	8865	0.271051	1	1	1
KEGG_PATHWAY	hsa05310:Asthma	1	0.176367	1	IL13	237	32	8865	1.16891	1	1	1
KEGG_PATHWAY	hsa01522:Endocrine resistance	1	0.176367	1	MMP2	237	99	8865	0.377829	1	1	1
KEGG_PATHWAY	hsa04964:Proximal tubule bicarbonate reclamation	1	0.176367	1	CA2	237	23	8865	1.62631	1	1	1
KEGG_PATHWAY	hsa05223:Non-small cell lung cancer	1	0.176367	1	MET	237	73	8865	0.512398	1	1	1
KEGG_PATHWAY	hsa05170:Human immunodeficiency virus 1 infection	1	0.176367	1	GNG12	237	213	8865	0.175611	1	1	1
KEGG_PATHWAY	hsa04120:Ubiquitin mediated proteolysis	1	0.176367	1	PRKN	237	142	8865	0.263416	1	1	1
KEGG_PATHWAY	hsa00513:Various types of N-glycan biosynthesis	1	0.176367	1	TUSC3	237	42	8865	0.890597	1	1	1
KEGG_PATHWAY	hsa04210:Apoptosis	1	0.176367	1	HRK	237	136	8865	0.275037	1	1	1
KEGG_PATHWAY	hsa00410:beta-Alanine metabolism	1	0.176367	1	ALDH3A1	237	31	8865	1.20661	1	1	1
KEGG_PATHWAY	hsa00670:One carbon pool by folate	1	0.176367	1	ALDH1L1	237	39	8865	0.959104	1	1	1
KEGG_PATHWAY	hsa00040:Pentose and glucuronate interconversions	1	0.176367	1	KL	237	36	8865	1.03903	1	1	1
KEGG_PATHWAY	hsa05340:Primary immunodeficiency	1	0.176367	1	BLNK	237	38	8865	0.984344	1	1	1
KEGG_PATHWAY	hsa05167:Kaposi sarcoma-associated herpesvirus infection	1	0.176367	1	GNG12	237	196	8865	0.190842	1	1	1
KEGG_PATHWAY	hsa05321:Inflammatory bowel disease	1	0.176367	1	IL13	237	66	8865	0.566743	1	1	1
KEGG_PATHWAY	hsa00430:Taurine and hypotaurine metabolism	1	0.176367	1	CDO1	237	17	8865	2.2003	1	1	1
KEGG_PATHWAY	hsa04146:Peroxisome	1	0.176367	1	AGXT	237	83	8865	0.450663	1	1	1
KEGG_PATHWAY	hsa04973:Carbohydrate digestion and absorption	1	0.176367	1	PLCB4	237	52	8865	0.719328	1	1	1
KEGG_PATHWAY	hsa05416:Viral myocarditis	1	0.176367	1	DMD	237	70	8865	0.534358	1	1	1
KEGG_PATHWAY	hsa00120:Primary bile acid biosynthesis	1	0.176367	1	CYP8B1	237	17	8865	2.2003	1	1	1
KEGG_PATHWAY	hsa00071:Fatty acid degradation	1	0.176367	1	ADH6	237	43	8865	0.869885	1	1	1
KEGG_PATHWAY	hsa03265:Virion - Ebolavirus, Lyssavirus and Morbillivirus	1	0.176367	1	NCAM2	237	12	8865	3.11709	1	1	1
KEGG_PATHWAY	hsa00630:Glyoxylate and dicarboxylate metabolism	1	0.176367	1	AGXT	237	31	8865	1.20661	1	1	1
KEGG_PATHWAY	hsa00520:Amino sugar and nucleotide sugar metabolism	1	0.176367	1	CYB5R2	237	50	8865	0.748101	1	1	1
