# Supplementary material for: Splenomegaly in de novo acute myeloid leukemia is associated with ASXL1 mutations together with a distinct clinical and gene expression profile
Source: Biomark Res. 2025 Oct 22;13:131. doi: 10.1186/s40364-025-00833-8 (PMC12542016; doi:10.1186/s40364-025-00833-8)
Supplement: Supplementary file 7 — Supplementary Material 7: Table 4. [file 40364_2025_833_MOESM7_ESM.xlsx]

## Sheet:  GO_BP padj<0.05
Category	Term	Count	%	PValue	Genes	List Total	Pop Hits	Pop Total	Fold Enrichment	Bonferroni	Benjamini	FDR
GOTERM_BP_DIRECT	GO:0007155~cell adhesion	42	9.33333	2.59918e-13	ROBO2, SRPX, PTPRU, CDH6, PCDHA1, CLDN23, PCDHA5, PCDHA4, PCDHA3, NCAM2, PCDHA2, PCDHA9, CCN1, PCDHA8, PCDHA7, PCDHA6, MAGI1, CGREF1, CD96, KIRREL2, MOG, FN1, ADAM32, PCDHB13, PCDHB10, PCDHA10, PARD3B, AFDN, FERMT1, PCDHB2, CLDN14, PARD3, PXDN, ANOS1, ACKR3, PCDHB5, APBA1, PCDHB4, DSG2, PCDHB3, PCDHB9, EPHA3	414	517	19734	3.87234	5.59832e-10	5.59864e-10	5.58044e-10
GOTERM_BP_DIRECT	GO:0007399~nervous system development	37	8.22222	5.40964e-13	GPSM1, NLGN1, C3ORF70, INTU, CRMP1, KALRN, PCDHA1, MOBP, ADGRG6, PCDHA5, PCDHA4, PCDHA3, PCDHA2, PCDHA9, PCDHA8, PCDHA7, PCDHA6, NTRK3, MAGI2, FN1, NR2F1, PCDHB13, NAV2, NRG2, PCDHB10, PCDHA10, NAV3, PCDHB2, GLRB, NOVA1, PCDHB5, APBA1, PCDHB4, PCDHB3, PRKD1, MET, PCDHB9	414	414	19734	4.26006	1.16534e-09	5.82619e-10	5.80725e-10
GOTERM_BP_DIRECT	GO:0007156~homophilic cell adhesion via plasma membrane adhesion molecules	23	5.11111	6.50794e-11	ROBO2, NTRK3, PCDHB13, PCDHB10, PCDHA10, CDH6, PRTG, PCDHB2, PCDHA1, CDH10, PCDHA5, PCDHA4, PCDHB5, PCDHB4, DSG2, PCDHA3, PCDHB3, PCDHA2, PCDHA9, PCDHA8, PCDHB9, PCDHA7, PCDHA6	414	187	19734	5.86275	1.40181e-07	4.6727e-08	4.65752e-08
GOTERM_BP_DIRECT	GO:0016339~calcium-dependent cell-cell adhesion via plasma membrane cell adhesion molecules	10	2.22222	1.38513e-06	CDH6, NLGN1, PCDHB2, CDH10, PCDHB5, PCDHB4, PCDHB13, PCDHB3, PCDHB10, PCDHB9	414	53	19734	8.99371	0.00297913	0.000745894	0.00074347
GOTERM_BP_DIRECT	GO:0007268~chemical synaptic transmission	17	3.77778	3.2994e-05	NLGN4Y, NLGN1, SYT1, HTR1B, PCDHB13, HTR2A, PCDHB10, GRIN1, PCDHB2, GLRB, SLITRK5, PCDHB5, APBA1, PCDHB4, PCDHB3, NPTX2, PCDHB9	414	232	19734	3.49282	0.0686036	0.0142138	0.0141676
GOTERM_BP_DIRECT	GO:0007416~synapse assembly	9	2	7.6228e-05	NLGN1, PCDHB2, PCDHB5, PCDHB4, PCDHB13, PCDHB3, POU4F1, PCDHB10, PCDHB9	414	67	19734	6.40299	0.151429	0.0273659	0.0272769
GOTERM_BP_DIRECT	GO:0007275~multicellular organism development	9	2	0.000291521	CDH6, LTK, CDH10, NTRK3, GREB1, GCNT2, ROR2, MET, FSTL1	414	81	19734	5.2963	0.466357	0.0897052	0.0894137
GOTERM_BP_DIRECT	GO:0001525~angiogenesis	16	3.55556	0.00036306	MINAR1, NRP1, COL27A1, SH2D2A, MMP2, FN1, TSPAN12, EREG, MMP14, PXDN, COL8A2, ACKR3, PRKD1, AMOTL1, THSD7A, SCG2	414	257	19734	2.96757	0.54259	0.097754	0.0974363
GOTERM_BP_DIRECT	GO:0010628~positive regulation of gene expression	24	5.33333	0.000489666	PRKN, EDA, RAMP3, SLC2A10, PLAG1, NTRK3, WNT5A, LIF, FN1, PAWR, HMGA2, FBLN1, ANK2, POU4F1, AFDN, AR, RIMS1, GJA1, WT1, AVP, PRKD1, PPARGC1A, MARK1, NKX3-1	414	509	19734	2.24754	0.651807	0.106664	0.106318
GOTERM_BP_DIRECT	GO:0014059~regulation of dopamine secretion	6	1.33333	0.000495192	PRKN, SYT3, SYT1, HTR1B, HTR2A, SYT9	414	32	19734	8.9375	0.655929	0.106664	0.106318
GOTERM_BP_DIRECT	GO:0048146~positive regulation of fibroblast proliferation	7	1.55556	0.000895672	BTC, PLA2G2C, WNT5A, LIF, FN1, FBLN1, EREG	414	54	19734	6.17901	0.854872	0.175389	0.174819
GOTERM_BP_DIRECT	GO:0007411~axon guidance	13	2.88889	0.00152148	ROBO2, NRP1, TENM2, ARHGEF25, NTRK3, WNT5A, KALRN, PRTG, PLEKHG4B, PXDN, ANOS1, OR10A4, EPHA3	414	208	19734	2.97917	0.962363	0.273106	0.272219
GOTERM_BP_DIRECT	GO:0007507~heart development	13	2.88889	0.00178171	ODAD2, DNAH5, NTRK3, MMP2, FN1, VWDE, POU4F1, BICC1, GJA1, WT1, ALPK3, BVES, NKX3-1	414	212	19734	2.92296	0.978533	0.295215	0.294256
GOTERM_BP_DIRECT	GO:0008584~male gonad development	9	2	0.00246249	MAS1, AR, MMP14, GJA1, SFRP2, WT1, WNT5A, ADAM32, NKX3-1	414	112	19734	3.83036	0.995062	0.378872	0.37764
GOTERM_BP_DIRECT	GO:0099054~presynapse assembly	4	0.888889	0.00278973	FZD1, NLGN4Y, NLGN1, WNT5A	414	14	19734	13.619	0.997564	0.400605	0.399303
GOTERM_BP_DIRECT	GO:0010976~positive regulation of neuron projection development	9	2	0.0045968	FZD1, NLGN1, LTK, NTRK3, WNT5A, MAGI2, PRKD1, ROR2, EPHA3	414	124	19734	3.45968	0.999951	0.618844	0.616833
GOTERM_BP_DIRECT	GO:0008104~protein localization	10	2.22222	0.00499678	PACRG, GJA1, NBEA, PARD3, DUOXA1, WNT5A, DUOXA2, DHCR24, ANK2, PARD3B	414	153	19734	3.11547	0.999979	0.633121	0.631063
GOTERM_BP_DIRECT	GO:0003402~planar cell polarity pathway involved in axis elongation	3	0.666667	0.00619872	SFRP2, WNT5A, MAGI2	414	6	19734	23.8333	0.999998	0.707281	0.704983
GOTERM_BP_DIRECT	GO:0006644~phospholipid metabolic process	6	1.33333	0.00623879	PLA2G2F, PLA2G12B, PLA2G2C, LPL, PCSK9, ALOX15B	414	56	19734	5.10714	0.999999	0.707281	0.704983
GOTERM_BP_DIRECT	GO:0007165~signal transduction	40	8.88889	0.00738959	RBPJL, SH3GL3, NRP1, LTK, TENM2, PDE1C, IRS1, SH2D2A, KALRN, LRRC2, GLDN, SYDE2, SYDE1, RPS6KA6, GJA1, MAP3K21, CCN1, CAP2, MAGI1, SLC12A3, STARD13, STAC, KCNIP3, MAGI2, NR2F1, BMP8B, ANK2, NRG2, SLC39A12, GEM, AFDN, AR, INS-IGF2, TAFA2, OR6A2, PRKD1, AVP, ROR2, CCDC3, MET	414	1240	19734	1.53763	1	0.762924	0.760444
GOTERM_BP_DIRECT	GO:0051897~positive regulation of phosphatidylinositol 3-kinase/protein kinase B signal transduction	11	2.44444	0.00743798	LTK, RAMP3, IRS1, NTRK3, IGF2, GCNT2, FN1, PRKD1, ROR2, MEIS3, NKX3-1	414	192	19734	2.7309	1	0.762924	0.760444
GOTERM_BP_DIRECT	GO:0008285~negative regulation of cell population proliferation	18	4	0.0103889	MINAR1, CGREF1, PTPRU, MSX2, WWC1, MAGI2, LIF, CHD5, DHCR24, ALOX15B, EREG, AR, SFRP2, DDAH1, WT1, WNK2, ACKR3, NKX3-1	414	434	19734	1.97696	1	1	0.997213
GOTERM_BP_DIRECT	GO:0030198~extracellular matrix organization	10	2.22222	0.0108248	MMP14, ADAMTS2, MMP2, PXDN, COL8A2, FBLN1, CCN1, MATN3, GLDN, ADAMTS7	414	173	19734	2.7553	1	1	0.997213
GOTERM_BP_DIRECT	GO:0030199~collagen fibril organization	6	1.33333	0.011588	FKBP10, ADAMTS2, COL27A1, SFRP2, PXDN, ADAMTS7	414	65	19734	4.4	1	1	0.997213
GOTERM_BP_DIRECT	GO:0071277~cellular response to calcium ion	7	1.55556	0.0121464	SYT3, NLGN1, SYT1, CPNE4, WNT5A, SCN5A, SYT9	414	91	19734	3.66667	1	1	0.997213
GOTERM_BP_DIRECT	GO:0001756~somitogenesis	5	1.11111	0.0122636	WNT5A, PLXNA2, MYF6, TBX18, NKX3-1	414	43	19734	5.54264	1	1	0.997213
GOTERM_BP_DIRECT	GO:1903861~positive regulation of dendrite extension	4	0.888889	0.0132913	PRKN, RIMS1, SYT3, SYT1	414	24	19734	7.94444	1	1	0.997213
GOTERM_BP_DIRECT	GO:0086014~atrial cardiac muscle cell action potential	3	0.666667	0.014271	GJA1, ANK2, SCN5A	414	9	19734	15.8889	1	1	0.997213
GOTERM_BP_DIRECT	GO:0003148~outflow tract septum morphogenesis	4	0.888889	0.0148736	ROBO2, NRP1, MSX2, TBX20	414	25	19734	7.62667	1	1	0.997213
GOTERM_BP_DIRECT	GO:0098609~cell-cell adhesion	11	2.44444	0.0156064	ROBO2, PRTG, TENM2, KIRREL2, CDH10, PERP, ZAN, PLEKHG4B, COL8A2, DSG2, CTNNA3	414	215	19734	2.43876	1	1	0.997213
GOTERM_BP_DIRECT	GO:0090090~negative regulation of canonical Wnt signaling pathway	9	2	0.0171099	FZD1, PRKN, FERMT1, PTPRU, SFRP2, WNT5A, SHISA3, BICC1, TBX18	414	156	19734	2.75	1	1	0.997213
GOTERM_BP_DIRECT	GO:0050482~arachidonic acid secretion	4	0.888889	0.0183441	PLA2G2F, PLA2G12B, PLA2G2C, BDKRB2	414	27	19734	7.06173	1	1	0.997213
GOTERM_BP_DIRECT	GO:0033138~positive regulation of peptidyl-serine phosphorylation	6	1.33333	0.0184216	SFRP2, NTRK3, WNT5A, LIF, PRKD1, AVP	414	73	19734	3.91781	1	1	0.997213
GOTERM_BP_DIRECT	GO:0090179~planar cell polarity pathway involved in neural tube closure	3	0.666667	0.0212094	FZD1, SFRP2, WNT5A	414	11	19734	13	1	1	0.997213
GOTERM_BP_DIRECT	GO:0055064~chloride ion homeostasis	3	0.666667	0.0212094	SLC12A3, SLC12A1, ATP6V1B1	414	11	19734	13	1	1	0.997213
GOTERM_BP_DIRECT	GO:0099560~synaptic membrane adhesion	4	0.888889	0.0243209	CDH6, NLGN1, CDH10, SLITRK5	414	30	19734	6.35556	1	1	0.997213
GOTERM_BP_DIRECT	GO:0045669~positive regulation of osteoblast differentiation	6	1.33333	0.0250007	FZD1, GDF10, SFRP2, MSX2, PRKD1, CCN1	414	79	19734	3.62025	1	1	0.997213
GOTERM_BP_DIRECT	GO:0097186~amelogenesis	3	0.666667	0.0251033	ASCL5, PERP, CFTR	414	12	19734	11.9167	1	1	0.997213
GOTERM_BP_DIRECT	GO:2000049~positive regulation of cell-cell adhesion mediated by cadherin	3	0.666667	0.0251033	PTPRU, AFDN, WNT5A	414	12	19734	11.9167	1	1	0.997213
GOTERM_BP_DIRECT	GO:0050680~negative regulation of epithelial cell proliferation	5	1.11111	0.0279099	AR, SFRP2, WNT5A, EREG, NKX3-1	414	55	19734	4.33333	1	1	0.997213
GOTERM_BP_DIRECT	GO:0065003~protein-containing complex assembly	8	1.77778	0.0280923	MAGI1, RIMS1, CLDN14, PARD3, APBA1, PPARGC1A, WASF3, CLGN	414	140	19734	2.72381	1	1	0.997213
GOTERM_BP_DIRECT	GO:0030154~cell differentiation	23	5.11111	0.0286577	GPSM1, PTPRU, SYT3, EDA, SYT1, EYA1, CAV2, NTRK3, SH2D2A, HNF4G, NR2F1, BMP8B, TEX15, FSTL1, DLK1, RIMS1, SFRP2, PRKD1, THSD7A, RBM24, FRK, RBM11, NKX3-1	414	678	19734	1.61701	1	1	0.997213
GOTERM_BP_DIRECT	GO:0099558~maintenance of synapse structure	3	0.666667	0.0292628	NLGN1, ADGRB3, PLXNA4	414	13	19734	11	1	1	0.997213
GOTERM_BP_DIRECT	GO:2000766~negative regulation of cytoplasmic translation	3	0.666667	0.033675	CPEB1, NMNAT2, RBM24	414	14	19734	10.2143	1	1	0.997213
GOTERM_BP_DIRECT	GO:0035987~endodermal cell differentiation	4	0.888889	0.0337285	MMP14, MMP2, FN1, HMGA2	414	34	19734	5.60784	1	1	0.997213
GOTERM_BP_DIRECT	GO:0051056~regulation of small GTPase mediated signal transduction	7	1.55556	0.03781	SYDE2, PREX2, ARHGEF10, STARD13, ARHGEF25, PLEKHG4B, KALRN	414	118	19734	2.82768	1	1	0.997213
GOTERM_BP_DIRECT	GO:0003073~regulation of systemic arterial blood pressure	3	0.666667	0.0383275	AR, DDAH1, KLK1	414	15	19734	9.53333	1	1	0.997213
GOTERM_BP_DIRECT	GO:1902287~semaphorin-plexin signaling pathway involved in axon guidance	3	0.666667	0.0383275	PLXNA2, MET, PLXNA4	414	15	19734	9.53333	1	1	0.997213
GOTERM_BP_DIRECT	GO:0089718~amino acid import across plasma membrane	3	0.666667	0.0383275	SLC7A8, SLC16A2, SLC7A2	414	15	19734	9.53333	1	1	0.997213
GOTERM_BP_DIRECT	GO:0030278~regulation of ossification	3	0.666667	0.0383275	GDF10, INTU, PBX1	414	15	19734	9.53333	1	1	0.997213
GOTERM_BP_DIRECT	GO:0008284~positive regulation of cell population proliferation	18	4	0.0385077	IRS1, NTRK3, LIF, IGF2, FN1, HTR2A, MEIS3, EREG, SLC25A27, BTC, MAS1, AR, SFRP2, CCKBR, MAB21L1, GCNT2, AVP, NKX3-1	414	506	19734	1.69565	1	1	0.997213
GOTERM_BP_DIRECT	GO:0051965~positive regulation of synapse assembly	5	1.11111	0.0387821	LINGO2, NLGN1, LRRTM3, ADGRB3, SLITRK5	414	61	19734	3.9071	1	1	0.997213
GOTERM_BP_DIRECT	GO:0016042~lipid catabolic process	6	1.33333	0.0405974	PLA2G2F, PLCB4, PLA2G12B, PLA2G2C, PLAAT1, ENPP6	414	90	19734	3.17778	1	1	0.997213
GOTERM_BP_DIRECT	GO:2000609~regulation of thyroid hormone generation	2	0.444444	0.0414197	DUOXA1, DUOXA2	414	2	19734	47.6667	1	1	0.997213
GOTERM_BP_DIRECT	GO:0046395~carboxylic acid catabolic process	2	0.444444	0.0414197	PON3, PON1	414	2	19734	47.6667	1	1	0.997213
GOTERM_BP_DIRECT	GO:0060599~lateral sprouting involved in mammary gland duct morphogenesis	2	0.444444	0.0414197	AR, WNT5A	414	2	19734	47.6667	1	1	0.997213
GOTERM_BP_DIRECT	GO:0003161~cardiac conduction system development	3	0.666667	0.0432085	GJA1, MSX2, SCN5A	414	16	19734	8.9375	1	1	0.997213
GOTERM_BP_DIRECT	GO:0033630~positive regulation of cell adhesion mediated by integrin	3	0.666667	0.0432085	FERMT1, SFRP2, LIF	414	16	19734	8.9375	1	1	0.997213
GOTERM_BP_DIRECT	GO:0071392~cellular response to estradiol stimulus	4	0.888889	0.0447525	RAMP3, MSX2, MMP2, POU4F1	414	38	19734	5.01754	1	1	0.997213
GOTERM_BP_DIRECT	GO:0048813~dendrite morphogenesis	4	0.888889	0.0477549	PREX2, ELAVL4, DCDC2, SLITRK5	414	39	19734	4.88889	1	1	0.997213
GOTERM_BP_DIRECT	GO:0043588~skin development	4	0.888889	0.0477549	ADAMTS2, SLC2A10, SLITRK5, DHCR24	414	39	19734	4.88889	1	1	0.997213
GOTERM_BP_DIRECT	GO:0022011~myelination in peripheral nervous system	3	0.666667	0.0536099	ARHGEF10, PARD3, ADGRG6	414	18	19734	7.94444	1	1	0.997213
GOTERM_BP_DIRECT	GO:0034620~cellular response to unfolded protein	3	0.666667	0.0536099	PRKN, PACRG, BAG3	414	18	19734	7.94444	1	1	0.997213
GOTERM_BP_DIRECT	GO:0051480~regulation of cytosolic calcium ion concentration	4	0.888889	0.0540477	TRPC6, CAV2, TRPC1, SLC35G1	414	41	19734	4.65041	1	1	0.997213
GOTERM_BP_DIRECT	GO:0030574~collagen catabolic process	4	0.888889	0.0540477	MMP14, ADAMTS2, MMP2, RETREG1	414	41	19734	4.65041	1	1	0.997213
GOTERM_BP_DIRECT	GO:0086091~regulation of heart rate by cardiac conduction	4	0.888889	0.0540477	DSG2, ANK2, CTNNA3, SCN5A	414	41	19734	4.65041	1	1	0.997213
GOTERM_BP_DIRECT	GO:0007368~determination of left/right symmetry	5	1.11111	0.0541198	ODAD2, DAAM2, DNAH5, VWDE, BICC1	414	68	19734	3.5049	1	1	0.997213
GOTERM_BP_DIRECT	GO:0071526~semaphorin-plexin signaling pathway	4	0.888889	0.0573356	NRP1, PLXNA2, MET, PLXNA4	414	42	19734	4.53968	1	1	0.997213
GOTERM_BP_DIRECT	GO:0019933~cAMP-mediated signaling	4	0.888889	0.0573356	ADCYAP1, PDE1C, ADGRG6, CAP2	414	42	19734	4.53968	1	1	0.997213
GOTERM_BP_DIRECT	GO:0042310~vasoconstriction	3	0.666667	0.0591084	BDKRB2, HTR1B, AVP	414	19	19734	7.52632	1	1	0.997213
GOTERM_BP_DIRECT	GO:0007158~neuron cell-cell adhesion	3	0.666667	0.0591084	NLGN4Y, NLGN1, NCAM2	414	19	19734	7.52632	1	1	0.997213
GOTERM_BP_DIRECT	GO:0048856~anatomical structure development	4	0.888889	0.060716	EYA1, NR2F1, HNF4G, VWDE	414	43	19734	4.43411	1	1	0.997213
GOTERM_BP_DIRECT	GO:0001654~eye development	4	0.888889	0.060716	MAB21L1, PXDN, MEIS3, PBX1	414	43	19734	4.43411	1	1	0.997213
GOTERM_BP_DIRECT	GO:0090630~activation of GTPase activity	6	1.33333	0.0610102	SYDE2, TBC1D8B, SYDE1, ARHGEF10, NTRK3, TBC1D12	414	101	19734	2.83168	1	1	0.997213
GOTERM_BP_DIRECT	GO:0120162~positive regulation of cold-induced thermogenesis	6	1.33333	0.0610102	ADCYAP1, GATM, GJA1, ESRRG, ADRB1, PPARGC1A	414	101	19734	2.83168	1	1	0.997213
GOTERM_BP_DIRECT	GO:0000052~citrulline metabolic process	2	0.444444	0.0614833	DDAH1, ASS1	414	3	19734	31.7778	1	1	0.997213
GOTERM_BP_DIRECT	GO:1904237~positive regulation of substrate-dependent cell migration, cell attachment to substrate	2	0.444444	0.0614833	FN1, FBLN1	414	3	19734	31.7778	1	1	0.997213
GOTERM_BP_DIRECT	GO:0060327~cytoplasmic actin-based contraction involved in cell motility	2	0.444444	0.0614833	SHTN1, LIMCH1	414	3	19734	31.7778	1	1	0.997213
GOTERM_BP_DIRECT	GO:1901335~lactone catabolic process	2	0.444444	0.0614833	PON3, PON1	414	3	19734	31.7778	1	1	0.997213
GOTERM_BP_DIRECT	GO:0021891~olfactory bulb interneuron development	2	0.444444	0.0614833	ROBO2, WNT5A	414	3	19734	31.7778	1	1	0.997213
GOTERM_BP_DIRECT	GO:0098907~regulation of SA node cell action potential	2	0.444444	0.0614833	ANK2, TBX18	414	3	19734	31.7778	1	1	0.997213
GOTERM_BP_DIRECT	GO:0001938~positive regulation of endothelial cell proliferation	5	1.11111	0.0641567	NRP1, CAV2, WNT5A, PRKD1, SCG2	414	72	19734	3.31019	1	1	0.997213
GOTERM_BP_DIRECT	GO:0006865~amino acid transport	4	0.888889	0.0641875	SLC6A19, SLC7A8, SLC6A11, SLC7A2	414	44	19734	4.33333	1	1	0.997213
GOTERM_BP_DIRECT	GO:0055078~sodium ion homeostasis	3	0.666667	0.0647914	SLC12A3, SLC12A1, SCN7A	414	20	19734	7.15	1	1	0.997213
GOTERM_BP_DIRECT	GO:0055075~potassium ion homeostasis	3	0.666667	0.0647914	SLC12A3, SLC12A1, ATP6V1B1	414	20	19734	7.15	1	1	0.997213
GOTERM_BP_DIRECT	GO:0030539~male genitalia development	3	0.666667	0.0647914	WT1, DHCR24, ROR2	414	20	19734	7.15	1	1	0.997213
GOTERM_BP_DIRECT	GO:0060037~pharyngeal system development	3	0.666667	0.0706487	EYA1, PLXNA2, NKX3-1	414	21	19734	6.80952	1	1	0.997213
GOTERM_BP_DIRECT	GO:0016477~cell migration	11	2.44444	0.0732874	SYDE2, CDH6, SYDE1, CDH10, WWC1, GPC5, CTNNA3, CDC42BPA, GPC6, MET, EPHA3	414	281	19734	1.86595	1	1	0.997213
GOTERM_BP_DIRECT	GO:0007417~central nervous system development	7	1.55556	0.0762167	ROBO2, PRKN, SH3GL3, ARNT2, RPS6KA6, MOG, VAX2	414	141	19734	2.36643	1	1	0.997213
GOTERM_BP_DIRECT	GO:0045471~response to ethanol	6	1.33333	0.0765381	MAOB, HTR1B, AVP, CDO1, RGS7, GRIN1	414	108	19734	2.64815	1	1	0.997213
GOTERM_BP_DIRECT	GO:0048754~branching morphogenesis of an epithelial tube	3	0.666667	0.0766707	MMP14, MET, NKX3-1	414	22	19734	6.5	1	1	0.997213
GOTERM_BP_DIRECT	GO:0048278~vesicle docking	3	0.666667	0.0766707	SYT1, CAV2, BVES	414	22	19734	6.5	1	1	0.997213
GOTERM_BP_DIRECT	GO:1902476~chloride transmembrane transport	6	1.33333	0.0789154	CLIC6, SLC25A27, SLC12A3, GLRB, SLC12A1, CFTR	414	109	19734	2.62385	1	1	0.997213
GOTERM_BP_DIRECT	GO:0008277~regulation of G protein-coupled receptor signaling pathway	4	0.888889	0.0789534	TUB, ADCYAP1, RAMP3, RGS7	414	48	19734	3.97222	1	1	0.997213
GOTERM_BP_DIRECT	GO:0042391~regulation of membrane potential	5	1.11111	0.0808974	RIMS1, GLRB, PIEZO2, BVES, GRIN1	414	78	19734	3.05556	1	1	0.997213
GOTERM_BP_DIRECT	GO:0003096~renal sodium ion transport	2	0.444444	0.0811279	PON3, ATP6V1B1	414	4	19734	23.8333	1	1	0.997213
GOTERM_BP_DIRECT	GO:0140013~meiotic nuclear division	2	0.444444	0.0811279	WNT5A, LIF	414	4	19734	23.8333	1	1	0.997213
GOTERM_BP_DIRECT	GO:0019448~L-cysteine catabolic process	2	0.444444	0.0811279	CDO1, AGXT	414	4	19734	23.8333	1	1	0.997213
GOTERM_BP_DIRECT	GO:0071635~negative regulation of transforming growth factor beta production	2	0.444444	0.0811279	FN1, FBLN1	414	4	19734	23.8333	1	1	0.997213
GOTERM_BP_DIRECT	GO:0060028~convergent extension involved in axis elongation	2	0.444444	0.0811279	SFRP2, WNT5A	414	4	19734	23.8333	1	1	0.997213
GOTERM_BP_DIRECT	GO:0032849~positive regulation of cellular pH reduction	2	0.444444	0.0811279	CA2, AVP	414	4	19734	23.8333	1	1	0.997213
GOTERM_BP_DIRECT	GO:0007161~calcium-independent cell-matrix adhesion	2	0.444444	0.0811279	FN1, VWA2	414	4	19734	23.8333	1	1	0.997213
GOTERM_BP_DIRECT	GO:1905098~negative regulation of guanyl-nucleotide exchange factor activity	2	0.444444	0.0811279	GPSM1, MET	414	4	19734	23.8333	1	1	0.997213
GOTERM_BP_DIRECT	GO:0099502~calcium-dependent activation of synaptic vesicle fusion	2	0.444444	0.0811279	SYT1, SYT9	414	4	19734	23.8333	1	1	0.997213
GOTERM_BP_DIRECT	GO:0060307~regulation of ventricular cardiac muscle cell membrane repolarization	3	0.666667	0.0828479	GJA1, ANK2, SCN5A	414	23	19734	6.21739	1	1	0.997213
GOTERM_BP_DIRECT	GO:0046470~phosphatidylcholine metabolic process	3	0.666667	0.0828479	PLA2G2C, PON1, PLAAT1	414	23	19734	6.21739	1	1	0.997213
GOTERM_BP_DIRECT	GO:0071711~basement membrane organization	3	0.666667	0.0828479	FERMT1, CAV2, PXDN	414	23	19734	6.21739	1	1	0.997213
GOTERM_BP_DIRECT	GO:0017158~regulation of calcium ion-dependent exocytosis	3	0.666667	0.0828479	SYT3, SYT1, SYT9	414	23	19734	6.21739	1	1	0.997213
GOTERM_BP_DIRECT	GO:0051781~positive regulation of cell division	4	0.888889	0.0828568	BTC, IGF2, EREG, NKX3-1	414	49	19734	3.89116	1	1	0.997213
GOTERM_BP_DIRECT	GO:0007169~cell surface receptor protein tyrosine kinase signaling pathway	6	1.33333	0.0837876	LTK, NTRK3, BDKRB2, ROR2, MET, FRK	414	111	19734	2.57658	1	1	0.997213
GOTERM_BP_DIRECT	GO:0001933~negative regulation of protein phosphorylation	5	1.11111	0.0899999	PRKN, MAS1, KIRREL2, NTRK3, FBLN1	414	81	19734	2.94239	1	1	0.997213
GOTERM_BP_DIRECT	GO:0007162~negative regulation of cell adhesion	4	0.888889	0.0909057	MMP2, PLXNA2, FBLN1, PLXNA4	414	51	19734	3.73856	1	1	0.997213
GOTERM_BP_DIRECT	GO:0051496~positive regulation of stress fiber assembly	4	0.888889	0.0950478	ARHGEF10, NRP1, LIMCH1, PPM1E	414	52	19734	3.66667	1	1	0.997213
GOTERM_BP_DIRECT	GO:0006812~monoatomic cation transport	3	0.666667	0.0956319	TRPC6, PIEZO2, GRIN1	414	25	19734	5.72	1	1	0.997213
GOTERM_BP_DIRECT	GO:0061484~hematopoietic stem cell homeostasis	3	0.666667	0.0956319	MYCT1, NBEA, FSTL1	414	25	19734	5.72	1	1	0.997213
GOTERM_BP_DIRECT	GO:1990834~response to odorant	2	0.444444	0.100362	MMP14, CFAP69	414	5	19734	19.0667	1	1	0.997213
GOTERM_BP_DIRECT	GO:0086046~membrane depolarization during SA node cell action potential	2	0.444444	0.100362	ANK2, SCN5A	414	5	19734	19.0667	1	1	0.997213
GOTERM_BP_DIRECT	GO:0048790~maintenance of presynaptic active zone structure	2	0.444444	0.100362	PCLO, ERC2	414	5	19734	19.0667	1	1	0.997213
GOTERM_BP_DIRECT	GO:1905870~positive regulation of 3'-UTR-mediated mRNA stabilization	2	0.444444	0.100362	ELAVL4, RBM24	414	5	19734	19.0667	1	1	0.997213
GOTERM_BP_DIRECT	GO:0042743~hydrogen peroxide metabolic process	2	0.444444	0.100362	DUOXA1, DUOXA2	414	5	19734	19.0667	1	1	0.997213
GOTERM_BP_DIRECT	GO:0014063~negative regulation of serotonin secretion	2	0.444444	0.100362	MAOB, HTR1B	414	5	19734	19.0667	1	1	0.997213
GOTERM_BP_DIRECT	GO:0010729~positive regulation of hydrogen peroxide biosynthetic process	2	0.444444	0.100362	DUOXA1, DUOXA2	414	5	19734	19.0667	1	1	0.997213
GOTERM_BP_DIRECT	GO:0060931~sinoatrial node cell development	2	0.444444	0.100362	BVES, TBX18	414	5	19734	19.0667	1	1	0.997213
GOTERM_BP_DIRECT	GO:0051964~negative regulation of synapse assembly	2	0.444444	0.100362	ROBO2, WNT5A	414	5	19734	19.0667	1	1	0.997213
GOTERM_BP_DIRECT	GO:0086015~SA node cell action potential	2	0.444444	0.100362	ANK2, SCN5A	414	5	19734	19.0667	1	1	0.997213
GOTERM_BP_DIRECT	GO:0090103~cochlea morphogenesis	3	0.666667	0.102221	EYA1, WNT5A, TBX18	414	26	19734	5.5	1	1	0.997213
GOTERM_BP_DIRECT	GO:0070830~bicellular tight junction assembly	4	0.888889	0.103558	AFDN, CLDN14, PARD3, CLDN23	414	54	19734	3.53086	1	1	0.997213
GOTERM_BP_DIRECT	GO:0042733~embryonic digit morphogenesis	4	0.888889	0.103558	GJA1, SFRP2, INTU, WNT5A	414	54	19734	3.53086	1	1	0.997213
GOTERM_BP_DIRECT	GO:0030036~actin cytoskeleton organization	9	2	0.104454	SYDE1, ARHGEF10, STARD13, DAAM2, PHACTR3, AMOTL1, THSD7A, CDC42BPA, WASF3	414	226	19734	1.89823	1	1	0.997213
GOTERM_BP_DIRECT	GO:0045944~positive regulation of transcription by RNA polymerase II	34	7.55556	0.106319	PRKN, RBPJL, CSRNP3, PLAG1, GLIS3, HNF4G, SALL4, TBX20, CCN1, PPARGC1A, NKX3-1, ARNT2, EYA1, WNT5A, LIF, IGF2, NR2F1, HMGA2, ESRRG, OLIG2, SMARCA1, MEIS3, POU4F1, PBX1, GRIN1, PYGO1, AR, ADCYAP1, SFRP2, WT1, MYF6, ANKRD65, PRKD1, MET	414	1256	19734	1.29034	1	1	0.997213
GOTERM_BP_DIRECT	GO:0001822~kidney development	6	1.33333	0.107605	PYGO1, WT1, WNT5A, PCSK9, BICC1, ASS1	414	120	19734	2.38333	1	1	0.997213
GOTERM_BP_DIRECT	GO:0033674~positive regulation of kinase activity	4	0.888889	0.107922	LTK, NTRK3, ROR2, MET	414	55	19734	3.46667	1	1	0.997213
GOTERM_BP_DIRECT	GO:0017156~calcium-ion regulated exocytosis	3	0.666667	0.108932	RIMS1, SYT3, SYT9	414	27	19734	5.2963	1	1	0.997213
GOTERM_BP_DIRECT	GO:0007204~positive regulation of cytosolic calcium ion concentration	7	1.55556	0.109934	ADCYAP1, TRPC6, CCKBR, BDKRB2, ACKR3, AVP, HTR2A	414	156	19734	2.13889	1	1	0.997213
GOTERM_BP_DIRECT	GO:0000122~negative regulation of transcription by RNA polymerase II	27	6	0.111141	PRKN, MAGEL2, TENM2, WWC1, GLIS3, CHD5, SALL4, TBX20, ZBED2, AASS, NKX3-1, MSX2, KCNIP3, IGF2, NR2F1, PAWR, HMGA2, OLIG2, VAX2, POU4F1, TBX18, FOXP2, AR, IFI27, WT1, PKIA, FRK	414	963	19734	1.33645	1	1	0.997213
GOTERM_BP_DIRECT	GO:0045600~positive regulation of fat cell differentiation	4	0.888889	0.112357	SFRP2, LPL, CCDC3, HTR2A	414	56	19734	3.40476	1	1	0.997213
GOTERM_BP_DIRECT	GO:0003333~amino acid transmembrane transport	3	0.666667	0.115754	SLC6A19, SLC7A8, SLC6A11	414	28	19734	5.10714	1	1	0.997213
GOTERM_BP_DIRECT	GO:0035567~non-canonical Wnt signaling pathway	3	0.666667	0.115754	FZD1, SFRP2, WNT5A	414	28	19734	5.10714	1	1	0.997213
GOTERM_BP_DIRECT	GO:0090263~positive regulation of canonical Wnt signaling pathway	6	1.33333	0.116207	SFRP2, EDA, DAAM2, WNK2, GPC5, LYPD6	414	123	19734	2.3252	1	1	0.997213
GOTERM_BP_DIRECT	GO:0010629~negative regulation of gene expression	11	2.44444	0.119091	PRKN, FERMT1, GJA1, SFRP2, SLC2A10, PLAG1, PAWR, CCDC3, POU4F1, NKX3-1, MARK1	414	310	19734	1.6914	1	1	0.997213
GOTERM_BP_DIRECT	GO:0035725~sodium ion transmembrane transport	6	1.33333	0.119146	SLC12A3, SLC6A19, SLC12A1, SCN7A, SLC6A11, SCN5A	414	124	19734	2.30645	1	1	0.997213
GOTERM_BP_DIRECT	GO:0070842~aggresome assembly	2	0.444444	0.119195	PRKN, BAG3	414	6	19734	15.8889	1	1	0.997213
GOTERM_BP_DIRECT	GO:0038138~ERBB4-ERBB4 signaling pathway	2	0.444444	0.119195	BTC, EREG	414	6	19734	15.8889	1	1	0.997213
GOTERM_BP_DIRECT	GO:0045851~pH reduction	2	0.444444	0.119195	CCKBR, ATP6V1B1	414	6	19734	15.8889	1	1	0.997213
GOTERM_BP_DIRECT	GO:0051127~positive regulation of actin nucleation	2	0.444444	0.119195	MAGEL2, FMN1	414	6	19734	15.8889	1	1	0.997213
GOTERM_BP_DIRECT	GO:0006777~Mo-molybdopterin cofactor biosynthetic process	2	0.444444	0.119195	MOCOS, MOCS1	414	6	19734	15.8889	1	1	0.997213
GOTERM_BP_DIRECT	GO:0086073~bundle of His cell-Purkinje myocyte adhesion involved in cell communication	2	0.444444	0.119195	DSG2, CTNNA3	414	6	19734	15.8889	1	1	0.997213
GOTERM_BP_DIRECT	GO:0007267~cell-cell signaling	9	2	0.120874	FZD1, ADCYAP1, AFDN, NRP1, AR, GJA1, SFRP2, AVP, EREG	414	234	19734	1.83333	1	1	0.997213
GOTERM_BP_DIRECT	GO:0001656~metanephros development	3	0.666667	0.129708	ROBO2, EYA1, NKX3-1	414	30	19734	4.76667	1	1	0.997213
GOTERM_BP_DIRECT	GO:0030182~neuron differentiation	7	1.55556	0.130575	FZD1, WNT5A, ANOS1, PCSK9, SMARCA1, MET, VAX2	414	164	19734	2.03455	1	1	0.997213
GOTERM_BP_DIRECT	GO:0050772~positive regulation of axonogenesis	3	0.666667	0.136825	ROBO2, PLXNA2, PLXNA4	414	31	19734	4.6129	1	1	0.997213
GOTERM_BP_DIRECT	GO:0001935~endothelial cell proliferation	3	0.666667	0.136825	MMP14, CAV2, COL8A2	414	31	19734	4.6129	1	1	0.997213
GOTERM_BP_DIRECT	GO:0045664~regulation of neuron differentiation	3	0.666667	0.136825	NLGN1, LTK, EYA1	414	31	19734	4.6129	1	1	0.997213
GOTERM_BP_DIRECT	GO:0045840~positive regulation of mitotic nuclear division	3	0.666667	0.136825	BTC, IGF2, EREG	414	31	19734	4.6129	1	1	0.997213
GOTERM_BP_DIRECT	GO:0001501~skeletal system development	6	1.33333	0.137492	GDF10, MMP14, COL27A1, EVC, BMP8B, MATN3	414	130	19734	2.2	1	1	0.997213
GOTERM_BP_DIRECT	GO:0002934~desmosome organization	2	0.444444	0.137634	PERP, DSG2	414	7	19734	13.619	1	1	0.997213
GOTERM_BP_DIRECT	GO:0007501~mesodermal cell fate specification	2	0.444444	0.137634	SFRP2, EYA1	414	7	19734	13.619	1	1	0.997213
GOTERM_BP_DIRECT	GO:0060736~prostate gland growth	2	0.444444	0.137634	AR, PLAG1	414	7	19734	13.619	1	1	0.997213
GOTERM_BP_DIRECT	GO:1901166~neural crest cell migration involved in autonomic nervous system development	2	0.444444	0.137634	NRP1, FN1	414	7	19734	13.619	1	1	0.997213
GOTERM_BP_DIRECT	GO:0042415~norepinephrine metabolic process	2	0.444444	0.137634	PRKN, RNF180	414	7	19734	13.619	1	1	0.997213
GOTERM_BP_DIRECT	GO:0021637~trigeminal nerve structural organization	2	0.444444	0.137634	NRP1, PLXNA4	414	7	19734	13.619	1	1	0.997213
GOTERM_BP_DIRECT	GO:0043087~regulation of GTPase activity	4	0.888889	0.140334	PLXNA2, BVES, PLXNA4, EPHA3	414	62	19734	3.07527	1	1	0.997213
GOTERM_BP_DIRECT	GO:0048009~insulin-like growth factor receptor signaling pathway	3	0.666667	0.144025	AR, IRS1, IGF2	414	32	19734	4.46875	1	1	0.997213
GOTERM_BP_DIRECT	GO:2000463~positive regulation of excitatory postsynaptic potential	3	0.666667	0.144025	RIMS1, NLGN1, GRIN1	414	32	19734	4.46875	1	1	0.997213
GOTERM_BP_DIRECT	GO:0030534~adult behavior	3	0.666667	0.144025	RNF180, SLITRK5, ATP6V1B1	414	32	19734	4.46875	1	1	0.997213
GOTERM_BP_DIRECT	GO:0001569~branching involved in blood vessel morphogenesis	3	0.666667	0.144025	NRP1, SFRP2, TBX20	414	32	19734	4.46875	1	1	0.997213
GOTERM_BP_DIRECT	GO:0099171~presynaptic modulation of chemical synaptic transmission	3	0.666667	0.144025	HTR1B, APBA1, HTR2A	414	32	19734	4.46875	1	1	0.997213
GOTERM_BP_DIRECT	GO:0008015~blood circulation	3	0.666667	0.144025	TBX20, BDKRB2, F5	414	32	19734	4.46875	1	1	0.997213
GOTERM_BP_DIRECT	GO:0000381~regulation of alternative mRNA splicing, via spliceosome	4	0.888889	0.150135	KHDRBS3, NOVA1, RBM24, RBM11	414	64	19734	2.97917	1	1	0.997213
GOTERM_BP_DIRECT	GO:0051216~cartilage development	4	0.888889	0.150135	EVC, WNT5A, BMP8B, MATN3	414	64	19734	2.97917	1	1	0.997213
GOTERM_BP_DIRECT	GO:0051968~positive regulation of synaptic transmission, glutamatergic	3	0.666667	0.151303	NLGN1, ROR2, GRIN1	414	33	19734	4.33333	1	1	0.997213
GOTERM_BP_DIRECT	GO:0051491~positive regulation of filopodium assembly	3	0.666667	0.151303	NRP1, NLGN1, TENM2	414	33	19734	4.33333	1	1	0.997213
GOTERM_BP_DIRECT	GO:1905606~regulation of presynapse assembly	3	0.666667	0.151303	FZD1, LRRTM3, SLITRK5	414	33	19734	4.33333	1	1	0.997213
GOTERM_BP_DIRECT	GO:2000300~regulation of synaptic vesicle exocytosis	3	0.666667	0.151303	RIMS1, HTR1B, PPFIA2	414	33	19734	4.33333	1	1	0.997213
GOTERM_BP_DIRECT	GO:0007409~axonogenesis	5	1.11111	0.153783	SHTN1, PARD3, SLITRK5, POU4F1, VAX2	414	99	19734	2.40741	1	1	0.997213
GOTERM_BP_DIRECT	GO:0007420~brain development	8	1.77778	0.154471	ROBO2, ARNT2, PXDN, SMARCA1, MEIS3, VAX2, PBX1, GRIN1	414	210	19734	1.81587	1	1	0.997213
GOTERM_BP_DIRECT	GO:0001570~vasculogenesis	4	0.888889	0.155116	NRP1, WT1, TBX20, ACKR3	414	65	19734	2.93333	1	1	0.997213
GOTERM_BP_DIRECT	GO:0014047~glutamate secretion	2	0.444444	0.155689	GJA1, APBA1	414	8	19734	11.9167	1	1	0.997213
GOTERM_BP_DIRECT	GO:0046903~secretion	2	0.444444	0.155689	RIMS1, CA2	414	8	19734	11.9167	1	1	0.997213
GOTERM_BP_DIRECT	GO:0060373~regulation of ventricular cardiac muscle cell membrane depolarization	2	0.444444	0.155689	GJA1, SCN5A	414	8	19734	11.9167	1	1	0.997213
GOTERM_BP_DIRECT	GO:0021785~branchiomotor neuron axon guidance	2	0.444444	0.155689	NRP1, PLXNA4	414	8	19734	11.9167	1	1	0.997213
GOTERM_BP_DIRECT	GO:0038134~ERBB2-EGFR signaling pathway	2	0.444444	0.155689	BTC, EREG	414	8	19734	11.9167	1	1	0.997213
GOTERM_BP_DIRECT	GO:0060740~prostate gland epithelium morphogenesis	2	0.444444	0.155689	AR, MMP2	414	8	19734	11.9167	1	1	0.997213
GOTERM_BP_DIRECT	GO:0150012~positive regulation of neuron projection arborization	2	0.444444	0.155689	GRIP1, WNT5A	414	8	19734	11.9167	1	1	0.997213
GOTERM_BP_DIRECT	GO:0048012~hepatocyte growth factor receptor signaling pathway	2	0.444444	0.155689	NRP1, MET	414	8	19734	11.9167	1	1	0.997213
GOTERM_BP_DIRECT	GO:2001259~positive regulation of cation channel activity	2	0.444444	0.155689	STAC, ANK2	414	8	19734	11.9167	1	1	0.997213
GOTERM_BP_DIRECT	GO:0031032~actomyosin structure organization	3	0.666667	0.158651	EPB41L1, LIMCH1, CDC42BPA	414	34	19734	4.20588	1	1	0.997213
GOTERM_BP_DIRECT	GO:1990090~cellular response to nerve growth factor stimulus	3	0.666667	0.158651	NTRK3, MAGI2, ELAVL4	414	34	19734	4.20588	1	1	0.997213
GOTERM_BP_DIRECT	GO:0030522~intracellular receptor signaling pathway	3	0.666667	0.158651	AR, NR2F1, HNF4G	414	34	19734	4.20588	1	1	0.997213
GOTERM_BP_DIRECT	GO:0030010~establishment of cell polarity	3	0.666667	0.158651	PARD3, WWC1, PARD3B	414	34	19734	4.20588	1	1	0.997213
GOTERM_BP_DIRECT	GO:0030216~keratinocyte differentiation	4	0.888889	0.165229	ST14, INTU, WNT5A, EREG	414	67	19734	2.84577	1	1	0.997213
GOTERM_BP_DIRECT	GO:0002027~regulation of heart rate	3	0.666667	0.166064	ANK2, SCN5A, BVES	414	35	19734	4.08571	1	1	0.997213
GOTERM_BP_DIRECT	GO:0009410~response to xenobiotic stimulus	9	2	0.167237	FZD1, MAS1, SFRP2, MAOB, MMP2, SLITRK5, SLC6A11, HTR2A, ASS1	414	254	19734	1.68898	1	1	0.997213
GOTERM_BP_DIRECT	GO:0071466~cellular response to xenobiotic stimulus	4	0.888889	0.170357	UCHL1, HTR1B, PPM1E, NKX3-1	414	68	19734	2.80392	1	1	0.997213
GOTERM_BP_DIRECT	GO:0051967~negative regulation of synaptic transmission, glutamatergic	2	0.444444	0.173366	HTR1B, HTR2A	414	9	19734	10.5926	1	1	0.997213
GOTERM_BP_DIRECT	GO:0003283~atrial septum development	2	0.444444	0.173366	WNT5A, ANK2	414	9	19734	10.5926	1	1	0.997213
GOTERM_BP_DIRECT	GO:0060346~bone trabecula formation	2	0.444444	0.173366	MSX2, MMP2	414	9	19734	10.5926	1	1	0.997213
GOTERM_BP_DIRECT	GO:0042048~olfactory behavior	2	0.444444	0.173366	CFAP69, ATP6V1B1	414	9	19734	10.5926	1	1	0.997213
GOTERM_BP_DIRECT	GO:0003416~endochondral bone growth	2	0.444444	0.173366	EVC, MSX2	414	9	19734	10.5926	1	1	0.997213
GOTERM_BP_DIRECT	GO:0006930~substrate-dependent cell migration, cell extension	2	0.444444	0.173366	SHTN1, NRP1	414	9	19734	10.5926	1	1	0.997213
GOTERM_BP_DIRECT	GO:0046578~regulation of Ras protein signal transduction	2	0.444444	0.173366	SYDE2, SYDE1	414	9	19734	10.5926	1	1	0.997213
GOTERM_BP_DIRECT	GO:0060539~diaphragm development	2	0.444444	0.173366	WT1, ASS1	414	9	19734	10.5926	1	1	0.997213
GOTERM_BP_DIRECT	GO:0043542~endothelial cell migration	3	0.666667	0.173536	STARD13, SCG2, FSTL1	414	36	19734	3.97222	1	1	0.997213
GOTERM_BP_DIRECT	GO:2001235~positive regulation of apoptotic signaling pathway	3	0.666667	0.173536	WNT5A, TPD52L1, NKX3-1	414	36	19734	3.97222	1	1	0.997213
GOTERM_BP_DIRECT	GO:0015701~bicarbonate transport	3	0.666667	0.181061	CYB5R2, SLC39A12, CFTR	414	37	19734	3.86486	1	1	0.997213
GOTERM_BP_DIRECT	GO:0010975~regulation of neuron projection development	3	0.666667	0.181061	SFRP2, SLC39A12, MARK1	414	37	19734	3.86486	1	1	0.997213
GOTERM_BP_DIRECT	GO:0017157~regulation of exocytosis	3	0.666667	0.188634	RAB3B, PCLO, SYT1	414	38	19734	3.76316	1	1	0.997213
GOTERM_BP_DIRECT	GO:0007339~binding of sperm to zona pellucida	3	0.666667	0.188634	ZAN, ADAM32, CLGN	414	38	19734	3.76316	1	1	0.997213
GOTERM_BP_DIRECT	GO:0045880~positive regulation of smoothened signaling pathway	3	0.666667	0.188634	EVC, INTU, DCDC2	414	38	19734	3.76316	1	1	0.997213
GOTERM_BP_DIRECT	GO:0097475~motor neuron migration	2	0.444444	0.190674	NRP1, TBX20	414	10	19734	9.53333	1	1	0.997213
GOTERM_BP_DIRECT	GO:0060371~regulation of atrial cardiac muscle cell membrane depolarization	2	0.444444	0.190674	GJA1, SCN5A	414	10	19734	9.53333	1	1	0.997213
GOTERM_BP_DIRECT	GO:0051660~establishment of centrosome localization	2	0.444444	0.190674	PARD3, PARD3B	414	10	19734	9.53333	1	1	0.997213
GOTERM_BP_DIRECT	GO:0021612~facial nerve structural organization	2	0.444444	0.190674	NRP1, PLXNA4	414	10	19734	9.53333	1	1	0.997213
GOTERM_BP_DIRECT	GO:0007494~midgut development	2	0.444444	0.190674	WNT5A, ASS1	414	10	19734	9.53333	1	1	0.997213
GOTERM_BP_DIRECT	GO:2001237~negative regulation of extrinsic apoptotic signaling pathway	3	0.666667	0.196249	NRP1, AR, SCG2	414	39	19734	3.66667	1	1	0.997213
GOTERM_BP_DIRECT	GO:0044331~cell-cell adhesion mediated by cadherin	3	0.666667	0.196249	CDH6, AFDN, CDH10	414	39	19734	3.66667	1	1	0.997213
GOTERM_BP_DIRECT	GO:0007160~cell-matrix adhesion	5	1.11111	0.199153	CD96, FERMT1, EDA, FN1, PPFIA2	414	110	19734	2.16667	1	1	0.997213
GOTERM_BP_DIRECT	GO:0007229~integrin-mediated signaling pathway	5	1.11111	0.199153	FERMT1, NRP1, FN1, ADAM32, PRKD1	414	110	19734	2.16667	1	1	0.997213
GOTERM_BP_DIRECT	GO:0030336~negative regulation of cell migration	7	1.55556	0.201441	PTPRU, AFDN, SFRP2, NAV3, LIMCH1, MAGI2, ALOX15B	414	187	19734	1.78431	1	1	0.997213
GOTERM_BP_DIRECT	GO:0030514~negative regulation of BMP signaling pathway	4	0.888889	0.20201	FZD1, SFRP2, WNT5A, VWC2L	414	74	19734	2.57658	1	1	0.997213
GOTERM_BP_DIRECT	GO:0043410~positive regulation of MAPK cascade	7	1.55556	0.205022	AR, CAV2, WWC1, WNT5A, LIF, IGF2, ADRB1	414	188	19734	1.77482	1	1	0.997213
GOTERM_BP_DIRECT	GO:0000226~microtubule cytoskeleton organization	6	1.33333	0.206447	PARD3, MAP7D2, DCLK2, FIGN, MARK1, PARD3B	414	150	19734	1.90667	1	1	0.997213
GOTERM_BP_DIRECT	GO:0001886~endothelial cell morphogenesis	2	0.444444	0.20762	COL27A1, MET	414	11	19734	8.66667	1	1	0.997213
GOTERM_BP_DIRECT	GO:0050665~hydrogen peroxide biosynthetic process	2	0.444444	0.20762	MAOB, DUOX2	414	11	19734	8.66667	1	1	0.997213
GOTERM_BP_DIRECT	GO:0098911~regulation of ventricular cardiac muscle cell action potential	2	0.444444	0.20762	DSG2, CTNNA3	414	11	19734	8.66667	1	1	0.997213
GOTERM_BP_DIRECT	GO:0007610~behavior	2	0.444444	0.20762	HTR1B, HTR2A	414	11	19734	8.66667	1	1	0.997213
GOTERM_BP_DIRECT	GO:0060070~canonical Wnt signaling pathway	5	1.11111	0.207806	FZD1, PYGO1, SFRP2, EDA, WNT5A	414	112	19734	2.12798	1	1	0.997213
GOTERM_BP_DIRECT	GO:0043524~negative regulation of neuron apoptotic process	6	1.33333	0.210163	SLC25A27, PRKN, NRP1, POU4F1, PPARGC1A, RETREG1	414	151	19734	1.89404	1	1	0.997213
GOTERM_BP_DIRECT	GO:0045197~establishment or maintenance of epithelial cell apical/basal polarity	3	0.666667	0.219299	PARD3, VWDE, PARD3B	414	42	19734	3.40476	1	1	0.997213
GOTERM_BP_DIRECT	GO:2000648~positive regulation of stem cell proliferation	3	0.666667	0.219299	GJA1, HMGA2, PBX1	414	42	19734	3.40476	1	1	0.997213
GOTERM_BP_DIRECT	GO:0043491~phosphatidylinositol 3-kinase/protein kinase B signal transduction	4	0.888889	0.223818	PREX2, IRS1, HTR2A, NKX3-1	414	78	19734	2.44444	1	1	0.997213
GOTERM_BP_DIRECT	GO:0042060~wound healing	4	0.888889	0.223818	FKBP10, WNT5A, FN1, EREG	414	78	19734	2.44444	1	1	0.997213
GOTERM_BP_DIRECT	GO:0097120~receptor localization to synapse	2	0.444444	0.224213	NLGN1, CEP112	414	12	19734	7.94444	1	1	0.997213
GOTERM_BP_DIRECT	GO:0097091~synaptic vesicle clustering	2	0.444444	0.224213	NLGN1, PCLO	414	12	19734	7.94444	1	1	0.997213
GOTERM_BP_DIRECT	GO:0003272~endocardial cushion formation	2	0.444444	0.224213	ROBO2, TBX20	414	12	19734	7.94444	1	1	0.997213
GOTERM_BP_DIRECT	GO:0098696~regulation of neurotransmitter receptor localization to postsynaptic specialization membrane	2	0.444444	0.224213	NBEA, GPC6	414	12	19734	7.94444	1	1	0.997213
GOTERM_BP_DIRECT	GO:0050891~multicellular organismal-level water homeostasis	2	0.444444	0.224213	AVP, CFTR	414	12	19734	7.94444	1	1	0.997213
GOTERM_BP_DIRECT	GO:0070327~thyroid hormone transport	2	0.444444	0.224213	SLC7A8, SLC16A2	414	12	19734	7.94444	1	1	0.997213
GOTERM_BP_DIRECT	GO:0042420~dopamine catabolic process	2	0.444444	0.224213	MAOB, MAOA	414	12	19734	7.94444	1	1	0.997213
GOTERM_BP_DIRECT	GO:0072359~circulatory system development	2	0.444444	0.224213	SLC2A10, SLITRK5	414	12	19734	7.94444	1	1	0.997213
GOTERM_BP_DIRECT	GO:0048846~axon extension involved in axon guidance	2	0.444444	0.224213	NRP1, WNT5A	414	12	19734	7.94444	1	1	0.997213
GOTERM_BP_DIRECT	GO:0030518~nuclear receptor-mediated steroid hormone signaling pathway	2	0.444444	0.224213	AR, ESRRG	414	12	19734	7.94444	1	1	0.997213
GOTERM_BP_DIRECT	GO:0097104~postsynaptic membrane assembly	2	0.444444	0.224213	NLGN4Y, NLGN1	414	12	19734	7.94444	1	1	0.997213
GOTERM_BP_DIRECT	GO:1904861~excitatory synapse assembly	2	0.444444	0.224213	NLGN1, WNT5A	414	12	19734	7.94444	1	1	0.997213
GOTERM_BP_DIRECT	GO:0030334~regulation of cell migration	5	1.11111	0.225423	TMSB15A, PLXNA2, AMOTL1, MET, PLXNA4	414	116	19734	2.0546	1	1	0.997213
GOTERM_BP_DIRECT	GO:0032722~positive regulation of chemokine production	3	0.666667	0.227035	WNT5A, LPL, ALOX15B	414	43	19734	3.32558	1	1	0.997213
GOTERM_BP_DIRECT	GO:0070373~negative regulation of ERK1 and ERK2 cascade	4	0.888889	0.229342	RPS6KA6, WNK2, LIF, FBLN1	414	79	19734	2.4135	1	1	0.997213
GOTERM_BP_DIRECT	GO:0001764~neuron migration	5	1.11111	0.234372	NRP1, GJA1, DCDC2, POU4F1, MARK1	414	118	19734	2.01977	1	1	0.997213
GOTERM_BP_DIRECT	GO:0009966~regulation of signal transduction	3	0.666667	0.234789	LURAP1L, RGS22, GPC6	414	44	19734	3.25	1	1	0.997213
GOTERM_BP_DIRECT	GO:0001658~branching involved in ureteric bud morphogenesis	3	0.666667	0.234789	EYA1, WT1, PBX1	414	44	19734	3.25	1	1	0.997213
GOTERM_BP_DIRECT	GO:0097105~presynaptic membrane assembly	2	0.444444	0.240459	NLGN4Y, NLGN1	414	13	19734	7.33333	1	1	0.997213
GOTERM_BP_DIRECT	GO:0086004~regulation of cardiac muscle cell contraction	2	0.444444	0.240459	ANK2, SCN5A	414	13	19734	7.33333	1	1	0.997213
GOTERM_BP_DIRECT	GO:1904948~midbrain dopaminergic neuron differentiation	2	0.444444	0.240459	FZD1, WNT5A	414	13	19734	7.33333	1	1	0.997213
GOTERM_BP_DIRECT	GO:1903377~negative regulation of oxidative stress-induced neuron intrinsic apoptotic signaling pathway	2	0.444444	0.240459	FZD1, PRKN	414	13	19734	7.33333	1	1	0.997213
GOTERM_BP_DIRECT	GO:0007566~embryo implantation	3	0.666667	0.242558	MMP2, LIF, FBLN1	414	45	19734	3.17778	1	1	0.997213
GOTERM_BP_DIRECT	GO:0030513~positive regulation of BMP signaling pathway	3	0.666667	0.242558	MSX2, TBX20, CCN1	414	45	19734	3.17778	1	1	0.997213
GOTERM_BP_DIRECT	GO:0007605~sensory perception of sound	6	1.33333	0.248414	TUB, TMIE, EYA1, DCDC2, NAV2, ATP6V1B1	414	161	19734	1.7764	1	1	0.997213
GOTERM_BP_DIRECT	GO:0008380~RNA splicing	7	1.55556	0.249222	WT1, NOVA1, ESRP1, ELAVL4, PPARGC1A, RBM24, RBM11	414	201	19734	1.66003	1	1	0.997213
GOTERM_BP_DIRECT	GO:0030148~sphingolipid biosynthetic process	3	0.666667	0.250338	SPTLC3, PRKD1, ELOVL7	414	46	19734	3.1087	1	1	0.997213
GOTERM_BP_DIRECT	GO:0048863~stem cell differentiation	3	0.666667	0.250338	MSX2, LIF, HMGA2	414	46	19734	3.1087	1	1	0.997213
GOTERM_BP_DIRECT	GO:0045766~positive regulation of angiogenesis	6	1.33333	0.256274	NRP1, SFRP2, DDAH1, WNT5A, HMGA2, PRKD1	414	163	19734	1.7546	1	1	0.997213
GOTERM_BP_DIRECT	GO:0048771~tissue remodeling	2	0.444444	0.256365	MMP14, MMP2	414	14	19734	6.80952	1	1	0.997213
GOTERM_BP_DIRECT	GO:0021895~cerebral cortex neuron differentiation	2	0.444444	0.256365	ELAVL4, CHD5	414	14	19734	6.80952	1	1	0.997213
GOTERM_BP_DIRECT	GO:0048715~negative regulation of oligodendrocyte differentiation	2	0.444444	0.256365	TMEM98, DAAM2	414	14	19734	6.80952	1	1	0.997213
GOTERM_BP_DIRECT	GO:0051279~regulation of release of sequestered calcium ion into cytosol	2	0.444444	0.256365	ANK2, PRKD1	414	14	19734	6.80952	1	1	0.997213
GOTERM_BP_DIRECT	GO:2001028~positive regulation of endothelial cell chemotaxis	2	0.444444	0.256365	PRKD1, MET	414	14	19734	6.80952	1	1	0.997213
GOTERM_BP_DIRECT	GO:0050731~positive regulation of peptidyl-tyrosine phosphorylation	4	0.888889	0.257307	NRP1, LIF, IGF2, HTR2A	414	84	19734	2.26984	1	1	0.997213
GOTERM_BP_DIRECT	GO:0150104~transport across blood-brain barrier	4	0.888889	0.257307	SLC7A8, SLC2A10, SLC16A2, SLC7A2	414	84	19734	2.26984	1	1	0.997213
GOTERM_BP_DIRECT	GO:0050804~modulation of chemical synaptic transmission	4	0.888889	0.257307	NLGN4Y, NLGN1, PLCB4, PPP1R9A	414	84	19734	2.26984	1	1	0.997213
GOTERM_BP_DIRECT	GO:0045860~positive regulation of protein kinase activity	3	0.666667	0.258125	ADCYAP1, CCN1, EREG	414	47	19734	3.04255	1	1	0.997213
GOTERM_BP_DIRECT	GO:0007626~locomotory behavior	4	0.888889	0.262958	ELAVL4, APBA1, NAV2, AVP	414	85	19734	2.24314	1	1	0.997213
GOTERM_BP_DIRECT	GO:0048488~synaptic vesicle endocytosis	3	0.666667	0.265915	NLGN4Y, NLGN1, SYT1	414	48	19734	2.97917	1	1	0.997213
GOTERM_BP_DIRECT	GO:0001921~positive regulation of receptor recycling	2	0.444444	0.271939	RAMP3, BVES	414	15	19734	6.35556	1	1	0.997213
GOTERM_BP_DIRECT	GO:0060413~atrial septum morphogenesis	2	0.444444	0.271939	TBX20, CCN1	414	15	19734	6.35556	1	1	0.997213
GOTERM_BP_DIRECT	GO:0045725~positive regulation of glycogen biosynthetic process	2	0.444444	0.271939	IRS1, IGF2	414	15	19734	6.35556	1	1	0.997213
GOTERM_BP_DIRECT	GO:0045806~negative regulation of endocytosis	2	0.444444	0.271939	PRKD1, EPHA3	414	15	19734	6.35556	1	1	0.997213
GOTERM_BP_DIRECT	GO:0042711~maternal behavior	2	0.444444	0.271939	AVP, KALRN	414	15	19734	6.35556	1	1	0.997213
GOTERM_BP_DIRECT	GO:0007625~grooming behavior	2	0.444444	0.271939	SLITRK5, AVP	414	15	19734	6.35556	1	1	0.997213
GOTERM_BP_DIRECT	GO:0038166~angiotensin-activated signaling pathway	2	0.444444	0.271939	MAS1, CA2	414	15	19734	6.35556	1	1	0.997213
GOTERM_BP_DIRECT	GO:1902230~negative regulation of intrinsic apoptotic signaling pathway in response to DNA damage	2	0.444444	0.271939	SFRP2, ACKR3	414	15	19734	6.35556	1	1	0.997213
GOTERM_BP_DIRECT	GO:0010831~positive regulation of myotube differentiation	2	0.444444	0.271939	MMP14, RBM24	414	15	19734	6.35556	1	1	0.997213
GOTERM_BP_DIRECT	GO:0099509~regulation of presynaptic cytosolic calcium ion concentration	2	0.444444	0.271939	HTR1B, ERC2	414	15	19734	6.35556	1	1	0.997213
GOTERM_BP_DIRECT	GO:0006633~fatty acid biosynthetic process	3	0.666667	0.273705	OLAH, PLA2G2C, LPL	414	49	19734	2.91837	1	1	0.997213
GOTERM_BP_DIRECT	GO:0006096~glycolytic process	3	0.666667	0.273705	OGDHL, HTR2A, ENO4	414	49	19734	2.91837	1	1	0.997213
GOTERM_BP_DIRECT	GO:0016055~Wnt signaling pathway	6	1.33333	0.280196	DAAM2, WNT5A, AMOTL1, ROR2, VAX2, MARK1	414	169	19734	1.69231	1	1	0.997213
GOTERM_BP_DIRECT	GO:0050918~positive chemotaxis	3	0.666667	0.281491	NRP1, SCG2, MET	414	50	19734	2.86	1	1	0.997213
GOTERM_BP_DIRECT	GO:0090162~establishment of epithelial cell polarity	2	0.444444	0.287188	FERMT1, PARD3	414	16	19734	5.95833	1	1	0.997213
GOTERM_BP_DIRECT	GO:0032230~positive regulation of synaptic transmission, GABAergic	2	0.444444	0.287188	NLGN1, CA2	414	16	19734	5.95833	1	1	0.997213
GOTERM_BP_DIRECT	GO:0086010~membrane depolarization during action potential	2	0.444444	0.287188	SCN7A, SCN5A	414	16	19734	5.95833	1	1	0.997213
GOTERM_BP_DIRECT	GO:0001964~startle response	2	0.444444	0.287188	PRKN, GLRB	414	16	19734	5.95833	1	1	0.997213
GOTERM_BP_DIRECT	GO:0051146~striated muscle cell differentiation	2	0.444444	0.287188	IGF2, BVES	414	16	19734	5.95833	1	1	0.997213
GOTERM_BP_DIRECT	GO:0086005~ventricular cardiac muscle cell action potential	2	0.444444	0.287188	ANK2, SCN5A	414	16	19734	5.95833	1	1	0.997213
GOTERM_BP_DIRECT	GO:1904645~response to amyloid-beta	2	0.444444	0.287188	RAMP3, MMP2	414	16	19734	5.95833	1	1	0.997213
GOTERM_BP_DIRECT	GO:0042308~negative regulation of protein import into nucleus	2	0.444444	0.287188	FERMT1, PKIA	414	16	19734	5.95833	1	1	0.997213
GOTERM_BP_DIRECT	GO:0045651~positive regulation of macrophage differentiation	2	0.444444	0.287188	LIF, ROR2	414	16	19734	5.95833	1	1	0.997213
GOTERM_BP_DIRECT	GO:0006590~thyroid hormone generation	2	0.444444	0.287188	SLC16A2, DUOX2	414	16	19734	5.95833	1	1	0.997213
GOTERM_BP_DIRECT	GO:0001736~establishment of planar polarity	2	0.444444	0.287188	INTU, WNT5A	414	16	19734	5.95833	1	1	0.997213
GOTERM_BP_DIRECT	GO:0045446~endothelial cell differentiation	2	0.444444	0.287188	FZD1, FSTL1	414	16	19734	5.95833	1	1	0.997213
GOTERM_BP_DIRECT	GO:0048013~ephrin receptor signaling pathway	3	0.666667	0.28927	MMP2, KALRN, EPHA3	414	51	19734	2.80392	1	1	0.997213
GOTERM_BP_DIRECT	GO:0001649~osteoblast differentiation	5	1.11111	0.289586	GDF10, GJA1, MSX2, IGF2, CCN1	414	130	19734	1.83333	1	1	0.997213
GOTERM_BP_DIRECT	GO:0035556~intracellular signal transduction	12	2.66667	0.294579	PREX2, GRIP1, WNK2, DCDC2, DCLK2, HMGA2, PRKD1, NRG2, SCG2, KALRN, RGS7, MARK1	414	432	19734	1.32407	1	1	0.997213
GOTERM_BP_DIRECT	GO:0031623~receptor internalization	3	0.666667	0.297039	ENTREP1, RAMP3, ACKR3	414	52	19734	2.75	1	1	0.997213
GOTERM_BP_DIRECT	GO:0008610~lipid biosynthetic process	2	0.444444	0.302118	OLAH, CCDC3	414	17	19734	5.60784	1	1	0.997213
GOTERM_BP_DIRECT	GO:0035418~protein localization to synapse	2	0.444444	0.302118	NLGN1, PCLO	414	17	19734	5.60784	1	1	0.997213
GOTERM_BP_DIRECT	GO:0007413~axonal fasciculation	2	0.444444	0.302118	NRP1, NCAM2	414	17	19734	5.60784	1	1	0.997213
GOTERM_BP_DIRECT	GO:0035909~aorta morphogenesis	2	0.444444	0.302118	FKBP10, EYA1	414	17	19734	5.60784	1	1	0.997213
GOTERM_BP_DIRECT	GO:0070528~protein kinase C signaling	2	0.444444	0.302118	MAS1, AVP	414	17	19734	5.60784	1	1	0.997213
GOTERM_BP_DIRECT	GO:0048791~calcium ion-regulated exocytosis of neurotransmitter	2	0.444444	0.302118	RIMS1, SYT1	414	17	19734	5.60784	1	1	0.997213
GOTERM_BP_DIRECT	GO:0002021~response to dietary excess	2	0.444444	0.302118	SLC12A3, PPARGC1A	414	17	19734	5.60784	1	1	0.997213
GOTERM_BP_DIRECT	GO:0071383~cellular response to steroid hormone stimulus	2	0.444444	0.302118	AR, NKX3-1	414	17	19734	5.60784	1	1	0.997213
GOTERM_BP_DIRECT	GO:0015718~monocarboxylic acid transport	2	0.444444	0.302118	SLC6A11, SLC16A2	414	17	19734	5.60784	1	1	0.997213
GOTERM_BP_DIRECT	GO:0033365~protein localization to organelle	2	0.444444	0.302118	INTU, ANK2	414	17	19734	5.60784	1	1	0.997213
GOTERM_BP_DIRECT	GO:1904707~positive regulation of vascular associated smooth muscle cell proliferation	3	0.666667	0.304795	GJA1, MMP2, HTR1B	414	53	19734	2.69811	1	1	0.997213
GOTERM_BP_DIRECT	GO:0048666~neuron development	3	0.666667	0.304795	TENM2, LIF, PBX1	414	53	19734	2.69811	1	1	0.997213
GOTERM_BP_DIRECT	GO:0008344~adult locomotory behavior	3	0.666667	0.304795	PREX2, PRKN, KALRN	414	53	19734	2.69811	1	1	0.997213
GOTERM_BP_DIRECT	GO:0003151~outflow tract morphogenesis	3	0.666667	0.304795	FZD1, SFRP2, EYA1	414	53	19734	2.69811	1	1	0.997213
GOTERM_BP_DIRECT	GO:0009887~animal organ morphogenesis	5	1.11111	0.308403	NRP1, IGF2, MEIS3, PBX1, EREG	414	134	19734	1.77861	1	1	0.997213
GOTERM_BP_DIRECT	GO:0032880~regulation of protein localization	4	0.888889	0.308589	ADCYAP1, AFDN, WNT5A, NKX3-1	414	93	19734	2.05018	1	1	0.997213
GOTERM_BP_DIRECT	GO:0071320~cellular response to cAMP	3	0.666667	0.312535	WT1, CFTR, ASS1	414	54	19734	2.64815	1	1	0.997213
GOTERM_BP_DIRECT	GO:0035988~chondrocyte proliferation	2	0.444444	0.316736	MMP14, HMGA2	414	18	19734	5.2963	1	1	0.997213
GOTERM_BP_DIRECT	GO:0002063~chondrocyte development	2	0.444444	0.316736	SFRP2, MSX2	414	18	19734	5.2963	1	1	0.997213
GOTERM_BP_DIRECT	GO:1901379~regulation of potassium ion transmembrane transport	2	0.444444	0.316736	KCNIP3, KCNN2	414	18	19734	5.2963	1	1	0.997213
GOTERM_BP_DIRECT	GO:0002720~positive regulation of cytokine production involved in immune response	2	0.444444	0.316736	WNT5A, HTR2A	414	18	19734	5.2963	1	1	0.997213
GOTERM_BP_DIRECT	GO:0022409~positive regulation of cell-cell adhesion	2	0.444444	0.316736	MAGI1, AFDN	414	18	19734	5.2963	1	1	0.997213
GOTERM_BP_DIRECT	GO:0061036~positive regulation of cartilage development	2	0.444444	0.316736	WNT5A, CCN1	414	18	19734	5.2963	1	1	0.997213
GOTERM_BP_DIRECT	GO:0035176~social behavior	3	0.666667	0.320256	NLGN4Y, AVP, KALRN	414	55	19734	2.6	1	1	0.997213
GOTERM_BP_DIRECT	GO:0034976~response to endoplasmic reticulum stress	4	0.888889	0.3258	PRKN, SRPX, ELAVL4, CFTR	414	96	19734	1.98611	1	1	0.997213
GOTERM_BP_DIRECT	GO:0008360~regulation of cell shape	5	1.11111	0.327337	PLXNA2, FN1, BVES, PLXNA4, WASF3	414	138	19734	1.72705	1	1	0.997213
GOTERM_BP_DIRECT	GO:0043627~response to estrogen	3	0.666667	0.327956	GSTM3, MMP14, MMP2	414	56	19734	2.55357	1	1	0.997213
GOTERM_BP_DIRECT	GO:0006024~glycosaminoglycan biosynthetic process	2	0.444444	0.331049	GALNT5, GCNT2	414	19	19734	5.01754	1	1	0.997213
GOTERM_BP_DIRECT	GO:0050806~positive regulation of synaptic transmission	2	0.444444	0.331049	RIMS1, SYT1	414	19	19734	5.01754	1	1	0.997213
GOTERM_BP_DIRECT	GO:0030206~chondroitin sulfate biosynthetic process	2	0.444444	0.331049	CHSY3, CHST3	414	19	19734	5.01754	1	1	0.997213
GOTERM_BP_DIRECT	GO:0046849~bone remodeling	2	0.444444	0.331049	GJA1, HTR1B	414	19	19734	5.01754	1	1	0.997213
GOTERM_BP_DIRECT	GO:0045618~positive regulation of keratinocyte differentiation	2	0.444444	0.331049	ZBED2, ALOX15B	414	19	19734	5.01754	1	1	0.997213
GOTERM_BP_DIRECT	GO:1903078~positive regulation of protein localization to plasma membrane	3	0.666667	0.335632	RAMP3, STAC, EPHA3	414	57	19734	2.50877	1	1	0.997213
GOTERM_BP_DIRECT	GO:0009612~response to mechanical stimulus	3	0.666667	0.335632	MMP14, MMP2, PIEZO2	414	57	19734	2.50877	1	1	0.997213
GOTERM_BP_DIRECT	GO:0035264~multicellular organism growth	4	0.888889	0.337276	AR, PLAG1, APBA1, DUOX2	414	98	19734	1.94558	1	1	0.997213
GOTERM_BP_DIRECT	GO:0036342~post-anal tail morphogenesis	2	0.444444	0.345062	SFRP2, WNT5A	414	20	19734	4.76667	1	1	0.997213
GOTERM_BP_DIRECT	GO:0090201~negative regulation of release of cytochrome c from mitochondria	2	0.444444	0.345062	PRKN, AVP	414	20	19734	4.76667	1	1	0.997213
GOTERM_BP_DIRECT	GO:0010744~positive regulation of macrophage derived foam cell differentiation	2	0.444444	0.345062	LPL, ALOX15B	414	20	19734	4.76667	1	1	0.997213
GOTERM_BP_DIRECT	GO:0045055~regulated exocytosis	2	0.444444	0.345062	RIMS1, STEAP2	414	20	19734	4.76667	1	1	0.997213
GOTERM_BP_DIRECT	GO:2000647~negative regulation of stem cell proliferation	2	0.444444	0.345062	FERMT1, FBLN1	414	20	19734	4.76667	1	1	0.997213
GOTERM_BP_DIRECT	GO:0061709~reticulophagy	2	0.444444	0.345062	SNX7, RETREG1	414	20	19734	4.76667	1	1	0.997213
GOTERM_BP_DIRECT	GO:0050727~regulation of inflammatory response	4	0.888889	0.354465	MAS1, DUOXA1, WNT5A, DUOXA2	414	101	19734	1.88779	1	1	0.997213
GOTERM_BP_DIRECT	GO:0034605~cellular response to heat	3	0.666667	0.358495	ARPP21, STAC, BAG3	414	60	19734	2.38333	1	1	0.997213
GOTERM_BP_DIRECT	GO:0007584~response to nutrient	3	0.666667	0.358495	SLC6A19, SFRP2, ASS1	414	60	19734	2.38333	1	1	0.997213
GOTERM_BP_DIRECT	GO:0045597~positive regulation of cell differentiation	3	0.666667	0.358495	BTC, AR, CCN1	414	60	19734	2.38333	1	1	0.997213
GOTERM_BP_DIRECT	GO:0032148~activation of protein kinase B activity	2	0.444444	0.358783	NTRK3, WNT5A	414	21	19734	4.53968	1	1	0.997213
GOTERM_BP_DIRECT	GO:0001659~temperature homeostasis	2	0.444444	0.358783	HTR2A, PPARGC1A	414	21	19734	4.53968	1	1	0.997213
GOTERM_BP_DIRECT	GO:0031290~retinal ganglion cell axon guidance	2	0.444444	0.358783	ROBO2, NRP1	414	21	19734	4.53968	1	1	0.997213
GOTERM_BP_DIRECT	GO:0046628~positive regulation of insulin receptor signaling pathway	2	0.444444	0.358783	IRS1, IGF2	414	21	19734	4.53968	1	1	0.997213
GOTERM_BP_DIRECT	GO:0046827~positive regulation of protein export from nucleus	2	0.444444	0.358783	BAG3, PRKD1	414	21	19734	4.53968	1	1	0.997213
GOTERM_BP_DIRECT	GO:0031643~positive regulation of myelination	2	0.444444	0.358783	PARD3, WASF3	414	21	19734	4.53968	1	1	0.997213
GOTERM_BP_DIRECT	GO:0016338~calcium-independent cell-cell adhesion via plasma membrane cell-adhesion molecules	2	0.444444	0.358783	CLDN14, CLDN23	414	21	19734	4.53968	1	1	0.997213
GOTERM_BP_DIRECT	GO:0007166~cell surface receptor signaling pathway	9	2	0.364537	MAGI1, CCKBR, ADGRB3, ADGRG6, PXDN, BDKRB2, TSPAN12, MET, GEM	414	321	19734	1.33645	1	1	0.997213
GOTERM_BP_DIRECT	GO:0046718~symbiont entry into host cell	4	0.888889	0.365895	NRP1, MOG, AVP, HTR2A	414	103	19734	1.85113	1	1	0.997213
GOTERM_BP_DIRECT	GO:0034599~cellular response to oxidative stress	4	0.888889	0.371598	PRKN, PRKD1, PPARGC1A, RBM11	414	104	19734	1.83333	1	1	0.997213
GOTERM_BP_DIRECT	GO:0000902~cell morphogenesis	4	0.888889	0.371598	CDH6, CDH10, LIF, CAP2	414	104	19734	1.83333	1	1	0.997213
GOTERM_BP_DIRECT	GO:0016079~synaptic vesicle exocytosis	2	0.444444	0.372217	RIMS1, PCLO	414	22	19734	4.33333	1	1	0.997213
GOTERM_BP_DIRECT	GO:0048665~neuron fate specification	2	0.444444	0.372217	EYA1, POU4F1	414	22	19734	4.33333	1	1	0.997213
GOTERM_BP_DIRECT	GO:0045921~positive regulation of exocytosis	2	0.444444	0.372217	CFTR, EXPH5	414	22	19734	4.33333	1	1	0.997213
GOTERM_BP_DIRECT	GO:0015804~neutral amino acid transport	2	0.444444	0.372217	SLC6A19, SLC7A8	414	22	19734	4.33333	1	1	0.997213
GOTERM_BP_DIRECT	GO:1900181~negative regulation of protein localization to nucleus	2	0.444444	0.372217	TMEM98, DCLK2	414	22	19734	4.33333	1	1	0.997213
GOTERM_BP_DIRECT	GO:0007010~cytoskeleton organization	5	1.11111	0.374865	PCLO, DES, ANK2, WASF3, MARK1	414	148	19734	1.61036	1	1	0.997213
GOTERM_BP_DIRECT	GO:0048167~regulation of synaptic plasticity	3	0.666667	0.381065	RIMS1, ERC2, GRIN1	414	63	19734	2.26984	1	1	0.997213
GOTERM_BP_DIRECT	GO:0045821~positive regulation of glycolytic process	2	0.444444	0.38537	UCHL1, HTR2A	414	23	19734	4.14493	1	1	0.997213
GOTERM_BP_DIRECT	GO:0071398~cellular response to fatty acid	2	0.444444	0.38537	IRS1, LPL	414	23	19734	4.14493	1	1	0.997213
GOTERM_BP_DIRECT	GO:1903076~regulation of protein localization to plasma membrane	2	0.444444	0.38537	AR, MMP14	414	23	19734	4.14493	1	1	0.997213
GOTERM_BP_DIRECT	GO:0071230~cellular response to amino acid stimulus	3	0.666667	0.388515	CPEB1, MMP2, ASS1	414	64	19734	2.23438	1	1	0.997213
GOTERM_BP_DIRECT	GO:0043525~positive regulation of neuron apoptotic process	3	0.666667	0.395924	PCSK9, HTR2A, POU4F1	414	65	19734	2.2	1	1	0.997213
GOTERM_BP_DIRECT	GO:0006397~mRNA processing	7	1.55556	0.397967	CPEB1, KHDRBS3, ESRP1, ELAVL4, PPARGC1A, RBM24, RBM11	414	241	19734	1.38451	1	1	0.997213
GOTERM_BP_DIRECT	GO:0010839~negative regulation of keratinocyte proliferation	2	0.444444	0.398248	INTU, KLF9	414	24	19734	3.97222	1	1	0.997213
GOTERM_BP_DIRECT	GO:0007340~acrosome reaction	2	0.444444	0.398248	ST14, GLRB	414	24	19734	3.97222	1	1	0.997213
GOTERM_BP_DIRECT	GO:2000147~positive regulation of cell motility	2	0.444444	0.398248	DUOXA2, DUOX2	414	24	19734	3.97222	1	1	0.997213
GOTERM_BP_DIRECT	GO:0086002~cardiac muscle cell action potential involved in contraction	2	0.444444	0.398248	SCN7A, SCN5A	414	24	19734	3.97222	1	1	0.997213
GOTERM_BP_DIRECT	GO:0051893~regulation of focal adhesion assembly	2	0.444444	0.398248	LIMCH1, EPHA3	414	24	19734	3.97222	1	1	0.997213
GOTERM_BP_DIRECT	GO:0030325~adrenal gland development	2	0.444444	0.398248	WT1, PBX1	414	24	19734	3.97222	1	1	0.997213
GOTERM_BP_DIRECT	GO:0071425~hematopoietic stem cell proliferation	2	0.444444	0.398248	SFRP2, WNT5A	414	24	19734	3.97222	1	1	0.997213
GOTERM_BP_DIRECT	GO:0071985~multivesicular body sorting pathway	2	0.444444	0.398248	CHMP4C, EXPH5	414	24	19734	3.97222	1	1	0.997213
GOTERM_BP_DIRECT	GO:0030521~androgen receptor signaling pathway	2	0.444444	0.398248	AR, NKX3-1	414	24	19734	3.97222	1	1	0.997213
GOTERM_BP_DIRECT	GO:0030335~positive regulation of cell migration	8	1.77778	0.402487	MMP14, DAAM2, SYNPO2, NTRK3, MMP2, GCNT2, ROR2, CCN1	414	287	19734	1.32869	1	1	0.997213
GOTERM_BP_DIRECT	GO:0022008~neurogenesis	3	0.666667	0.403292	NAV3, PCSK9, NAV2	414	66	19734	2.16667	1	1	0.997213
GOTERM_BP_DIRECT	GO:0010595~positive regulation of endothelial cell migration	3	0.666667	0.403292	NRP1, WNT5A, PRKD1	414	66	19734	2.16667	1	1	0.997213
GOTERM_BP_DIRECT	GO:0019221~cytokine-mediated signaling pathway	5	1.11111	0.408002	EDA, IRS1, IL17RE, DUOX2, EREG	414	155	19734	1.53763	1	1	0.997213
GOTERM_BP_DIRECT	GO:0007186~G protein-coupled receptor signaling pathway	22	4.88889	0.410335	FZD1, RAMP3, MLNR, OR52N1, GPR63, OR52N2, PREX2, MAS1, AR, PLCB4, CCKBR, ADGRB3, OR2AG1, ADGRG6, BDKRB2, OR5AN1, OR10A2, OR6A2, OR10A4, OR5A1, RGS7, OXGR1	414	943	19734	1.11205	1	1	0.997213
GOTERM_BP_DIRECT	GO:0046928~regulation of neurotransmitter secretion	2	0.444444	0.410857	PRKN, RIMS1	414	25	19734	3.81333	1	1	0.997213
GOTERM_BP_DIRECT	GO:0035329~hippo signaling	2	0.444444	0.410857	WWC1, AMOTL1	414	25	19734	3.81333	1	1	0.997213
GOTERM_BP_DIRECT	GO:0042327~positive regulation of phosphorylation	2	0.444444	0.410857	AR, EREG	414	25	19734	3.81333	1	1	0.997213
GOTERM_BP_DIRECT	GO:0070593~dendrite self-avoidance	2	0.444444	0.423202	PRTG, NTRK3	414	26	19734	3.66667	1	1	0.997213
GOTERM_BP_DIRECT	GO:0002092~positive regulation of receptor internalization	2	0.444444	0.423202	MAGI2, PCSK9	414	26	19734	3.66667	1	1	0.997213
GOTERM_BP_DIRECT	GO:0006884~cell volume homeostasis	2	0.444444	0.423202	SLC12A3, SLC12A1	414	26	19734	3.66667	1	1	0.997213
GOTERM_BP_DIRECT	GO:0051928~positive regulation of calcium ion transport	2	0.444444	0.423202	TRPC6, ANK2	414	26	19734	3.66667	1	1	0.997213
GOTERM_BP_DIRECT	GO:0008045~motor neuron axon guidance	2	0.444444	0.423202	NRP1, PLXNA4	414	26	19734	3.66667	1	1	0.997213
GOTERM_BP_DIRECT	GO:0071880~adenylate cyclase-activating adrenergic receptor signaling pathway	2	0.444444	0.423202	HTR1B, ADRB1	414	26	19734	3.66667	1	1	0.997213
GOTERM_BP_DIRECT	GO:0051894~positive regulation of focal adhesion assembly	2	0.444444	0.423202	NRP1, FMN1	414	26	19734	3.66667	1	1	0.997213
GOTERM_BP_DIRECT	GO:0050679~positive regulation of epithelial cell proliferation	3	0.666667	0.425133	EYA1, WNT5A, SCN5A	414	69	19734	2.07246	1	1	0.997213
GOTERM_BP_DIRECT	GO:0006814~sodium ion transport	3	0.666667	0.425133	SLC10A4, SLC12A3, SCN5A	414	69	19734	2.07246	1	1	0.997213
GOTERM_BP_DIRECT	GO:0060079~excitatory postsynaptic potential	3	0.666667	0.43232	GLRB, MET, GRIN1	414	70	19734	2.04286	1	1	0.997213
GOTERM_BP_DIRECT	GO:0071300~cellular response to retinoic acid	3	0.666667	0.43232	LTK, WNT5A, EPHA3	414	70	19734	2.04286	1	1	0.997213
GOTERM_BP_DIRECT	GO:0007190~activation of adenylate cyclase activity	2	0.444444	0.43529	ADCYAP1, CAP2	414	27	19734	3.53086	1	1	0.997213
GOTERM_BP_DIRECT	GO:1902017~regulation of cilium assembly	2	0.444444	0.43529	INTU, DCDC2	414	27	19734	3.53086	1	1	0.997213
GOTERM_BP_DIRECT	GO:0043616~keratinocyte proliferation	2	0.444444	0.43529	FERMT1, EREG	414	27	19734	3.53086	1	1	0.997213
GOTERM_BP_DIRECT	GO:0072332~intrinsic apoptotic signaling pathway by p53 class mediator	2	0.444444	0.43529	PERP, POU4F1	414	27	19734	3.53086	1	1	0.997213
GOTERM_BP_DIRECT	GO:0007205~protein kinase C-activating G protein-coupled receptor signaling pathway	2	0.444444	0.43529	PARD3, HTR1B	414	27	19734	3.53086	1	1	0.997213
GOTERM_BP_DIRECT	GO:0036158~outer dynein arm assembly	2	0.444444	0.43529	ODAD2, DNAH5	414	27	19734	3.53086	1	1	0.997213
GOTERM_BP_DIRECT	GO:0010977~negative regulation of neuron projection development	3	0.666667	0.43946	MINAR1, NR2F1, CRMP1	414	71	19734	2.01408	1	1	0.997213
GOTERM_BP_DIRECT	GO:0008286~insulin receptor signaling pathway	3	0.666667	0.43946	IRS1, CAV2, IGF2	414	71	19734	2.01408	1	1	0.997213
GOTERM_BP_DIRECT	GO:0001947~heart looping	3	0.666667	0.43946	GJA1, TBX20, WNT5A	414	71	19734	2.01408	1	1	0.997213
GOTERM_BP_DIRECT	GO:0007157~heterophilic cell-cell adhesion via plasma membrane cell adhesion molecules	3	0.666667	0.44655	NLGN1, TENM2, VWDE	414	72	19734	1.98611	1	1	0.997213
GOTERM_BP_DIRECT	GO:0030163~protein catabolic process	3	0.666667	0.44655	ST14, MMP14, MMP2	414	72	19734	1.98611	1	1	0.997213
GOTERM_BP_DIRECT	GO:0009888~tissue development	2	0.444444	0.447124	WT1, DHCR24	414	28	19734	3.40476	1	1	0.997213
GOTERM_BP_DIRECT	GO:0048843~negative regulation of axon extension involved in axon guidance	2	0.444444	0.447124	NRP1, WNT5A	414	28	19734	3.40476	1	1	0.997213
GOTERM_BP_DIRECT	GO:0016540~protein autoprocessing	2	0.444444	0.447124	PCSK9, CTSE	414	28	19734	3.40476	1	1	0.997213
GOTERM_BP_DIRECT	GO:0009617~response to bacterium	4	0.888889	0.455441	UPK1B, LPL, SCN7A, LRAT	414	119	19734	1.60224	1	1	0.997213
GOTERM_BP_DIRECT	GO:0031116~positive regulation of microtubule polymerization	2	0.444444	0.458712	NAV3, MET	414	29	19734	3.28736	1	1	0.997213
GOTERM_BP_DIRECT	GO:0042744~hydrogen peroxide catabolic process	2	0.444444	0.458712	PXDN, DUOX2	414	29	19734	3.28736	1	1	0.997213
GOTERM_BP_DIRECT	GO:0098869~cellular oxidant detoxification	3	0.666667	0.460578	PRXL2A, PXDN, DUOX2	414	74	19734	1.93243	1	1	0.997213
GOTERM_BP_DIRECT	GO:0030308~negative regulation of cell growth	4	0.888889	0.460878	MINAR1, GJA1, SFRP2, WT1	414	120	19734	1.58889	1	1	0.997213
GOTERM_BP_DIRECT	GO:0006935~chemotaxis	4	0.888889	0.466291	ROBO2, ANOS1, ACKR3, CCN1	414	121	19734	1.57576	1	1	0.997213
GOTERM_BP_DIRECT	GO:0007338~single fertilization	3	0.666667	0.467514	AR, TRPC6, CLGN	414	75	19734	1.90667	1	1	0.997213
GOTERM_BP_DIRECT	GO:0009409~response to cold	2	0.444444	0.470057	SLC25A27, ADRB1	414	30	19734	3.17778	1	1	0.997213
GOTERM_BP_DIRECT	GO:0019722~calcium-mediated signaling	4	0.888889	0.471681	BDKRB2, ACKR3, PPP1R9A, GRIN1	414	122	19734	1.56284	1	1	0.997213
GOTERM_BP_DIRECT	GO:0006979~response to oxidative stress	4	0.888889	0.477045	PRKN, MMP14, PXDN, DUOX2	414	123	19734	1.55014	1	1	0.997213
GOTERM_BP_DIRECT	GO:0045740~positive regulation of DNA replication	2	0.444444	0.481164	MAS1, EREG	414	31	19734	3.07527	1	1	0.997213
GOTERM_BP_DIRECT	GO:0048010~vascular endothelial growth factor receptor signaling pathway	2	0.444444	0.481164	NRP1, PRKD1	414	31	19734	3.07527	1	1	0.997213
GOTERM_BP_DIRECT	GO:0001708~cell fate specification	2	0.444444	0.481164	TBX20, TBX18	414	31	19734	3.07527	1	1	0.997213
GOTERM_BP_DIRECT	GO:0045907~positive regulation of vasoconstriction	2	0.444444	0.481164	AVP, HTR2A	414	31	19734	3.07527	1	1	0.997213
GOTERM_BP_DIRECT	GO:0034113~heterotypic cell-cell adhesion	2	0.444444	0.481164	PERP, GLDN	414	31	19734	3.07527	1	1	0.997213
GOTERM_BP_DIRECT	GO:0048513~animal organ development	2	0.444444	0.481164	EDA, NRG2	414	31	19734	3.07527	1	1	0.997213
GOTERM_BP_DIRECT	GO:0071260~cellular response to mechanical stimulus	3	0.666667	0.481226	BAG3, PIEZO2, TMEM150C	414	77	19734	1.85714	1	1	0.997213
GOTERM_BP_DIRECT	GO:0031175~neuron projection development	4	0.888889	0.482385	ADCYAP1, NLGN1, PPP1R9A, POU4F1	414	124	19734	1.53763	1	1	0.997213
GOTERM_BP_DIRECT	GO:0070588~calcium ion transmembrane transport	4	0.888889	0.487698	TMC1, TRPC6, TRPC1, CACHD1	414	125	19734	1.52533	1	1	0.997213
GOTERM_BP_DIRECT	GO:0009636~response to toxic substance	3	0.666667	0.488	PON3, MAOB, PON1	414	78	19734	1.83333	1	1	0.997213
GOTERM_BP_DIRECT	GO:0008306~associative learning	2	0.444444	0.49204	ELAVL4, NPTX2	414	32	19734	2.97917	1	1	0.997213
GOTERM_BP_DIRECT	GO:0048706~embryonic skeletal system development	2	0.444444	0.49204	WNT5A, PBX1	414	32	19734	2.97917	1	1	0.997213
GOTERM_BP_DIRECT	GO:0021915~neural tube development	2	0.444444	0.49204	INTU, PLXNA2	414	32	19734	2.97917	1	1	0.997213
GOTERM_BP_DIRECT	GO:0070050~neuron cellular homeostasis	2	0.444444	0.49204	PRKN, CA2	414	32	19734	2.97917	1	1	0.997213
GOTERM_BP_DIRECT	GO:0006508~proteolysis	13	2.88889	0.492973	ST14, TINAGL1, MMP2, PRSS48, KLK13, PCSK9, ADAM32, CAPN13, MMP14, ADAMTS2, PRSS50, CTSE, ADAMTS7	414	554	19734	1.11853	1	1	0.997213
GOTERM_BP_DIRECT	GO:0043547~positive regulation of GTPase activity	4	0.888889	0.498244	PREX2, ADCYAP1, CAV2, RGS7	414	127	19734	1.50131	1	1	0.997213
GOTERM_BP_DIRECT	GO:0071347~cellular response to interleukin-1	3	0.666667	0.50138	MMP2, ADAMTS7, NKX3-1	414	80	19734	1.7875	1	1	0.997213
GOTERM_BP_DIRECT	GO:0001701~in utero embryonic development	6	1.33333	0.501439	FKBP10, ARNT2, AR, GJA1, IGF2, APBA1	414	221	19734	1.29412	1	1	0.997213
GOTERM_BP_DIRECT	GO:0033574~response to testosterone	2	0.444444	0.502688	AVP, NKX3-1	414	33	19734	2.88889	1	1	0.997213
GOTERM_BP_DIRECT	GO:0000423~mitophagy	2	0.444444	0.502688	PRKN, RETREG1	414	33	19734	2.88889	1	1	0.997213
GOTERM_BP_DIRECT	GO:0003281~ventricular septum development	2	0.444444	0.502688	SALL4, CCN1	414	33	19734	2.88889	1	1	0.997213
GOTERM_BP_DIRECT	GO:0034394~protein localization to cell surface	2	0.444444	0.502688	PTPRU, ANK2	414	33	19734	2.88889	1	1	0.997213
GOTERM_BP_DIRECT	GO:0031638~zymogen activation	2	0.444444	0.502688	MMP14, KLK1	414	33	19734	2.88889	1	1	0.997213
GOTERM_BP_DIRECT	GO:0042073~intraciliary transport	2	0.444444	0.502688	TUB, INTU	414	33	19734	2.88889	1	1	0.997213
GOTERM_BP_DIRECT	GO:0035924~cellular response to vascular endothelial growth factor stimulus	2	0.444444	0.502688	NRP1, PRKD1	414	33	19734	2.88889	1	1	0.997213
GOTERM_BP_DIRECT	GO:0045773~positive regulation of axon extension	2	0.444444	0.502688	SHTN1, FN1	414	33	19734	2.88889	1	1	0.997213
GOTERM_BP_DIRECT	GO:0001666~response to hypoxia	5	1.11111	0.50895	ARNT2, MMP14, MMP2, LIF, PLOD2	414	177	19734	1.34652	1	1	0.997213
GOTERM_BP_DIRECT	GO:0046676~negative regulation of insulin secretion	2	0.444444	0.513113	PRKN, IRS1	414	34	19734	2.80392	1	1	0.997213
GOTERM_BP_DIRECT	GO:0035633~maintenance of blood-brain barrier	2	0.444444	0.513113	GJA1, TSPAN12	414	34	19734	2.80392	1	1	0.997213
GOTERM_BP_DIRECT	GO:0042220~response to cocaine	2	0.444444	0.513113	ELAVL4, HTR1B	414	34	19734	2.80392	1	1	0.997213
GOTERM_BP_DIRECT	GO:0030511~positive regulation of transforming growth factor beta receptor signaling pathway	2	0.444444	0.513113	FERMT1, SLC2A10	414	34	19734	2.80392	1	1	0.997213
GOTERM_BP_DIRECT	GO:0070507~regulation of microtubule cytoskeleton organization	2	0.444444	0.513113	MPDZ, EPHA3	414	34	19734	2.80392	1	1	0.997213
GOTERM_BP_DIRECT	GO:0007628~adult walking behavior	2	0.444444	0.513113	UCHL1, GLRB	414	34	19734	2.80392	1	1	0.997213
GOTERM_BP_DIRECT	GO:0006904~vesicle docking involved in exocytosis	2	0.444444	0.513113	RAB3B, CFTR	414	34	19734	2.80392	1	1	0.997213
GOTERM_BP_DIRECT	GO:0030324~lung development	3	0.666667	0.514534	MMP14, ADAMTS2, WNT5A	414	82	19734	1.7439	1	1	0.997213
GOTERM_BP_DIRECT	GO:0043065~positive regulation of apoptotic process	8	1.77778	0.518539	CSRNP3, SFRP2, WT1, TBX20, PNMA5, PAWR, CCN1, PHLDA3	414	322	19734	1.18427	1	1	0.997213
GOTERM_BP_DIRECT	GO:0060828~regulation of canonical Wnt signaling pathway	2	0.444444	0.523321	PRKN, DAAM2	414	35	19734	2.72381	1	1	0.997213
GOTERM_BP_DIRECT	GO:0099175~regulation of postsynapse organization	2	0.444444	0.523321	WNT5A, ROR2	414	35	19734	2.72381	1	1	0.997213
GOTERM_BP_DIRECT	GO:0050873~brown fat cell differentiation	2	0.444444	0.523321	ADRB1, PPARGC1A	414	35	19734	2.72381	1	1	0.997213
GOTERM_BP_DIRECT	GO:0006730~one-carbon metabolic process	2	0.444444	0.523321	ALDH1L1, CA2	414	35	19734	2.72381	1	1	0.997213
GOTERM_BP_DIRECT	GO:0072593~reactive oxygen species metabolic process	2	0.444444	0.523321	CCN1, PLA2R1	414	35	19734	2.72381	1	1	0.997213
GOTERM_BP_DIRECT	GO:0043123~positive regulation of canonical NF-kappaB signal transduction	6	1.33333	0.525487	PRKN, MAS1, GJA1, EDA, LURAP1L, PRKD1	414	227	19734	1.25991	1	1	0.997213
GOTERM_BP_DIRECT	GO:0001889~liver development	3	0.666667	0.527456	PCSK9, MET, ASS1	414	84	19734	1.70238	1	1	0.997213
GOTERM_BP_DIRECT	GO:0070374~positive regulation of ERK1 and ERK2 cascade	6	1.33333	0.529631	ADCYAP1, NRP1, RAMP3, GCNT2, ACKR3, HTR2A	414	228	19734	1.25439	1	1	0.997213
GOTERM_BP_DIRECT	GO:0097192~extrinsic apoptotic signaling pathway in absence of ligand	2	0.444444	0.533314	EYA1, BAG3	414	36	19734	2.64815	1	1	0.997213
GOTERM_BP_DIRECT	GO:0070372~regulation of ERK1 and ERK2 cascade	2	0.444444	0.533314	FN1, CCN1	414	36	19734	2.64815	1	1	0.997213
GOTERM_BP_DIRECT	GO:0019228~neuronal action potential	2	0.444444	0.533314	SCN7A, SCN5A	414	36	19734	2.64815	1	1	0.997213
GOTERM_BP_DIRECT	GO:0055074~calcium ion homeostasis	2	0.444444	0.533314	GRIN1, ATP6V1B1	414	36	19734	2.64815	1	1	0.997213
GOTERM_BP_DIRECT	GO:0061436~establishment of skin barrier	2	0.444444	0.533314	MET, HRNR	414	36	19734	2.64815	1	1	0.997213
GOTERM_BP_DIRECT	GO:0061564~axon development	2	0.444444	0.533314	NMNAT2, OLIG2	414	36	19734	2.64815	1	1	0.997213
GOTERM_BP_DIRECT	GO:0007224~smoothened signaling pathway	3	0.666667	0.53383	EVC2, EVC, INTU	414	85	19734	1.68235	1	1	0.997213
GOTERM_BP_DIRECT	GO:0001503~ossification	3	0.666667	0.540144	IGF2, BMP8B, ATP6V1B1	414	86	19734	1.66279	1	1	0.997213
GOTERM_BP_DIRECT	GO:0030509~BMP signaling pathway	3	0.666667	0.540144	SFRP2, MSX2, WNT5A	414	86	19734	1.66279	1	1	0.997213
GOTERM_BP_DIRECT	GO:0003180~aortic valve morphogenesis	2	0.444444	0.543099	ROBO2, TBX20	414	37	19734	2.57658	1	1	0.997213
GOTERM_BP_DIRECT	GO:0070328~triglyceride homeostasis	2	0.444444	0.543099	PLA2G12B, LPL	414	37	19734	2.57658	1	1	0.997213
GOTERM_BP_DIRECT	GO:0001657~ureteric bud development	2	0.444444	0.543099	ROBO2, WT1	414	37	19734	2.57658	1	1	0.997213
GOTERM_BP_DIRECT	GO:0006641~triglyceride metabolic process	2	0.444444	0.543099	LPL, PCSK9	414	37	19734	2.57658	1	1	0.997213
GOTERM_BP_DIRECT	GO:0010811~positive regulation of cell-substrate adhesion	2	0.444444	0.543099	COL26A1, CCN1	414	37	19734	2.57658	1	1	0.997213
GOTERM_BP_DIRECT	GO:0045666~positive regulation of neuron differentiation	3	0.666667	0.546399	SH3GL3, DUOXA1, VWC2L	414	87	19734	1.64368	1	1	0.997213
GOTERM_BP_DIRECT	GO:0016485~protein processing	3	0.666667	0.546399	MMP14, ADAMTS2, KLK13	414	87	19734	1.64368	1	1	0.997213
GOTERM_BP_DIRECT	GO:0007613~memory	3	0.666667	0.546399	TAFA2, HTR2A, KALRN	414	87	19734	1.64368	1	1	0.997213
GOTERM_BP_DIRECT	GO:0051092~positive regulation of NF-kappaB transcription factor activity	4	0.888889	0.549247	AR, EDA, WNT5A, PRKD1	414	137	19734	1.39173	1	1	0.997213
GOTERM_BP_DIRECT	GO:0030307~positive regulation of cell growth	3	0.666667	0.552595	MMP14, SFRP2, AVP	414	88	19734	1.625	1	1	0.997213
GOTERM_BP_DIRECT	GO:0007528~neuromuscular junction development	2	0.444444	0.552679	PPFIBP2, KALRN	414	38	19734	2.50877	1	1	0.997213
GOTERM_BP_DIRECT	GO:0051591~response to cAMP	2	0.444444	0.552679	CDO1, DUOX2	414	38	19734	2.50877	1	1	0.997213
GOTERM_BP_DIRECT	GO:0009725~response to hormone	2	0.444444	0.552679	DHCR24, STEAP2	414	38	19734	2.50877	1	1	0.997213
GOTERM_BP_DIRECT	GO:0007189~adenylate cyclase-activating G protein-coupled receptor signaling pathway	4	0.888889	0.559077	ADCYAP1, RAMP3, ADGRB3, ADGRG6	414	139	19734	1.3717	1	1	0.997213
GOTERM_BP_DIRECT	GO:0001541~ovarian follicle development	2	0.444444	0.562059	MMP14, MMP2	414	39	19734	2.44444	1	1	0.997213
GOTERM_BP_DIRECT	GO:0001937~negative regulation of endothelial cell proliferation	2	0.444444	0.562059	CAV2, SCG2	414	39	19734	2.44444	1	1	0.997213
GOTERM_BP_DIRECT	GO:0030073~insulin secretion	2	0.444444	0.562059	ADCYAP1, PCLO	414	39	19734	2.44444	1	1	0.997213
GOTERM_BP_DIRECT	GO:0019369~arachidonic acid metabolic process	2	0.444444	0.562059	PLA2G2F, ALOX15B	414	39	19734	2.44444	1	1	0.997213
GOTERM_BP_DIRECT	GO:0016310~phosphorylation	14	3.11111	0.567449	NTRK3, MAGI2, DCLK2, CDC42BPA, KALRN, RPS6KA6, PKIA, WNK2, ALPK3, PRKD1, ROR2, MET, FRK, MARK1	414	633	19734	1.05424	1	1	0.997213
GOTERM_BP_DIRECT	GO:0010467~gene expression	4	0.888889	0.568778	EDA, LIF, FMN1, H3C6	414	141	19734	1.35225	1	1	0.997213
GOTERM_BP_DIRECT	GO:0050896~response to stimulus	3	0.666667	0.570821	TUB, RIMS1, PROS1	414	91	19734	1.57143	1	1	0.997213
GOTERM_BP_DIRECT	GO:0030326~embryonic limb morphogenesis	2	0.444444	0.571243	SALL4, PBX1	414	40	19734	2.38333	1	1	0.997213
GOTERM_BP_DIRECT	GO:0006695~cholesterol biosynthetic process	2	0.444444	0.571243	DHCR24, CFTR	414	40	19734	2.38333	1	1	0.997213
GOTERM_BP_DIRECT	GO:0034332~adherens junction organization	2	0.444444	0.571243	CDH6, CDH10	414	40	19734	2.38333	1	1	0.997213
GOTERM_BP_DIRECT	GO:0006953~acute-phase response	2	0.444444	0.571243	FN1, ASS1	414	40	19734	2.38333	1	1	0.997213
GOTERM_BP_DIRECT	GO:0000422~autophagy of mitochondrion	2	0.444444	0.571243	PRKN, SNX7	414	40	19734	2.38333	1	1	0.997213
GOTERM_BP_DIRECT	GO:0032870~cellular response to hormone stimulus	2	0.444444	0.571243	ROBO2, RAMP3	414	40	19734	2.38333	1	1	0.997213
GOTERM_BP_DIRECT	GO:0007595~lactation	2	0.444444	0.580234	CDO1, KALRN	414	41	19734	2.3252	1	1	0.997213
GOTERM_BP_DIRECT	GO:0007029~endoplasmic reticulum organization	2	0.444444	0.580234	CAV2, RETREG1	414	41	19734	2.3252	1	1	0.997213
GOTERM_BP_DIRECT	GO:0034504~protein localization to nucleus	2	0.444444	0.580234	PYGO1, DCLK2	414	41	19734	2.3252	1	1	0.997213
GOTERM_BP_DIRECT	GO:0036503~ERAD pathway	3	0.666667	0.58267	PRKN, FBXO17, CLGN	414	93	19734	1.53763	1	1	0.997213
GOTERM_BP_DIRECT	GO:0032869~cellular response to insulin stimulus	3	0.666667	0.588504	CPEB1, IRS1, PCSK9	414	94	19734	1.52128	1	1	0.997213
GOTERM_BP_DIRECT	GO:0051017~actin filament bundle assembly	2	0.444444	0.589037	PAWR, PLS3	414	42	19734	2.26984	1	1	0.997213
GOTERM_BP_DIRECT	GO:0043010~camera-type eye development	2	0.444444	0.589037	WT1, MAB21L1	414	42	19734	2.26984	1	1	0.997213
GOTERM_BP_DIRECT	GO:0045746~negative regulation of Notch signaling pathway	2	0.444444	0.589037	MMP14, DLK1	414	42	19734	2.26984	1	1	0.997213
GOTERM_BP_DIRECT	GO:0042307~positive regulation of protein import into nucleus	2	0.444444	0.589037	BAG3, PRKD1	414	42	19734	2.26984	1	1	0.997213
GOTERM_BP_DIRECT	GO:0035094~response to nicotine	2	0.444444	0.589037	MMP2, AVP	414	42	19734	2.26984	1	1	0.997213
GOTERM_BP_DIRECT	GO:0034220~monoatomic ion transmembrane transport	4	0.888889	0.592446	GJA1, SLC12A1, SCN5A, TMEM150C	414	146	19734	1.30594	1	1	0.997213
GOTERM_BP_DIRECT	GO:0009653~anatomical structure morphogenesis	4	0.888889	0.597078	EYA1, MAB21L1, EREG, PHLDA3	414	147	19734	1.29705	1	1	0.997213
GOTERM_BP_DIRECT	GO:0042098~T cell proliferation	2	0.444444	0.597656	GJA1, SH2D2A	414	43	19734	2.21705	1	1	0.997213
GOTERM_BP_DIRECT	GO:0045429~positive regulation of nitric oxide biosynthetic process	2	0.444444	0.606095	DDAH1, ASS1	414	44	19734	2.16667	1	1	0.997213
GOTERM_BP_DIRECT	GO:0000132~establishment of mitotic spindle orientation	2	0.444444	0.606095	GPSM1, GJA1	414	44	19734	2.16667	1	1	0.997213
GOTERM_BP_DIRECT	GO:0009952~anterior/posterior pattern specification	3	0.666667	0.611231	MSX2, VWDE, PBX1	414	98	19734	1.45918	1	1	0.997213
GOTERM_BP_DIRECT	GO:0008283~cell population proliferation	4	0.888889	0.619718	BTC, LTK, MAB21L1, TBX20	414	152	19734	1.25439	1	1	0.997213
GOTERM_BP_DIRECT	GO:0007200~phospholipase C-activating G protein-coupled receptor signaling pathway	3	0.666667	0.622231	CCKBR, PRKD1, HTR2A	414	100	19734	1.43	1	1	0.997213
GOTERM_BP_DIRECT	GO:0007179~transforming growth factor beta receptor signaling pathway	3	0.666667	0.622231	GDF10, CAV2, GCNT2	414	100	19734	1.43	1	1	0.997213
GOTERM_BP_DIRECT	GO:1990573~potassium ion import across plasma membrane	2	0.444444	0.622447	SLC12A3, SLC12A1	414	46	19734	2.07246	1	1	0.997213
GOTERM_BP_DIRECT	GO:0003341~cilium movement	2	0.444444	0.622447	ODAD2, DNAH5	414	46	19734	2.07246	1	1	0.997213
GOTERM_BP_DIRECT	GO:0045663~positive regulation of myoblast differentiation	2	0.444444	0.622447	MYF6, RBM24	414	46	19734	2.07246	1	1	0.997213
GOTERM_BP_DIRECT	GO:0032526~response to retinoic acid	2	0.444444	0.622447	MMP2, LRAT	414	46	19734	2.07246	1	1	0.997213
GOTERM_BP_DIRECT	GO:0022617~extracellular matrix disassembly	2	0.444444	0.622447	MMP14, MMP2	414	46	19734	2.07246	1	1	0.997213
GOTERM_BP_DIRECT	GO:0001934~positive regulation of protein phosphorylation	5	1.11111	0.628575	FZD1, LIMCH1, NTRK3, CCN1, NKX3-1	414	206	19734	1.15696	1	1	0.997213
GOTERM_BP_DIRECT	GO:0007163~establishment or maintenance of cell polarity	2	0.444444	0.630367	PARD3, CAP2	414	47	19734	2.02837	1	1	0.997213
GOTERM_BP_DIRECT	GO:0098655~monoatomic cation transmembrane transport	2	0.444444	0.630367	PIEZO2, GRIN1	414	47	19734	2.02837	1	1	0.997213
GOTERM_BP_DIRECT	GO:0007015~actin filament organization	4	0.888889	0.637199	LRCH2, TMSB15A, PPP1R9A, CAP2	414	156	19734	1.22222	1	1	0.997213
GOTERM_BP_DIRECT	GO:0010719~negative regulation of epithelial to mesenchymal transition	2	0.444444	0.638121	SFRP2, MARK1	414	48	19734	1.98611	1	1	0.997213
GOTERM_BP_DIRECT	GO:0048839~inner ear development	2	0.444444	0.638121	SLC25A27, DUOX2	414	48	19734	1.98611	1	1	0.997213
GOTERM_BP_DIRECT	GO:0021762~substantia nigra development	2	0.444444	0.638121	UCHL1, MAOB	414	48	19734	1.98611	1	1	0.997213
GOTERM_BP_DIRECT	GO:0042130~negative regulation of T cell proliferation	2	0.444444	0.638121	PLA2G2F, PAWR	414	48	19734	1.98611	1	1	0.997213
GOTERM_BP_DIRECT	GO:0021549~cerebellum development	2	0.444444	0.638121	GDF10, SCN5A	414	48	19734	1.98611	1	1	0.997213
GOTERM_BP_DIRECT	GO:0002088~lens development in camera-type eye	2	0.444444	0.638121	GJA1, WNT5A	414	48	19734	1.98611	1	1	0.997213
GOTERM_BP_DIRECT	GO:0032755~positive regulation of interleukin-6 production	3	0.666667	0.638279	WNT5A, LPL, EREG	414	103	19734	1.38835	1	1	0.997213
GOTERM_BP_DIRECT	GO:0006629~lipid metabolic process	5	1.11111	0.63984	ALDH3A1, LPL, ENPP6, ALOX15B, CYP8B1	414	209	19734	1.14035	1	1	0.997213
GOTERM_BP_DIRECT	GO:0051384~response to glucocorticoid	2	0.444444	0.653146	PTPRU, CDO1	414	50	19734	1.90667	1	1	0.997213
GOTERM_BP_DIRECT	GO:0008542~visual learning	2	0.444444	0.653146	TAFA2, GRIN1	414	50	19734	1.90667	1	1	0.997213
GOTERM_BP_DIRECT	GO:0050673~epithelial cell proliferation	2	0.444444	0.653146	AR, EYA1	414	50	19734	1.90667	1	1	0.997213
GOTERM_BP_DIRECT	GO:0014823~response to activity	2	0.444444	0.653146	MAS1, MMP2	414	50	19734	1.90667	1	1	0.997213
GOTERM_BP_DIRECT	GO:0007005~mitochondrion organization	3	0.666667	0.653787	PRKN, CAV2, PPARGC1A	414	106	19734	1.34906	1	1	0.997213
GOTERM_BP_DIRECT	GO:0051649~establishment of localization in cell	3	0.666667	0.653787	PON3, DNAH5, CFTR	414	106	19734	1.34906	1	1	0.997213
GOTERM_BP_DIRECT	GO:0045892~negative regulation of DNA-templated transcription	12	2.66667	0.657224	FZD1, MAGEL2, SFRP2, MSX2, WT1, TBX20, WNT5A, MYF6, HMGA2, FOXP2, EREG, NKX3-1	414	573	19734	0.998255	1	1	0.997213
GOTERM_BP_DIRECT	GO:0051209~release of sequestered calcium ion into cytosol	2	0.444444	0.660424	PLCB4, HTR2A	414	51	19734	1.86928	1	1	0.997213
GOTERM_BP_DIRECT	GO:0000086~G2/M transition of mitotic cell cycle	2	0.444444	0.660424	TPD52L1, PBX1	414	51	19734	1.86928	1	1	0.997213
GOTERM_BP_DIRECT	GO:0097352~autophagosome maturation	2	0.444444	0.660424	LIX1, CHMP4C	414	51	19734	1.86928	1	1	0.997213
GOTERM_BP_DIRECT	GO:0009968~negative regulation of signal transduction	2	0.444444	0.660424	RGS22, RGS7	414	51	19734	1.86928	1	1	0.997213
GOTERM_BP_DIRECT	GO:0072659~protein localization to plasma membrane	4	0.888889	0.666421	RAB3B, RAMP3, KCNIP3, ANK2	414	163	19734	1.16973	1	1	0.997213
GOTERM_BP_DIRECT	GO:0097009~energy homeostasis	2	0.444444	0.667549	SLC35D3, PPARGC1A	414	52	19734	1.83333	1	1	0.997213
GOTERM_BP_DIRECT	GO:0007043~cell-cell junction assembly	2	0.444444	0.667549	CDH6, CDH10	414	52	19734	1.83333	1	1	0.997213
GOTERM_BP_DIRECT	GO:0050729~positive regulation of inflammatory response	3	0.666667	0.673635	WNT5A, LPL, HTR2A	414	110	19734	1.3	1	1	0.997213
GOTERM_BP_DIRECT	GO:0042632~cholesterol homeostasis	3	0.666667	0.673635	PLA2G12B, LPL, PCSK9	414	110	19734	1.3	1	1	0.997213
GOTERM_BP_DIRECT	GO:0007519~skeletal muscle tissue development	2	0.444444	0.674525	MYF6, BVES	414	53	19734	1.79874	1	1	0.997213
GOTERM_BP_DIRECT	GO:0006468~protein phosphorylation	8	1.77778	0.67513	LTK, WNK2, MAP3K21, CDC42BPA, KALRN, EPHA3, FRK, MARK1	414	376	19734	1.01418	1	1	0.997213
GOTERM_BP_DIRECT	GO:0001837~epithelial to mesenchymal transition	2	0.444444	0.681355	WNT5A, HMGA2	414	54	19734	1.76543	1	1	0.997213
GOTERM_BP_DIRECT	GO:0007187~G protein-coupled receptor signaling pathway, coupled to cyclic nucleotide second messenger	2	0.444444	0.681355	HTR1B, HTR2A	414	54	19734	1.76543	1	1	0.997213
GOTERM_BP_DIRECT	GO:0043406~positive regulation of MAP kinase activity	2	0.444444	0.688042	NTRK3, TPD52L1	414	55	19734	1.73333	1	1	0.997213
GOTERM_BP_DIRECT	GO:0018107~peptidyl-threonine phosphorylation	2	0.444444	0.688042	PRKD1, CDC42BPA	414	55	19734	1.73333	1	1	0.997213
GOTERM_BP_DIRECT	GO:0035019~somatic stem cell population maintenance	2	0.444444	0.688042	SALL4, LIF	414	55	19734	1.73333	1	1	0.997213
GOTERM_BP_DIRECT	GO:0045786~negative regulation of cell cycle	2	0.444444	0.688042	ADCYAP1, ALOX15B	414	55	19734	1.73333	1	1	0.997213
GOTERM_BP_DIRECT	GO:0042472~inner ear morphogenesis	2	0.444444	0.694589	TMIE, ATP6V1B1	414	56	19734	1.70238	1	1	0.997213
GOTERM_BP_DIRECT	GO:0010718~positive regulation of epithelial to mesenchymal transition	2	0.444444	0.694589	TBX20, GCNT2	414	56	19734	1.70238	1	1	0.997213
GOTERM_BP_DIRECT	GO:0007173~epidermal growth factor receptor signaling pathway	2	0.444444	0.700999	BTC, EREG	414	57	19734	1.67251	1	1	0.997213
GOTERM_BP_DIRECT	GO:0016241~regulation of macroautophagy	2	0.444444	0.700999	UCHL1, ATP6V1B1	414	57	19734	1.67251	1	1	0.997213
GOTERM_BP_DIRECT	GO:0016192~vesicle-mediated transport	5	1.11111	0.702646	TBC1D8B, INTU, KALRN, AP3B2, BVES	414	227	19734	1.04993	1	1	0.997213
GOTERM_BP_DIRECT	GO:0007608~sensory perception of smell	3	0.666667	0.706137	CFAP69, NAV2, OR6A2	414	117	19734	1.22222	1	1	0.997213
GOTERM_BP_DIRECT	GO:0045599~negative regulation of fat cell differentiation	2	0.444444	0.707275	MSX2, WNT5A	414	58	19734	1.64368	1	1	0.997213
GOTERM_BP_DIRECT	GO:0002062~chondrocyte differentiation	2	0.444444	0.707275	HMGA2, ADAMTS7	414	58	19734	1.64368	1	1	0.997213
GOTERM_BP_DIRECT	GO:0030282~bone mineralization	2	0.444444	0.707275	ROR2, DUOX2	414	58	19734	1.64368	1	1	0.997213
GOTERM_BP_DIRECT	GO:0006886~intracellular protein transport	6	1.33333	0.709159	RAB3B, RIMS1, RAMP3, APBA1, AP3B2, EXPH5	414	283	19734	1.0106	1	1	0.997213
GOTERM_BP_DIRECT	GO:0007612~learning	2	0.444444	0.713419	NLGN4Y, PRKN	414	59	19734	1.61582	1	1	0.997213
GOTERM_BP_DIRECT	GO:0032508~DNA duplex unwinding	2	0.444444	0.713419	HFM1, NAV2	414	59	19734	1.61582	1	1	0.997213
GOTERM_BP_DIRECT	GO:0060348~bone development	2	0.444444	0.713419	GJA1, PLS3	414	59	19734	1.61582	1	1	0.997213
GOTERM_BP_DIRECT	GO:0045665~negative regulation of neuron differentiation	2	0.444444	0.713419	OLIG2, PBX1	414	59	19734	1.61582	1	1	0.997213
GOTERM_BP_DIRECT	GO:0042475~odontogenesis of dentin-containing tooth	2	0.444444	0.713419	EDA, SCN5A	414	59	19734	1.61582	1	1	0.997213
GOTERM_BP_DIRECT	GO:1902895~positive regulation of miRNA transcription	2	0.444444	0.719435	AR, WT1	414	60	19734	1.58889	1	1	0.997213
GOTERM_BP_DIRECT	GO:0034446~substrate adhesion-dependent cell spreading	2	0.444444	0.719435	FN1, BVES	414	60	19734	1.58889	1	1	0.997213
GOTERM_BP_DIRECT	GO:0060041~retina development in camera-type eye	2	0.444444	0.719435	TUB, VAX2	414	60	19734	1.58889	1	1	0.997213
GOTERM_BP_DIRECT	GO:0070534~protein K63-linked ubiquitination	2	0.444444	0.725324	PRKN, MAGEL2	414	61	19734	1.56284	1	1	0.997213
GOTERM_BP_DIRECT	GO:0048812~neuron projection morphogenesis	2	0.444444	0.725324	SHTN1, NLGN1	414	61	19734	1.56284	1	1	0.997213
GOTERM_BP_DIRECT	GO:0031507~heterochromatin formation	2	0.444444	0.731091	H2AC25, HMGA2	414	62	19734	1.53763	1	1	0.997213
GOTERM_BP_DIRECT	GO:0007219~Notch signaling pathway	3	0.666667	0.73181	CDH6, PERP, AGXT	414	123	19734	1.1626	1	1	0.997213
GOTERM_BP_DIRECT	GO:0043066~negative regulation of apoptotic process	10	2.22222	0.737653	LTK, MSX2, WT1, BAG3, WNT5A, HMGA2, AVP, CCN1, POU4F1, FSTL1	414	507	19734	0.940171	1	1	0.997213
GOTERM_BP_DIRECT	GO:0042552~myelination	2	0.444444	0.742263	ADGRG6, OLIG2	414	64	19734	1.48958	1	1	0.997213
GOTERM_BP_DIRECT	GO:0000165~MAPK cascade	3	0.666667	0.743917	AR, MAP3K21, SCG2	414	126	19734	1.13492	1	1	0.997213
GOTERM_BP_DIRECT	GO:0032731~positive regulation of interleukin-1 beta production	2	0.444444	0.747675	WNT5A, LPL	414	65	19734	1.46667	1	1	0.997213
GOTERM_BP_DIRECT	GO:0006811~monoatomic ion transport	3	0.666667	0.747848	SLC12A3, GLRB, SLC12A1	414	127	19734	1.12598	1	1	0.997213
GOTERM_BP_DIRECT	GO:0009611~response to wounding	2	0.444444	0.752973	NRP1, FN1	414	66	19734	1.44444	1	1	0.997213
GOTERM_BP_DIRECT	GO:0042752~regulation of circadian rhythm	2	0.444444	0.75816	MAGEL2, PPARGC1A	414	67	19734	1.42289	1	1	0.997213
GOTERM_BP_DIRECT	GO:0055085~transmembrane transport	5	1.11111	0.759957	SLC10A4, TUSC3, SLC22A17, SLC35D3, CFTR	414	246	19734	0.968835	1	1	0.997213
GOTERM_BP_DIRECT	GO:0002931~response to ischemia	2	0.444444	0.763239	UCHL1, BVES	414	68	19734	1.40196	1	1	0.997213
GOTERM_BP_DIRECT	GO:0007623~circadian rhythm	2	0.444444	0.763239	KLF9, ASS1	414	68	19734	1.40196	1	1	0.997213
GOTERM_BP_DIRECT	GO:0001819~positive regulation of cytokine production	2	0.444444	0.763239	PLA2R1, EREG	414	68	19734	1.40196	1	1	0.997213
GOTERM_BP_DIRECT	GO:0071222~cellular response to lipopolysaccharide	4	0.888889	0.766013	PLSCR4, WNT5A, PPM1E, ASS1	414	191	19734	0.998255	1	1	0.997213
GOTERM_BP_DIRECT	GO:0097190~apoptotic signaling pathway	2	0.444444	0.768211	IFI27, PAWR	414	69	19734	1.38164	1	1	0.997213
GOTERM_BP_DIRECT	GO:0009306~protein secretion	2	0.444444	0.777845	RAB3B, SCG2	414	71	19734	1.34272	1	1	0.997213
GOTERM_BP_DIRECT	GO:0071356~cellular response to tumor necrosis factor	3	0.666667	0.780946	ASS1, ADAMTS7, NKX3-1	414	136	19734	1.05147	1	1	0.997213
GOTERM_BP_DIRECT	GO:0016236~macroautophagy	2	0.444444	0.782511	PRKN, CHMP4C	414	72	19734	1.32407	1	1	0.997213
GOTERM_BP_DIRECT	GO:0021766~hippocampus development	2	0.444444	0.782511	MAS1, DCLK2	414	72	19734	1.32407	1	1	0.997213
GOTERM_BP_DIRECT	GO:0002244~hematopoietic progenitor cell differentiation	2	0.444444	0.78708	PYGO1, BVES	414	73	19734	1.30594	1	1	0.997213
GOTERM_BP_DIRECT	GO:1902600~proton transmembrane transport	3	0.666667	0.791102	SLC25A27, SLC2A10, ATP6V1B1	414	139	19734	1.02878	1	1	0.997213
GOTERM_BP_DIRECT	GO:0051898~negative regulation of phosphatidylinositol 3-kinase/protein kinase B signal transduction	2	0.444444	0.791552	MAGI2, PHLDA3	414	74	19734	1.28829	1	1	0.997213
GOTERM_BP_DIRECT	GO:0050808~synapse organization	2	0.444444	0.791552	NBEA, PPFIA2	414	74	19734	1.28829	1	1	0.997213
GOTERM_BP_DIRECT	GO:0045109~intermediate filament organization	2	0.444444	0.795931	KRT80, DES	414	75	19734	1.27111	1	1	0.997213
GOTERM_BP_DIRECT	GO:0016197~endosomal transport	2	0.444444	0.795931	TINAGL1, NSG2	414	75	19734	1.27111	1	1	0.997213
GOTERM_BP_DIRECT	GO:0050911~detection of chemical stimulus involved in sensory perception of smell	8	1.77778	0.804705	OR2AG1, OR52N1, OR5AN1, OR10A2, OR6A2, OR10A4, OR5A1, OR52N2	414	433	19734	0.880677	1	1	0.997213
GOTERM_BP_DIRECT	GO:0031424~keratinization	2	0.444444	0.808525	KRT80, HRNR	414	78	19734	1.22222	1	1	0.997213
GOTERM_BP_DIRECT	GO:0001843~neural tube closure	2	0.444444	0.812548	ST14, SALL4	414	79	19734	1.20675	1	1	0.997213
GOTERM_BP_DIRECT	GO:0048511~rhythmic process	2	0.444444	0.812548	MAGEL2, NLGN1	414	79	19734	1.20675	1	1	0.997213
GOTERM_BP_DIRECT	GO:0046777~protein autophosphorylation	3	0.666667	0.822016	WNK2, MAP3K21, PRKD1	414	149	19734	0.959732	1	1	0.997213
GOTERM_BP_DIRECT	GO:0051402~neuron apoptotic process	2	0.444444	0.824118	POU4F1, PPARGC1A	414	82	19734	1.1626	1	1	0.997213
GOTERM_BP_DIRECT	GO:0045444~fat cell differentiation	2	0.444444	0.831433	GDF10, HMGA2	414	84	19734	1.13492	1	1	0.997213
GOTERM_BP_DIRECT	GO:0032436~positive regulation of proteasomal ubiquitin-dependent protein catabolic process	2	0.444444	0.831433	PRKN, RNF180	414	84	19734	1.13492	1	1	0.997213
GOTERM_BP_DIRECT	GO:0007601~visual perception	4	0.888889	0.833199	RIMS1, GLRB, LRAT, VAX2	414	216	19734	0.882716	1	1	0.997213
GOTERM_BP_DIRECT	GO:0006816~calcium ion transport	2	0.444444	0.834976	RAMP3, TRPC1	414	85	19734	1.12157	1	1	0.997213
GOTERM_BP_DIRECT	GO:0006936~muscle contraction	2	0.444444	0.834976	DES, TBX20	414	85	19734	1.12157	1	1	0.997213
GOTERM_BP_DIRECT	GO:0010508~positive regulation of autophagy	2	0.444444	0.838445	SLC35D3, PRKD1	414	86	19734	1.10853	1	1	0.997213
GOTERM_BP_DIRECT	GO:0045732~positive regulation of protein catabolic process	2	0.444444	0.841841	PRKN, WNT5A	414	87	19734	1.09579	1	1	0.997213
GOTERM_BP_DIRECT	GO:0008203~cholesterol metabolic process	2	0.444444	0.841841	PON1, PCSK9	414	87	19734	1.09579	1	1	0.997213
GOTERM_BP_DIRECT	GO:0018105~peptidyl-serine phosphorylation	3	0.666667	0.843728	RPS6KA6, PRKD1, MARK1	414	157	19734	0.910828	1	1	0.997213
GOTERM_BP_DIRECT	GO:0006914~autophagy	3	0.666667	0.846266	PRKN, SRPX, CHMP4C	414	158	19734	0.905063	1	1	0.997213
GOTERM_BP_DIRECT	GO:0007265~Ras protein signal transduction	2	0.444444	0.84842	SHTN1, DHCR24	414	89	19734	1.07116	1	1	0.997213
GOTERM_BP_DIRECT	GO:0031647~regulation of protein stability	2	0.444444	0.84842	PRKN, ANK2	414	89	19734	1.07116	1	1	0.997213
GOTERM_BP_DIRECT	GO:0060326~cell chemotaxis	2	0.444444	0.851607	BDKRB2, ACKR3	414	90	19734	1.05926	1	1	0.997213
GOTERM_BP_DIRECT	GO:0007596~blood coagulation	2	0.444444	0.863699	PROS1, F5	414	94	19734	1.01418	1	1	0.997213
GOTERM_BP_DIRECT	GO:0051091~positive regulation of DNA-binding transcription factor activity	2	0.444444	0.863699	FZD1, PPARGC1A	414	94	19734	1.01418	1	1	0.997213
GOTERM_BP_DIRECT	GO:0070936~protein K48-linked ubiquitination	2	0.444444	0.866566	PRKN, IFI27	414	95	19734	1.00351	1	1	0.997213
GOTERM_BP_DIRECT	GO:0050829~defense response to Gram-negative bacterium	2	0.444444	0.866566	PRKD1, LYPD8	414	95	19734	1.00351	1	1	0.997213
GOTERM_BP_DIRECT	GO:0015031~protein transport	7	1.55556	0.869214	RAMP3, DUOXA1, DUOXA2, CHMP4C, ANK2, NUP62CL, SNX7	414	415	19734	0.804016	1	1	0.997213
GOTERM_BP_DIRECT	GO:0032956~regulation of actin cytoskeleton organization	2	0.444444	0.869372	DAAM2, EPHA3	414	96	19734	0.993056	1	1	0.997213
GOTERM_BP_DIRECT	GO:0006457~protein folding	3	0.666667	0.871815	FKBP10, BAG3, CLGN	414	169	19734	0.846154	1	1	0.997213
GOTERM_BP_DIRECT	GO:0030855~epithelial cell differentiation	2	0.444444	0.874808	UPK1B, WT1	414	98	19734	0.972789	1	1	0.997213
GOTERM_BP_DIRECT	GO:0030317~flagellated sperm motility	2	0.444444	0.874808	DNAH5, CFAP69	414	98	19734	0.972789	1	1	0.997213
GOTERM_BP_DIRECT	GO:0007517~muscle organ development	2	0.444444	0.877441	EVC, BVES	414	99	19734	0.962963	1	1	0.997213
GOTERM_BP_DIRECT	GO:0006954~inflammatory response	7	1.55556	0.879014	CD96, WNT5A, BDKRB2, PRKD1, IL17RE, CDO1, SCG2	414	422	19734	0.790679	1	1	0.997213
GOTERM_BP_DIRECT	GO:0050821~protein stabilization	4	0.888889	0.87968	PRKN, BAG3, ANK2, PPARGC1A	414	239	19734	0.797768	1	1	0.997213
GOTERM_BP_DIRECT	GO:0006897~endocytosis	3	0.666667	0.880095	ANK2, PLA2R1, STEAP2	414	173	19734	0.82659	1	1	0.997213
GOTERM_BP_DIRECT	GO:0007286~spermatid development	2	0.444444	0.882543	PACRG, CCDC42	414	101	19734	0.943894	1	1	0.997213
GOTERM_BP_DIRECT	GO:0006486~protein glycosylation	2	0.444444	0.882543	GCNT2, ST8SIA5	414	101	19734	0.943894	1	1	0.997213
GOTERM_BP_DIRECT	GO:0045893~positive regulation of DNA-templated transcription	12	2.66667	0.884724	FZD1, ARNT2, AR, WT1, WWC1, TBX20, WNT5A, HMGA2, SMARCA1, PPARGC1A, TBX18, NKX3-1	414	713	19734	0.802244	1	1	0.997213
GOTERM_BP_DIRECT	GO:0060271~cilium assembly	4	0.888889	0.88481	INTU, DNAH5, DCDC2, CCDC42	414	242	19734	0.787879	1	1	0.997213
GOTERM_BP_DIRECT	GO:0071346~cellular response to type II interferon	2	0.444444	0.887433	WNT5A, ASS1	414	103	19734	0.925566	1	1	0.997213
GOTERM_BP_DIRECT	GO:0046330~positive regulation of JNK cascade	2	0.444444	0.887433	WNT5A, TPD52L1	414	103	19734	0.925566	1	1	0.997213
GOTERM_BP_DIRECT	GO:0000209~protein polyubiquitination	3	0.666667	0.889752	PRKN, RNF180, MKRN3	414	178	19734	0.803371	1	1	0.997213
GOTERM_BP_DIRECT	GO:0009615~response to virus	2	0.444444	0.903002	HMGA2, DUOX2	414	110	19734	0.866667	1	1	0.997213
GOTERM_BP_DIRECT	GO:0006874~intracellular calcium ion homeostasis	2	0.444444	0.903002	ANK2, HTR2A	414	110	19734	0.866667	1	1	0.997213
GOTERM_BP_DIRECT	GO:0032760~positive regulation of tumor necrosis factor production	2	0.444444	0.907042	WNT5A, LPL	414	112	19734	0.85119	1	1	0.997213
GOTERM_BP_DIRECT	GO:0007218~neuropeptide signaling pathway	2	0.444444	0.908999	ADCYAP1, GLRB	414	113	19734	0.843658	1	1	0.997213
GOTERM_BP_DIRECT	GO:0007049~cell cycle	5	1.11111	0.910223	CGREF1, PARD3, HMGA2, FIGN, PARD3B	414	324	19734	0.735597	1	1	0.997213
GOTERM_BP_DIRECT	GO:0036211~protein modification process	2	0.444444	0.910914	PLOD2, PRKD1	414	114	19734	0.836257	1	1	0.997213
GOTERM_BP_DIRECT	GO:0006470~protein dephosphorylation	2	0.444444	0.916423	PTPRU, PPM1E	414	117	19734	0.814815	1	1	0.997213
GOTERM_BP_DIRECT	GO:0006915~apoptotic process	9	2	0.931985	CSRNP3, IFI27, KCNIP3, PAWR, PCSK9, PRKD1, ALOX15B, NKX3-1, GULP1	414	593	19734	0.72344	1	1	0.997213
GOTERM_BP_DIRECT	GO:0030512~negative regulation of transforming growth factor beta receptor signaling pathway	2	0.444444	0.935261	SLC2A10, CAV2	414	129	19734	0.739018	1	1	0.997213
GOTERM_BP_DIRECT	GO:0007030~Golgi organization	2	0.444444	0.939267	GOLGA8M, PRKD1	414	132	19734	0.722222	1	1	0.997213
GOTERM_BP_DIRECT	GO:0016525~negative regulation of angiogenesis	2	0.444444	0.943026	MINAR1, ADGRB3	414	135	19734	0.706173	1	1	0.997213
GOTERM_BP_DIRECT	GO:0071805~potassium ion transmembrane transport	2	0.444444	0.947679	KCNIP3, KCNN2	414	139	19734	0.685851	1	1	0.997213
GOTERM_BP_DIRECT	GO:0032496~response to lipopolysaccharide	2	0.444444	0.947679	CD96, MAOB	414	139	19734	0.685851	1	1	0.997213
GOTERM_BP_DIRECT	GO:0006355~regulation of DNA-templated transcription	13	2.88889	0.949563	ARNT2, PLAG1, WWC1, IGF2, HMGA2, ESRRG, SMARCA1, ZFP57, WT1, ZNF214, ZNF532, PPARGC1A, NKX3-1	414	858	19734	0.722222	1	1	0.997213
GOTERM_BP_DIRECT	GO:0071456~cellular response to hypoxia	2	0.444444	0.950918	CPEB1, NKX3-1	414	142	19734	0.671362	1	1	0.997213
GOTERM_BP_DIRECT	GO:0007283~spermatogenesis	7	1.55556	0.951688	MAS1, AR, ADAMTS2, GJA1, MEI4, TEX15, AXDND1	414	499	19734	0.668671	1	1	0.997213
GOTERM_BP_DIRECT	GO:0008150~biological_process	8	1.77778	0.955121	ASCL5, ENTREP1, NECAB1, ARPP21, FAM184A, SLAMF9, GPR63, ENO4	414	568	19734	0.671362	1	1	0.997213
GOTERM_BP_DIRECT	GO:0006955~immune response	7	1.55556	0.955216	CD96, EDA, PXDN, BDKRB2, LIF, ACKR3, GEM	414	505	19734	0.660726	1	1	0.997213
GOTERM_BP_DIRECT	GO:0006511~ubiquitin-dependent protein catabolic process	3	0.666667	0.959016	PRKN, UCHL1, RNF150	414	235	19734	0.608511	1	1	0.997213
GOTERM_BP_DIRECT	GO:0005975~carbohydrate metabolic process	2	0.444444	0.959484	ST8SIA5, CHST3	414	151	19734	0.631347	1	1	0.997213
GOTERM_BP_DIRECT	GO:0006334~nucleosome assembly	2	0.444444	0.967263	NAP1L3, H3C6	414	161	19734	0.592133	1	1	0.997213
GOTERM_BP_DIRECT	GO:0043161~proteasome-mediated ubiquitin-dependent protein catabolic process	3	0.666667	0.968101	PRKN, UCHL1, IFI27	414	249	19734	0.574297	1	1	0.997213
GOTERM_BP_DIRECT	GO:0006357~regulation of transcription by RNA polymerase II	25	5.55556	0.971795	ASCL5, CSRNP3, GLIS3, HNF4G, CHD5, ZFP57, SALL4, TBX20, PKNOX2, NKX3-1, PURG, ARNT2, MSX2, ESRRG, SMARCA1, VAX2, POU4F1, TBX18, PBX1, FOXP2, WT1, KLF9, MYF6, ZSCAN23, ZNF215	414	1606	19734	0.742009	1	1	0.997213
GOTERM_BP_DIRECT	GO:0051301~cell division	4	0.888889	0.988077	INTU, HMGA2, FIGN, PARD3B	414	385	19734	0.495238	1	1	0.997213
GOTERM_BP_DIRECT	GO:0006325~chromatin organization	2	0.444444	0.989444	HMGA2, H3C6	414	214	19734	0.445483	1	1	0.997213
GOTERM_BP_DIRECT	GO:0010468~regulation of gene expression	2	0.444444	0.99297	APBA1, ATP6V1B1	414	233	19734	0.409156	1	1	0.997213
GOTERM_BP_DIRECT	GO:0006366~transcription by RNA polymerase II	2	0.444444	0.993265	AR, GLIS3	414	235	19734	0.405674	1	1	0.997213
GOTERM_BP_DIRECT	GO:0051726~regulation of cell cycle	2	0.444444	0.993817	CGREF1, POU4F1	414	239	19734	0.398884	1	1	0.997213
GOTERM_BP_DIRECT	GO:0006338~chromatin remodeling	3	0.666667	0.994389	EYA1, CHD5, SMARCA1	414	343	19734	0.41691	1	1	0.997213
GOTERM_BP_DIRECT	GO:0006974~DNA damage response	2	0.444444	0.998562	RBM24, NKX3-1	414	307	19734	0.310532	1	1	0.998562
GOTERM_BP_DIRECT	GO:0045087~innate immune response	4	0.888889	0.999166	PLA2G2F, IFI27, PRKD1, FRK	414	536	19734	0.355721	1	1	0.999166
GOTERM_BP_DIRECT	GO:0016567~protein ubiquitination	3	0.666667	0.999555	PRKN, TRIM7, MKRN3	414	474	19734	0.301688	1	1	0.999555
GOTERM_BP_DIRECT	GO:0006396~RNA processing	2	0.444444	0.999993	NOVA1, ELAVL4	414	556	19734	0.171463	1	1	0.999993
GOTERM_BP_DIRECT	GO:0006259~DNA metabolic process	1	0.222222	1	DNTT	414	26	19734	1.83333	1	1	1
GOTERM_BP_DIRECT	GO:1902283~negative regulation of primary amine oxidase activity	1	0.222222	1	PRKN	414	2	19734	23.8333	1	1	1
GOTERM_BP_DIRECT	GO:0035331~negative regulation of hippo signaling	1	0.222222	1	WWC1	414	23	19734	2.07246	1	1	1
GOTERM_BP_DIRECT	GO:0060013~righting reflex	1	0.222222	1	GLRB	414	9	19734	5.2963	1	1	1
GOTERM_BP_DIRECT	GO:0015891~siderophore transport	1	0.222222	1	SLC22A17	414	2	19734	23.8333	1	1	1
GOTERM_BP_DIRECT	GO:0045454~cell redox homeostasis	1	0.222222	1	SLC2A10	414	44	19734	1.08333	1	1	1
GOTERM_BP_DIRECT	GO:0061951~establishment of protein localization to plasma membrane	1	0.222222	1	AFDN	414	6	19734	7.94444	1	1	1
GOTERM_BP_DIRECT	GO:1905601~negative regulation of receptor-mediated endocytosis involved in cholesterol transport	1	0.222222	1	PCSK9	414	5	19734	9.53333	1	1	1
GOTERM_BP_DIRECT	GO:0032012~regulation of ARF protein signal transduction	1	0.222222	1	ARFGEF3	414	21	19734	2.26984	1	1	1
GOTERM_BP_DIRECT	GO:0015786~UDP-glucose transmembrane transport	1	0.222222	1	SLC35D3	414	3	19734	15.8889	1	1	1
GOTERM_BP_DIRECT	GO:0043280~positive regulation of cysteine-type endopeptidase activity involved in apoptotic process	1	0.222222	1	NKX3-1	414	44	19734	1.08333	1	1	1
GOTERM_BP_DIRECT	GO:0048565~digestive tract development	1	0.222222	1	CCKBR	414	27	19734	1.76543	1	1	1
GOTERM_BP_DIRECT	GO:0046324~regulation of glucose import	1	0.222222	1	SLC25A27	414	9	19734	5.2963	1	1	1
GOTERM_BP_DIRECT	GO:0060982~coronary artery morphogenesis	1	0.222222	1	NRP1	414	9	19734	5.2963	1	1	1
GOTERM_BP_DIRECT	GO:0035330~regulation of hippo signaling	1	0.222222	1	WWC1	414	7	19734	6.80952	1	1	1
GOTERM_BP_DIRECT	GO:0071492~cellular response to UV-A	1	0.222222	1	MMP2	414	11	19734	4.33333	1	1	1
GOTERM_BP_DIRECT	GO:0097494~regulation of vesicle size	1	0.222222	1	RAB3B	414	7	19734	6.80952	1	1	1
GOTERM_BP_DIRECT	GO:0033490~cholesterol biosynthetic process via lathosterol	1	0.222222	1	DHCR24	414	5	19734	9.53333	1	1	1
GOTERM_BP_DIRECT	GO:0045747~positive regulation of Notch signaling pathway	1	0.222222	1	ROBO2	414	51	19734	0.934641	1	1	1
GOTERM_BP_DIRECT	GO:0051792~medium-chain fatty acid biosynthetic process	1	0.222222	1	OLAH	414	6	19734	7.94444	1	1	1
GOTERM_BP_DIRECT	GO:0085020~protein K6-linked ubiquitination	1	0.222222	1	PRKN	414	21	19734	2.26984	1	1	1
GOTERM_BP_DIRECT	GO:0035249~synaptic transmission, glutamatergic	1	0.222222	1	PRKN	414	43	19734	1.10853	1	1	1
GOTERM_BP_DIRECT	GO:0071498~cellular response to fluid shear stress	1	0.222222	1	MMP2	414	14	19734	3.40476	1	1	1
GOTERM_BP_DIRECT	GO:0090277~positive regulation of peptide hormone secretion	1	0.222222	1	PRKD1	414	12	19734	3.97222	1	1	1
GOTERM_BP_DIRECT	GO:1903378~positive regulation of oxidative stress-induced neuron intrinsic apoptotic signaling pathway	1	0.222222	1	MMP2	414	4	19734	11.9167	1	1	1
GOTERM_BP_DIRECT	GO:0042417~dopamine metabolic process	1	0.222222	1	PRKN	414	18	19734	2.64815	1	1	1
GOTERM_BP_DIRECT	GO:0070175~positive regulation of enamel mineralization	1	0.222222	1	CFTR	414	5	19734	9.53333	1	1	1
GOTERM_BP_DIRECT	GO:0002053~positive regulation of mesenchymal cell proliferation	1	0.222222	1	WNT5A	414	25	19734	1.90667	1	1	1
GOTERM_BP_DIRECT	GO:1903265~positive regulation of tumor necrosis factor-mediated signaling pathway	1	0.222222	1	PRKN	414	15	19734	3.17778	1	1	1
GOTERM_BP_DIRECT	GO:0010955~negative regulation of protein processing	1	0.222222	1	TMEM98	414	14	19734	3.40476	1	1	1
GOTERM_BP_DIRECT	GO:0060363~cranial suture morphogenesis	1	0.222222	1	MSX2	414	6	19734	7.94444	1	1	1
GOTERM_BP_DIRECT	GO:0006898~receptor-mediated endocytosis	1	0.222222	1	PLA2R1	414	71	19734	0.671362	1	1	1
GOTERM_BP_DIRECT	GO:0031099~regeneration	1	0.222222	1	ELAVL4	414	2	19734	23.8333	1	1	1
GOTERM_BP_DIRECT	GO:0048598~embryonic morphogenesis	1	0.222222	1	MSX2	414	11	19734	4.33333	1	1	1
GOTERM_BP_DIRECT	GO:0060770~negative regulation of epithelial cell proliferation involved in prostate gland development	1	0.222222	1	NKX3-1	414	6	19734	7.94444	1	1	1
GOTERM_BP_DIRECT	GO:1900186~negative regulation of clathrin-dependent endocytosis	1	0.222222	1	SH3GL3	414	4	19734	11.9167	1	1	1
GOTERM_BP_DIRECT	GO:0019233~sensory perception of pain	1	0.222222	1	RETREG1	414	41	19734	1.1626	1	1	1
GOTERM_BP_DIRECT	GO:0040029~epigenetic regulation of gene expression	1	0.222222	1	H3C6	414	46	19734	1.03623	1	1	1
GOTERM_BP_DIRECT	GO:0051151~negative regulation of smooth muscle cell differentiation	1	0.222222	1	EREG	414	10	19734	4.76667	1	1	1
GOTERM_BP_DIRECT	GO:0042053~regulation of dopamine metabolic process	1	0.222222	1	PRKN	414	9	19734	5.2963	1	1	1
GOTERM_BP_DIRECT	GO:0060298~positive regulation of sarcomere organization	1	0.222222	1	PRKD1	414	6	19734	7.94444	1	1	1
GOTERM_BP_DIRECT	GO:0003365~establishment of cell polarity involved in ameboidal cell migration	1	0.222222	1	AMOTL1	414	3	19734	15.8889	1	1	1
GOTERM_BP_DIRECT	GO:0002024~diet induced thermogenesis	1	0.222222	1	ADRB1	414	13	19734	3.66667	1	1	1
GOTERM_BP_DIRECT	GO:0090125~cell-cell adhesion involved in synapse maturation	1	0.222222	1	NLGN1	414	2	19734	23.8333	1	1	1
GOTERM_BP_DIRECT	GO:0019065~receptor-mediated endocytosis of virus by host cell	1	0.222222	1	CAV2	414	10	19734	4.76667	1	1	1
GOTERM_BP_DIRECT	GO:0061549~sympathetic ganglion development	1	0.222222	1	NRP1	414	10	19734	4.76667	1	1	1
GOTERM_BP_DIRECT	GO:0032411~positive regulation of transporter activity	1	0.222222	1	PON1	414	7	19734	6.80952	1	1	1
GOTERM_BP_DIRECT	GO:0007208~phospholipase C-activating serotonin receptor signaling pathway	1	0.222222	1	HTR2A	414	3	19734	15.8889	1	1	1
GOTERM_BP_DIRECT	GO:0006688~glycosphingolipid biosynthetic process	1	0.222222	1	ST8SIA5	414	25	19734	1.90667	1	1	1
GOTERM_BP_DIRECT	GO:0033189~response to vitamin A	1	0.222222	1	LRAT	414	17	19734	2.80392	1	1	1
GOTERM_BP_DIRECT	GO:0035802~adrenal cortex formation	1	0.222222	1	WT1	414	2	19734	23.8333	1	1	1
GOTERM_BP_DIRECT	GO:0071773~cellular response to BMP stimulus	1	0.222222	1	ADAMTS7	414	30	19734	1.58889	1	1	1
GOTERM_BP_DIRECT	GO:1903375~facioacoustic ganglion development	1	0.222222	1	NRP1	414	3	19734	15.8889	1	1	1
GOTERM_BP_DIRECT	GO:0097490~sympathetic neuron projection extension	1	0.222222	1	NRP1	414	7	19734	6.80952	1	1	1
GOTERM_BP_DIRECT	GO:0042147~retrograde transport, endosome to Golgi	1	0.222222	1	MAGEL2	414	89	19734	0.535581	1	1	1
GOTERM_BP_DIRECT	GO:0048644~muscle organ morphogenesis	1	0.222222	1	LIF	414	8	19734	5.95833	1	1	1
GOTERM_BP_DIRECT	GO:0048732~gland development	1	0.222222	1	CCKBR	414	2	19734	23.8333	1	1	1
GOTERM_BP_DIRECT	GO:0097638~L-arginine import across plasma membrane	1	0.222222	1	SLC7A2	414	5	19734	9.53333	1	1	1
GOTERM_BP_DIRECT	GO:0008065~establishment of blood-nerve barrier	1	0.222222	1	GSTM3	414	4	19734	11.9167	1	1	1
GOTERM_BP_DIRECT	GO:0010043~response to zinc ion	1	0.222222	1	ASS1	414	29	19734	1.64368	1	1	1
GOTERM_BP_DIRECT	GO:0006562~proline catabolic process	1	0.222222	1	PRODH	414	4	19734	11.9167	1	1	1
GOTERM_BP_DIRECT	GO:0006606~protein import into nucleus	1	0.222222	1	NUP62CL	414	107	19734	0.445483	1	1	1
GOTERM_BP_DIRECT	GO:0003382~epithelial cell morphogenesis	1	0.222222	1	AR	414	18	19734	2.64815	1	1	1
GOTERM_BP_DIRECT	GO:0045089~positive regulation of innate immune response	1	0.222222	1	EREG	414	31	19734	1.53763	1	1	1
GOTERM_BP_DIRECT	GO:0006006~glucose metabolic process	1	0.222222	1	IGF2	414	65	19734	0.733333	1	1	1
GOTERM_BP_DIRECT	GO:0007231~osmosensory signaling pathway	1	0.222222	1	SCN7A	414	10	19734	4.76667	1	1	1
GOTERM_BP_DIRECT	GO:0006284~base-excision repair	1	0.222222	1	HMGA2	414	37	19734	1.28829	1	1	1
GOTERM_BP_DIRECT	GO:0032414~positive regulation of ion transmembrane transporter activity	1	0.222222	1	TRPC6	414	4	19734	11.9167	1	1	1
GOTERM_BP_DIRECT	GO:0008625~extrinsic apoptotic signaling pathway via death domain receptors	1	0.222222	1	BAG3	414	40	19734	1.19167	1	1	1
GOTERM_BP_DIRECT	GO:0010812~negative regulation of cell-substrate adhesion	1	0.222222	1	GCNT2	414	18	19734	2.64815	1	1	1
GOTERM_BP_DIRECT	GO:0006906~vesicle fusion	1	0.222222	1	CAV2	414	30	19734	1.58889	1	1	1
GOTERM_BP_DIRECT	GO:0031398~positive regulation of protein ubiquitination	1	0.222222	1	RNF180	414	77	19734	0.619048	1	1	1
GOTERM_BP_DIRECT	GO:0071691~cardiac muscle thin filament assembly	1	0.222222	1	NEBL	414	3	19734	15.8889	1	1	1
GOTERM_BP_DIRECT	GO:0042403~thyroid hormone metabolic process	1	0.222222	1	SLC16A2	414	9	19734	5.2963	1	1	1
GOTERM_BP_DIRECT	GO:1903008~organelle disassembly	1	0.222222	1	PLAAT1	414	4	19734	11.9167	1	1	1
GOTERM_BP_DIRECT	GO:1901387~positive regulation of voltage-gated calcium channel activity	1	0.222222	1	STAC	414	3	19734	15.8889	1	1	1
GOTERM_BP_DIRECT	GO:1990859~cellular response to endothelin	1	0.222222	1	PRKD1	414	3	19734	15.8889	1	1	1
GOTERM_BP_DIRECT	GO:0038135~ERBB2-ERBB4 signaling pathway	1	0.222222	1	EREG	414	5	19734	9.53333	1	1	1
GOTERM_BP_DIRECT	GO:0003084~positive regulation of systemic arterial blood pressure	1	0.222222	1	AVP	414	9	19734	5.2963	1	1	1
GOTERM_BP_DIRECT	GO:0097119~postsynaptic density protein 95 clustering	1	0.222222	1	NLGN1	414	7	19734	6.80952	1	1	1
GOTERM_BP_DIRECT	GO:0007442~hindgut morphogenesis	1	0.222222	1	WNT5A	414	4	19734	11.9167	1	1	1
GOTERM_BP_DIRECT	GO:0048147~negative regulation of fibroblast proliferation	1	0.222222	1	PAWR	414	37	19734	1.28829	1	1	1
GOTERM_BP_DIRECT	GO:0050974~detection of mechanical stimulus involved in sensory perception	1	0.222222	1	PIEZO2	414	5	19734	9.53333	1	1	1
GOTERM_BP_DIRECT	GO:0006029~proteoglycan metabolic process	1	0.222222	1	ADAMTS7	414	8	19734	5.95833	1	1	1
GOTERM_BP_DIRECT	GO:2000343~positive regulation of chemokine (C-X-C motif) ligand 2 production	1	0.222222	1	LPL	414	11	19734	4.33333	1	1	1
GOTERM_BP_DIRECT	GO:0021559~trigeminal nerve development	1	0.222222	1	POU4F1	414	7	19734	6.80952	1	1	1
GOTERM_BP_DIRECT	GO:0090304~nucleic acid metabolic process	1	0.222222	1	HFM1	414	17	19734	2.80392	1	1	1
GOTERM_BP_DIRECT	GO:2001225~regulation of chloride transport	1	0.222222	1	CA2	414	4	19734	11.9167	1	1	1
GOTERM_BP_DIRECT	GO:0060324~face development	1	0.222222	1	WNT5A	414	22	19734	2.16667	1	1	1
GOTERM_BP_DIRECT	GO:0051055~negative regulation of lipid biosynthetic process	1	0.222222	1	CCDC3	414	8	19734	5.95833	1	1	1
GOTERM_BP_DIRECT	GO:0055093~response to hyperoxia	1	0.222222	1	MMP2	414	17	19734	2.80392	1	1	1
GOTERM_BP_DIRECT	GO:0014894~response to denervation involved in regulation of muscle adaptation	1	0.222222	1	SCN5A	414	9	19734	5.2963	1	1	1
GOTERM_BP_DIRECT	GO:1905366~negative regulation of intralumenal vesicle formation	1	0.222222	1	PRKN	414	2	19734	23.8333	1	1	1
GOTERM_BP_DIRECT	GO:0010506~regulation of autophagy	1	0.222222	1	PRKN	414	69	19734	0.690821	1	1	1
GOTERM_BP_DIRECT	GO:0007520~myoblast fusion	1	0.222222	1	ADGRB3	414	28	19734	1.70238	1	1	1
GOTERM_BP_DIRECT	GO:0042138~meiotic DNA double-strand break formation	1	0.222222	1	MEI4	414	7	19734	6.80952	1	1	1
GOTERM_BP_DIRECT	GO:0060444~branching involved in mammary gland duct morphogenesis	1	0.222222	1	MSX2	414	12	19734	3.97222	1	1	1
GOTERM_BP_DIRECT	GO:0046947~hydroxylysine biosynthetic process	1	0.222222	1	PLOD2	414	2	19734	23.8333	1	1	1
GOTERM_BP_DIRECT	GO:1901526~positive regulation of mitophagy	1	0.222222	1	PRKN	414	15	19734	3.17778	1	1	1
GOTERM_BP_DIRECT	GO:0010824~regulation of centrosome duplication	1	0.222222	1	CHMP4C	414	22	19734	2.16667	1	1	1
GOTERM_BP_DIRECT	GO:0070458~cellular detoxification of nitrogen compound	1	0.222222	1	GSTM3	414	5	19734	9.53333	1	1	1
GOTERM_BP_DIRECT	GO:0035338~long-chain fatty-acyl-CoA biosynthetic process	1	0.222222	1	ELOVL7	414	19	19734	2.50877	1	1	1
GOTERM_BP_DIRECT	GO:0030889~negative regulation of B cell proliferation	1	0.222222	1	PAWR	414	18	19734	2.64815	1	1	1
GOTERM_BP_DIRECT	GO:0046907~intracellular transport	1	0.222222	1	AP3B2	414	39	19734	1.22222	1	1	1
GOTERM_BP_DIRECT	GO:0021644~vagus nerve morphogenesis	1	0.222222	1	PLXNA4	414	2	19734	23.8333	1	1	1
GOTERM_BP_DIRECT	GO:0008631~intrinsic apoptotic signaling pathway in response to oxidative stress	1	0.222222	1	PRODH	414	18	19734	2.64815	1	1	1
GOTERM_BP_DIRECT	GO:0010524~positive regulation of calcium ion transport into cytosol	1	0.222222	1	GRIN1	414	15	19734	3.17778	1	1	1
GOTERM_BP_DIRECT	GO:0033132~negative regulation of glucokinase activity	1	0.222222	1	PRKN	414	4	19734	11.9167	1	1	1
GOTERM_BP_DIRECT	GO:0006913~nucleocytoplasmic transport	1	0.222222	1	NUP62CL	414	48	19734	0.993056	1	1	1
GOTERM_BP_DIRECT	GO:0009967~positive regulation of signal transduction	1	0.222222	1	MAOA	414	13	19734	3.66667	1	1	1
GOTERM_BP_DIRECT	GO:0045869~negative regulation of single stranded viral RNA replication via double stranded DNA intermediate	1	0.222222	1	HMGA2	414	17	19734	2.80392	1	1	1
GOTERM_BP_DIRECT	GO:0055008~cardiac muscle tissue morphogenesis	1	0.222222	1	TBX20	414	12	19734	3.97222	1	1	1
GOTERM_BP_DIRECT	GO:0060716~labyrinthine layer blood vessel development	1	0.222222	1	CCN1	414	20	19734	2.38333	1	1	1
GOTERM_BP_DIRECT	GO:1904019~epithelial cell apoptotic process	1	0.222222	1	BTC	414	21	19734	2.26984	1	1	1
GOTERM_BP_DIRECT	GO:1900242~regulation of synaptic vesicle endocytosis	1	0.222222	1	PRKN	414	13	19734	3.66667	1	1	1
GOTERM_BP_DIRECT	GO:0048861~leukemia inhibitory factor signaling pathway	1	0.222222	1	LIF	414	4	19734	11.9167	1	1	1
GOTERM_BP_DIRECT	GO:0031652~positive regulation of heat generation	1	0.222222	1	HTR2A	414	3	19734	15.8889	1	1	1
GOTERM_BP_DIRECT	GO:0007611~learning or memory	1	0.222222	1	GATM	414	68	19734	0.70098	1	1	1
GOTERM_BP_DIRECT	GO:0048638~regulation of developmental growth	1	0.222222	1	AR	414	2	19734	23.8333	1	1	1
GOTERM_BP_DIRECT	GO:0098698~postsynaptic specialization assembly	1	0.222222	1	NLGN1	414	4	19734	11.9167	1	1	1
GOTERM_BP_DIRECT	GO:0032836~glomerular basement membrane development	1	0.222222	1	WT1	414	11	19734	4.33333	1	1	1
GOTERM_BP_DIRECT	GO:0060385~axonogenesis involved in innervation	1	0.222222	1	NRP1	414	9	19734	5.2963	1	1	1
GOTERM_BP_DIRECT	GO:0042127~regulation of cell population proliferation	1	0.222222	1	LTK	414	147	19734	0.324263	1	1	1
GOTERM_BP_DIRECT	GO:0099566~regulation of postsynaptic cytosolic calcium ion concentration	1	0.222222	1	WNT5A	414	10	19734	4.76667	1	1	1
GOTERM_BP_DIRECT	GO:1904956~regulation of midbrain dopaminergic neuron differentiation	1	0.222222	1	SFRP2	414	2	19734	23.8333	1	1	1
GOTERM_BP_DIRECT	GO:0019878~lysine biosynthetic process via aminoadipic acid	1	0.222222	1	AASS	414	2	19734	23.8333	1	1	1
GOTERM_BP_DIRECT	GO:0033327~Leydig cell differentiation	1	0.222222	1	AR	414	11	19734	4.33333	1	1	1
GOTERM_BP_DIRECT	GO:0072166~posterior mesonephric tubule development	1	0.222222	1	WT1	414	2	19734	23.8333	1	1	1
GOTERM_BP_DIRECT	GO:0031649~heat generation	1	0.222222	1	ADRB1	414	4	19734	11.9167	1	1	1
GOTERM_BP_DIRECT	GO:0038179~neurotrophin signaling pathway	1	0.222222	1	NTRK3	414	3	19734	15.8889	1	1	1
GOTERM_BP_DIRECT	GO:0007140~male meiotic nuclear division	1	0.222222	1	TEX15	414	28	19734	1.70238	1	1	1
GOTERM_BP_DIRECT	GO:0050910~detection of mechanical stimulus involved in sensory perception of sound	1	0.222222	1	TMC1	414	19	19734	2.50877	1	1	1
GOTERM_BP_DIRECT	GO:0003156~regulation of animal organ formation	1	0.222222	1	WT1	414	2	19734	23.8333	1	1	1
GOTERM_BP_DIRECT	GO:0050768~negative regulation of neurogenesis	1	0.222222	1	PRTG	414	24	19734	1.98611	1	1	1
GOTERM_BP_DIRECT	GO:0072201~negative regulation of mesenchymal cell proliferation	1	0.222222	1	WNT5A	414	5	19734	9.53333	1	1	1
GOTERM_BP_DIRECT	GO:0098910~regulation of atrial cardiac muscle cell action potential	1	0.222222	1	ANK2	414	3	19734	15.8889	1	1	1
GOTERM_BP_DIRECT	GO:0060244~negative regulation of cell proliferation involved in contact inhibition	1	0.222222	1	SRPX	414	4	19734	11.9167	1	1	1
GOTERM_BP_DIRECT	GO:0006487~protein N-linked glycosylation	1	0.222222	1	TUSC3	414	63	19734	0.756614	1	1	1
GOTERM_BP_DIRECT	GO:0030225~macrophage differentiation	1	0.222222	1	LIF	414	33	19734	1.44444	1	1	1
GOTERM_BP_DIRECT	GO:0006900~vesicle budding from membrane	1	0.222222	1	CHMP4C	414	15	19734	3.17778	1	1	1
GOTERM_BP_DIRECT	GO:0051179~localization	1	0.222222	1	ANK2	414	30	19734	1.58889	1	1	1
GOTERM_BP_DIRECT	GO:0034727~piecemeal microautophagy of the nucleus	1	0.222222	1	SNX7	414	18	19734	2.64815	1	1	1
GOTERM_BP_DIRECT	GO:0048485~sympathetic nervous system development	1	0.222222	1	PLXNA4	414	16	19734	2.97917	1	1	1
GOTERM_BP_DIRECT	GO:0086066~atrial cardiac muscle cell to AV node cell communication	1	0.222222	1	ANK2	414	1	19734	47.6667	1	1	1
GOTERM_BP_DIRECT	GO:0009838~abscission	1	0.222222	1	CHMP4C	414	6	19734	7.94444	1	1	1
GOTERM_BP_DIRECT	GO:0042989~sequestering of actin monomers	1	0.222222	1	TMSB15A	414	12	19734	3.97222	1	1	1
GOTERM_BP_DIRECT	GO:0010882~regulation of cardiac muscle contraction by calcium ion signaling	1	0.222222	1	ANK2	414	9	19734	5.2963	1	1	1
GOTERM_BP_DIRECT	GO:0007288~sperm axoneme assembly	1	0.222222	1	CFAP69	414	33	19734	1.44444	1	1	1
GOTERM_BP_DIRECT	GO:0003279~cardiac septum development	1	0.222222	1	TBX20	414	10	19734	4.76667	1	1	1
GOTERM_BP_DIRECT	GO:0060732~positive regulation of inositol phosphate biosynthetic process	1	0.222222	1	MAS1	414	9	19734	5.2963	1	1	1
GOTERM_BP_DIRECT	GO:0032911~negative regulation of transforming growth factor beta1 production	1	0.222222	1	LAPTM4B	414	6	19734	7.94444	1	1	1
GOTERM_BP_DIRECT	GO:0048370~lateral mesoderm formation	1	0.222222	1	TBX20	414	1	19734	47.6667	1	1	1
GOTERM_BP_DIRECT	GO:0010917~negative regulation of mitochondrial membrane potential	1	0.222222	1	SLC25A27	414	13	19734	3.66667	1	1	1
GOTERM_BP_DIRECT	GO:1905806~regulation of synapse pruning	1	0.222222	1	ADGRB3	414	5	19734	9.53333	1	1	1
GOTERM_BP_DIRECT	GO:2000195~negative regulation of female gonad development	1	0.222222	1	WT1	414	3	19734	15.8889	1	1	1
GOTERM_BP_DIRECT	GO:0050907~detection of chemical stimulus involved in sensory perception	1	0.222222	1	OR5AN1	414	1	19734	47.6667	1	1	1
GOTERM_BP_DIRECT	GO:0007548~sex differentiation	1	0.222222	1	PBX1	414	21	19734	2.26984	1	1	1
GOTERM_BP_DIRECT	GO:0034614~cellular response to reactive oxygen species	1	0.222222	1	MMP2	414	53	19734	0.899371	1	1	1
GOTERM_BP_DIRECT	GO:0021522~spinal cord motor neuron differentiation	1	0.222222	1	OLIG2	414	15	19734	3.17778	1	1	1
GOTERM_BP_DIRECT	GO:0045931~positive regulation of mitotic cell cycle	1	0.222222	1	NKX3-1	414	35	19734	1.3619	1	1	1
GOTERM_BP_DIRECT	GO:1902729~negative regulation of proteoglycan biosynthetic process	1	0.222222	1	SLC2A10	414	1	19734	47.6667	1	1	1
GOTERM_BP_DIRECT	GO:0045184~establishment of protein localization	1	0.222222	1	NLGN1	414	37	19734	1.28829	1	1	1
GOTERM_BP_DIRECT	GO:0051602~response to electrical stimulus	1	0.222222	1	MMP2	414	31	19734	1.53763	1	1	1
GOTERM_BP_DIRECT	GO:0010906~regulation of glucose metabolic process	1	0.222222	1	PRKN	414	23	19734	2.07246	1	1	1
GOTERM_BP_DIRECT	GO:0048015~phosphatidylinositol-mediated signaling	1	0.222222	1	PLCB4	414	30	19734	1.58889	1	1	1
GOTERM_BP_DIRECT	GO:0038189~neuropilin signaling pathway	1	0.222222	1	NRP1	414	3	19734	15.8889	1	1	1
GOTERM_BP_DIRECT	GO:0046960~sensitization	1	0.222222	1	HTR2A	414	3	19734	15.8889	1	1	1
GOTERM_BP_DIRECT	GO:0060081~membrane hyperpolarization	1	0.222222	1	CFTR	414	9	19734	5.2963	1	1	1
GOTERM_BP_DIRECT	GO:0060930~sinoatrial node cell fate commitment	1	0.222222	1	TBX18	414	1	19734	47.6667	1	1	1
GOTERM_BP_DIRECT	GO:0035729~cellular response to hepatocyte growth factor stimulus	1	0.222222	1	NRP1	414	15	19734	3.17778	1	1	1
GOTERM_BP_DIRECT	GO:1903235~positive regulation of calcium ion-dependent exocytosis of neurotransmitter	1	0.222222	1	SYT1	414	1	19734	47.6667	1	1	1
GOTERM_BP_DIRECT	GO:0003223~ventricular compact myocardium morphogenesis	1	0.222222	1	POU4F1	414	7	19734	6.80952	1	1	1
GOTERM_BP_DIRECT	GO:0033292~T-tubule organization	1	0.222222	1	ANK2	414	9	19734	5.2963	1	1	1
GOTERM_BP_DIRECT	GO:0032689~negative regulation of type II interferon production	1	0.222222	1	CD96	414	47	19734	1.01418	1	1	1
GOTERM_BP_DIRECT	GO:0032466~negative regulation of cytokinesis	1	0.222222	1	CHMP4C	414	7	19734	6.80952	1	1	1
GOTERM_BP_DIRECT	GO:0060666~dichotomous subdivision of terminal units involved in salivary gland branching	1	0.222222	1	NRP1	414	4	19734	11.9167	1	1	1
GOTERM_BP_DIRECT	GO:1902161~positive regulation of cyclic nucleotide-gated ion channel activity	1	0.222222	1	CFTR	414	1	19734	47.6667	1	1	1
GOTERM_BP_DIRECT	GO:0032926~negative regulation of activin receptor signaling pathway	1	0.222222	1	MAGI2	414	13	19734	3.66667	1	1	1
GOTERM_BP_DIRECT	GO:0097094~craniofacial suture morphogenesis	1	0.222222	1	MMP14	414	10	19734	4.76667	1	1	1
GOTERM_BP_DIRECT	GO:0002042~cell migration involved in sprouting angiogenesis	1	0.222222	1	NRP1	414	21	19734	2.26984	1	1	1
GOTERM_BP_DIRECT	GO:0060638~mesenchymal-epithelial cell signaling	1	0.222222	1	WNT5A	414	3	19734	15.8889	1	1	1
GOTERM_BP_DIRECT	GO:1900029~positive regulation of ruffle assembly	1	0.222222	1	NLGN1	414	17	19734	2.80392	1	1	1
GOTERM_BP_DIRECT	GO:2000310~regulation of NMDA receptor activity	1	0.222222	1	NLGN1	414	10	19734	4.76667	1	1	1
GOTERM_BP_DIRECT	GO:0009953~dorsal/ventral pattern formation	1	0.222222	1	TBX20	414	39	19734	1.22222	1	1	1
GOTERM_BP_DIRECT	GO:0048855~adenohypophysis morphogenesis	1	0.222222	1	DUOX2	414	1	19734	47.6667	1	1	1
GOTERM_BP_DIRECT	GO:0160145~negative regulation of GDF15-GFRAL signaling pathway	1	0.222222	1	MMP14	414	1	19734	47.6667	1	1	1
GOTERM_BP_DIRECT	GO:0006910~phagocytosis, recognition	1	0.222222	1	TUB	414	8	19734	5.95833	1	1	1
GOTERM_BP_DIRECT	GO:0061157~mRNA destabilization	1	0.222222	1	RBM24	414	24	19734	1.98611	1	1	1
GOTERM_BP_DIRECT	GO:0061347~planar cell polarity pathway involved in outflow tract morphogenesis	1	0.222222	1	WNT5A	414	1	19734	47.6667	1	1	1
GOTERM_BP_DIRECT	GO:0060347~heart trabecula formation	1	0.222222	1	ADGRG6	414	16	19734	2.97917	1	1	1
GOTERM_BP_DIRECT	GO:0060750~epithelial cell proliferation involved in mammary gland duct elongation	1	0.222222	1	WNT5A	414	4	19734	11.9167	1	1	1
GOTERM_BP_DIRECT	GO:0007026~negative regulation of microtubule depolymerization	1	0.222222	1	NAV3	414	33	19734	1.44444	1	1	1
GOTERM_BP_DIRECT	GO:0070836~caveola assembly	1	0.222222	1	CAV2	414	5	19734	9.53333	1	1	1
GOTERM_BP_DIRECT	GO:0051582~positive regulation of neurotransmitter uptake	1	0.222222	1	PRKN	414	1	19734	47.6667	1	1	1
GOTERM_BP_DIRECT	GO:0007032~endosome organization	1	0.222222	1	LAPTM4B	414	44	19734	1.08333	1	1	1
GOTERM_BP_DIRECT	GO:1900006~positive regulation of dendrite development	1	0.222222	1	ELAVL4	414	16	19734	2.97917	1	1	1
GOTERM_BP_DIRECT	GO:0007185~cell surface receptor protein tyrosine phosphatase signaling pathway	1	0.222222	1	PTPRU	414	6	19734	7.94444	1	1	1
GOTERM_BP_DIRECT	GO:2001224~positive regulation of neuron migration	1	0.222222	1	SHTN1	414	21	19734	2.26984	1	1	1
GOTERM_BP_DIRECT	GO:1903401~L-lysine transmembrane transport	1	0.222222	1	SLC7A2	414	8	19734	5.95833	1	1	1
GOTERM_BP_DIRECT	GO:0038180~nerve growth factor signaling pathway	1	0.222222	1	MAGI2	414	14	19734	3.40476	1	1	1
GOTERM_BP_DIRECT	GO:0010469~regulation of signaling receptor activity	1	0.222222	1	PCSK9	414	12	19734	3.97222	1	1	1
GOTERM_BP_DIRECT	GO:2000177~regulation of neural precursor cell proliferation	1	0.222222	1	SMARCA1	414	10	19734	4.76667	1	1	1
GOTERM_BP_DIRECT	GO:0043069~negative regulation of programmed cell death	1	0.222222	1	POU4F1	414	22	19734	2.16667	1	1	1
GOTERM_BP_DIRECT	GO:0046512~sphingosine biosynthetic process	1	0.222222	1	SPTLC3	414	16	19734	2.97917	1	1	1
GOTERM_BP_DIRECT	GO:0007143~female meiotic nuclear division	1	0.222222	1	EREG	414	8	19734	5.95833	1	1	1
GOTERM_BP_DIRECT	GO:0032757~positive regulation of interleukin-8 production	1	0.222222	1	WNT5A	414	64	19734	0.744792	1	1	1
GOTERM_BP_DIRECT	GO:0016264~gap junction assembly	1	0.222222	1	GJA1	414	8	19734	5.95833	1	1	1
GOTERM_BP_DIRECT	GO:2000785~regulation of autophagosome assembly	1	0.222222	1	TBC1D12	414	17	19734	2.80392	1	1	1
GOTERM_BP_DIRECT	GO:2000178~negative regulation of neural precursor cell proliferation	1	0.222222	1	SLC16A2	414	12	19734	3.97222	1	1	1
GOTERM_BP_DIRECT	GO:0006978~DNA damage response, signal transduction by p53 class mediator resulting in transcription of p21 class mediator	1	0.222222	1	RPS6KA6	414	11	19734	4.33333	1	1	1
GOTERM_BP_DIRECT	GO:0048593~camera-type eye morphogenesis	1	0.222222	1	COL8A2	414	20	19734	2.38333	1	1	1
GOTERM_BP_DIRECT	GO:0141068~autosome genomic imprinting	1	0.222222	1	ZFP57	414	5	19734	9.53333	1	1	1
GOTERM_BP_DIRECT	GO:1900227~positive regulation of NLRP3 inflammasome complex assembly	1	0.222222	1	PRKD1	414	21	19734	2.26984	1	1	1
GOTERM_BP_DIRECT	GO:0009258~10-formyltetrahydrofolate catabolic process	1	0.222222	1	ALDH1L1	414	3	19734	15.8889	1	1	1
GOTERM_BP_DIRECT	GO:0043116~negative regulation of vascular permeability	1	0.222222	1	DDAH1	414	17	19734	2.80392	1	1	1
GOTERM_BP_DIRECT	GO:1902474~positive regulation of protein localization to synapse	1	0.222222	1	WNT5A	414	4	19734	11.9167	1	1	1
GOTERM_BP_DIRECT	GO:0008406~gonad development	1	0.222222	1	WT1	414	15	19734	3.17778	1	1	1
GOTERM_BP_DIRECT	GO:0030913~paranodal junction assembly	1	0.222222	1	ANK2	414	6	19734	7.94444	1	1	1
GOTERM_BP_DIRECT	GO:0010989~negative regulation of low-density lipoprotein particle clearance	1	0.222222	1	PCSK9	414	15	19734	3.17778	1	1	1
GOTERM_BP_DIRECT	GO:1904071~presynaptic active zone assembly	1	0.222222	1	PCLO	414	3	19734	15.8889	1	1	1
GOTERM_BP_DIRECT	GO:0034454~microtubule anchoring at centrosome	1	0.222222	1	NINL	414	11	19734	4.33333	1	1	1
GOTERM_BP_DIRECT	GO:0060364~frontal suture morphogenesis	1	0.222222	1	MSX2	414	4	19734	11.9167	1	1	1
GOTERM_BP_DIRECT	GO:0070072~vacuolar proton-transporting V-type ATPase complex assembly	1	0.222222	1	ATP6V1B1	414	7	19734	6.80952	1	1	1
GOTERM_BP_DIRECT	GO:0032355~response to estradiol	1	0.222222	1	ASS1	414	86	19734	0.554264	1	1	1
GOTERM_BP_DIRECT	GO:0071467~cellular response to pH	1	0.222222	1	GJA1	414	9	19734	5.2963	1	1	1
GOTERM_BP_DIRECT	GO:0071394~cellular response to testosterone stimulus	1	0.222222	1	AR	414	10	19734	4.76667	1	1	1
GOTERM_BP_DIRECT	GO:0042572~retinol metabolic process	1	0.222222	1	LRAT	414	54	19734	0.882716	1	1	1
GOTERM_BP_DIRECT	GO:0061003~positive regulation of dendritic spine morphogenesis	1	0.222222	1	KALRN	414	22	19734	2.16667	1	1	1
GOTERM_BP_DIRECT	GO:1901673~regulation of mitotic spindle assembly	1	0.222222	1	CHMP4C	414	25	19734	1.90667	1	1	1
GOTERM_BP_DIRECT	GO:0050850~positive regulation of calcium-mediated signaling	1	0.222222	1	RAMP3	414	38	19734	1.25439	1	1	1
GOTERM_BP_DIRECT	GO:0006968~cellular defense response	1	0.222222	1	DCDC2	414	54	19734	0.882716	1	1	1
GOTERM_BP_DIRECT	GO:1903376~regulation of oxidative stress-induced neuron intrinsic apoptotic signaling pathway	1	0.222222	1	PRODH	414	4	19734	11.9167	1	1	1
GOTERM_BP_DIRECT	GO:0048536~spleen development	1	0.222222	1	PBX1	414	37	19734	1.28829	1	1	1
GOTERM_BP_DIRECT	GO:1901019~regulation of calcium ion transmembrane transporter activity	1	0.222222	1	ANK2	414	2	19734	23.8333	1	1	1
GOTERM_BP_DIRECT	GO:0003139~secondary heart field specification	1	0.222222	1	WNT5A	414	11	19734	4.33333	1	1	1
GOTERM_BP_DIRECT	GO:0051702~biological process involved in interaction with symbiont	1	0.222222	1	FN1	414	6	19734	7.94444	1	1	1
GOTERM_BP_DIRECT	GO:1905166~negative regulation of lysosomal protein catabolic process	1	0.222222	1	LAPTM4B	414	5	19734	9.53333	1	1	1
GOTERM_BP_DIRECT	GO:0010881~regulation of cardiac muscle contraction by regulation of the release of sequestered calcium ion	1	0.222222	1	ANK2	414	24	19734	1.98611	1	1	1
GOTERM_BP_DIRECT	GO:0010564~regulation of cell cycle process	1	0.222222	1	HMGA2	414	14	19734	3.40476	1	1	1
GOTERM_BP_DIRECT	GO:0032331~negative regulation of chondrocyte differentiation	1	0.222222	1	ADAMTS7	414	23	19734	2.07246	1	1	1
GOTERM_BP_DIRECT	GO:2000738~positive regulation of stem cell differentiation	1	0.222222	1	RBM24	414	12	19734	3.97222	1	1	1
GOTERM_BP_DIRECT	GO:0061551~trigeminal ganglion development	1	0.222222	1	NRP1	414	5	19734	9.53333	1	1	1
GOTERM_BP_DIRECT	GO:0043162~ubiquitin-dependent protein catabolic process via the multivesicular body sorting pathway	1	0.222222	1	CHMP4C	414	33	19734	1.44444	1	1	1
GOTERM_BP_DIRECT	GO:0015015~heparan sulfate proteoglycan biosynthetic process, enzymatic modification	1	0.222222	1	HS6ST3	414	12	19734	3.97222	1	1	1
GOTERM_BP_DIRECT	GO:0006103~2-oxoglutarate metabolic process	1	0.222222	1	OGDHL	414	17	19734	2.80392	1	1	1
GOTERM_BP_DIRECT	GO:0032703~negative regulation of interleukin-2 production	1	0.222222	1	NAV3	414	30	19734	1.58889	1	1	1
GOTERM_BP_DIRECT	GO:0045836~positive regulation of meiotic nuclear division	1	0.222222	1	WNT5A	414	6	19734	7.94444	1	1	1
GOTERM_BP_DIRECT	GO:0007035~vacuolar acidification	1	0.222222	1	ATP6V1B1	414	23	19734	2.07246	1	1	1
GOTERM_BP_DIRECT	GO:0050860~negative regulation of T cell receptor signaling pathway	1	0.222222	1	PAWR	414	28	19734	1.70238	1	1	1
GOTERM_BP_DIRECT	GO:1902042~negative regulation of extrinsic apoptotic signaling pathway via death domain receptors	1	0.222222	1	SFRP2	414	30	19734	1.58889	1	1	1
GOTERM_BP_DIRECT	GO:0045198~establishment of epithelial cell apical/basal polarity	1	0.222222	1	WNT5A	414	16	19734	2.97917	1	1	1
GOTERM_BP_DIRECT	GO:0071499~cellular response to laminar fluid shear stress	1	0.222222	1	ASS1	414	9	19734	5.2963	1	1	1
GOTERM_BP_DIRECT	GO:0001841~neural tube formation	1	0.222222	1	SLC39A12	414	6	19734	7.94444	1	1	1
GOTERM_BP_DIRECT	GO:0000045~autophagosome assembly	1	0.222222	1	BAG3	414	73	19734	0.652968	1	1	1
GOTERM_BP_DIRECT	GO:0016043~cellular component organization	1	0.222222	1	TENM2	414	10	19734	4.76667	1	1	1
GOTERM_BP_DIRECT	GO:0002041~intussusceptive angiogenesis	1	0.222222	1	CCN1	414	1	19734	47.6667	1	1	1
GOTERM_BP_DIRECT	GO:0048743~positive regulation of skeletal muscle fiber development	1	0.222222	1	MYF6	414	9	19734	5.2963	1	1	1
GOTERM_BP_DIRECT	GO:0010643~cell communication by chemical coupling	1	0.222222	1	GJA1	414	3	19734	15.8889	1	1	1
GOTERM_BP_DIRECT	GO:0060325~face morphogenesis	1	0.222222	1	MMP2	414	32	19734	1.48958	1	1	1
GOTERM_BP_DIRECT	GO:1904322~cellular response to forskolin	1	0.222222	1	CFTR	414	14	19734	3.40476	1	1	1
GOTERM_BP_DIRECT	GO:0098746~fast, calcium ion-dependent exocytosis of neurotransmitter	1	0.222222	1	SYT1	414	1	19734	47.6667	1	1	1
GOTERM_BP_DIRECT	GO:0072189~ureter development	1	0.222222	1	TBX18	414	7	19734	6.80952	1	1	1
GOTERM_BP_DIRECT	GO:0043652~engulfment of apoptotic cell	1	0.222222	1	XKR6	414	17	19734	2.80392	1	1	1
GOTERM_BP_DIRECT	GO:0072089~stem cell proliferation	1	0.222222	1	PBX1	414	49	19734	0.972789	1	1	1
GOTERM_BP_DIRECT	GO:0016925~protein sumoylation	1	0.222222	1	EYA1	414	55	19734	0.866667	1	1	1
GOTERM_BP_DIRECT	GO:0051147~regulation of muscle cell differentiation	1	0.222222	1	IGF2	414	8	19734	5.95833	1	1	1
GOTERM_BP_DIRECT	GO:1904635~positive regulation of podocyte apoptotic process	1	0.222222	1	PLA2R1	414	2	19734	23.8333	1	1	1
GOTERM_BP_DIRECT	GO:0006998~nuclear envelope organization	1	0.222222	1	DES	414	18	19734	2.64815	1	1	1
GOTERM_BP_DIRECT	GO:0042700~luteinizing hormone signaling pathway	1	0.222222	1	EREG	414	2	19734	23.8333	1	1	1
GOTERM_BP_DIRECT	GO:0001556~oocyte maturation	1	0.222222	1	EREG	414	30	19734	1.58889	1	1	1
GOTERM_BP_DIRECT	GO:0014723~regulation of skeletal muscle contraction by modulation of calcium ion sensitivity of myofibril	1	0.222222	1	PRKD1	414	1	19734	47.6667	1	1	1
GOTERM_BP_DIRECT	GO:0045945~positive regulation of transcription by RNA polymerase III	1	0.222222	1	AR	414	19	19734	2.50877	1	1	1
GOTERM_BP_DIRECT	GO:0048731~system development	1	0.222222	1	DPPA4	414	9	19734	5.2963	1	1	1
GOTERM_BP_DIRECT	GO:0043267~negative regulation of potassium ion transport	1	0.222222	1	HTR2A	414	9	19734	5.2963	1	1	1
GOTERM_BP_DIRECT	GO:0038160~CXCL12-activated CXCR4 signaling pathway	1	0.222222	1	ENTREP1	414	5	19734	9.53333	1	1	1
GOTERM_BP_DIRECT	GO:0043407~negative regulation of MAP kinase activity	1	0.222222	1	UCHL1	414	37	19734	1.28829	1	1	1
GOTERM_BP_DIRECT	GO:0055013~cardiac muscle cell development	1	0.222222	1	ALPK3	414	25	19734	1.90667	1	1	1
GOTERM_BP_DIRECT	GO:0070979~protein K11-linked ubiquitination	1	0.222222	1	PRKN	414	37	19734	1.28829	1	1	1
GOTERM_BP_DIRECT	GO:0043536~positive regulation of blood vessel endothelial cell migration	1	0.222222	1	PRKD1	414	50	19734	0.953333	1	1	1
GOTERM_BP_DIRECT	GO:0006694~steroid biosynthetic process	1	0.222222	1	PBX1	414	29	19734	1.64368	1	1	1
GOTERM_BP_DIRECT	GO:0044281~small molecule metabolic process	1	0.222222	1	ALDH1L1	414	3	19734	15.8889	1	1	1
GOTERM_BP_DIRECT	GO:0019886~antigen processing and presentation of exogenous peptide antigen via MHC class II	1	0.222222	1	CTSE	414	31	19734	1.53763	1	1	1
GOTERM_BP_DIRECT	GO:1902742~apoptotic process involved in development	1	0.222222	1	XKR6	414	11	19734	4.33333	1	1	1
GOTERM_BP_DIRECT	GO:0015816~glycine transport	1	0.222222	1	SLC7A8	414	11	19734	4.33333	1	1	1
GOTERM_BP_DIRECT	GO:0007018~microtubule-based movement	1	0.222222	1	DNAH5	414	80	19734	0.595833	1	1	1
GOTERM_BP_DIRECT	GO:0051469~vesicle fusion with vacuole	1	0.222222	1	CHMP4C	414	11	19734	4.33333	1	1	1
GOTERM_BP_DIRECT	GO:0072302~negative regulation of metanephric glomerular mesangial cell proliferation	1	0.222222	1	WT1	414	1	19734	47.6667	1	1	1
GOTERM_BP_DIRECT	GO:0010604~positive regulation of macromolecule metabolic process	1	0.222222	1	HMGA2	414	3	19734	15.8889	1	1	1
GOTERM_BP_DIRECT	GO:0001835~blastocyst hatching	1	0.222222	1	NECAB1	414	26	19734	1.83333	1	1	1
GOTERM_BP_DIRECT	GO:0007254~JNK cascade	1	0.222222	1	WNT5A	414	61	19734	0.781421	1	1	1
GOTERM_BP_DIRECT	GO:1901164~negative regulation of trophoblast cell migration	1	0.222222	1	GJA1	414	8	19734	5.95833	1	1	1
GOTERM_BP_DIRECT	GO:0001706~endoderm formation	1	0.222222	1	TBX20	414	13	19734	3.66667	1	1	1
GOTERM_BP_DIRECT	GO:1904273~L-alanine import across plasma membrane	1	0.222222	1	SLC7A8	414	4	19734	11.9167	1	1	1
GOTERM_BP_DIRECT	GO:0000097~sulfur amino acid biosynthetic process	1	0.222222	1	CDO1	414	1	19734	47.6667	1	1	1
GOTERM_BP_DIRECT	GO:0014706~striated muscle tissue development	1	0.222222	1	EYA1	414	5	19734	9.53333	1	1	1
GOTERM_BP_DIRECT	GO:0032528~microvillus organization	1	0.222222	1	GLDN	414	2	19734	23.8333	1	1	1
GOTERM_BP_DIRECT	GO:0014031~mesenchymal cell development	1	0.222222	1	TBX20	414	6	19734	7.94444	1	1	1
GOTERM_BP_DIRECT	GO:0099519~dense core granule cytoskeletal transport	1	0.222222	1	PPFIA2	414	4	19734	11.9167	1	1	1
GOTERM_BP_DIRECT	GO:0019265~glycine biosynthetic process, by transamination of glyoxylate	1	0.222222	1	AGXT	414	2	19734	23.8333	1	1	1
GOTERM_BP_DIRECT	GO:0045162~clustering of voltage-gated sodium channels	1	0.222222	1	GLDN	414	6	19734	7.94444	1	1	1
GOTERM_BP_DIRECT	GO:0060520~activation of prostate induction by androgen receptor signaling pathway	1	0.222222	1	AR	414	1	19734	47.6667	1	1	1
GOTERM_BP_DIRECT	GO:0043113~receptor clustering	1	0.222222	1	MAGI2	414	31	19734	1.53763	1	1	1
GOTERM_BP_DIRECT	GO:2000302~positive regulation of synaptic vesicle exocytosis	1	0.222222	1	NLGN1	414	2	19734	23.8333	1	1	1
GOTERM_BP_DIRECT	GO:2000601~positive regulation of Arp2/3 complex-mediated actin nucleation	1	0.222222	1	WASF3	414	8	19734	5.95833	1	1	1
GOTERM_BP_DIRECT	GO:0032509~endosome transport via multivesicular body sorting pathway	1	0.222222	1	LAPTM4B	414	9	19734	5.2963	1	1	1
GOTERM_BP_DIRECT	GO:0036293~response to decreased oxygen levels	1	0.222222	1	SLC39A12	414	3	19734	15.8889	1	1	1
GOTERM_BP_DIRECT	GO:0160135~phospholipase C-activating endothelin receptor signaling pathway	1	0.222222	1	PLCB4	414	1	19734	47.6667	1	1	1
GOTERM_BP_DIRECT	GO:0002125~maternal aggressive behavior	1	0.222222	1	AVP	414	3	19734	15.8889	1	1	1
GOTERM_BP_DIRECT	GO:0048286~lung alveolus development	1	0.222222	1	LIF	414	47	19734	1.01418	1	1	1
GOTERM_BP_DIRECT	GO:0010820~positive regulation of T cell chemotaxis	1	0.222222	1	WNT5A	414	15	19734	3.17778	1	1	1
GOTERM_BP_DIRECT	GO:0072378~blood coagulation, fibrin clot formation	1	0.222222	1	FBLN1	414	7	19734	6.80952	1	1	1
GOTERM_BP_DIRECT	GO:0045760~positive regulation of action potential	1	0.222222	1	SCN5A	414	6	19734	7.94444	1	1	1
GOTERM_BP_DIRECT	GO:0000462~maturation of SSU-rRNA from tricistronic rRNA transcript (SSU-rRNA, 5.8S rRNA, LSU-rRNA)	1	0.222222	1	PWP2	414	28	19734	1.70238	1	1	1
GOTERM_BP_DIRECT	GO:0006911~phagocytosis, engulfment	1	0.222222	1	GULP1	414	24	19734	1.98611	1	1	1
GOTERM_BP_DIRECT	GO:0086048~membrane depolarization during bundle of His cell action potential	1	0.222222	1	SCN5A	414	3	19734	15.8889	1	1	1
GOTERM_BP_DIRECT	GO:1903382~negative regulation of endoplasmic reticulum stress-induced neuron intrinsic apoptotic signaling pathway	1	0.222222	1	PRKN	414	2	19734	23.8333	1	1	1
GOTERM_BP_DIRECT	GO:0036306~embryonic heart tube elongation	1	0.222222	1	TBX20	414	1	19734	47.6667	1	1	1
GOTERM_BP_DIRECT	GO:0042756~drinking behavior	1	0.222222	1	HTR1B	414	9	19734	5.2963	1	1	1
GOTERM_BP_DIRECT	GO:0060074~synapse maturation	1	0.222222	1	NLGN1	414	16	19734	2.97917	1	1	1
GOTERM_BP_DIRECT	GO:1905337~positive regulation of aggrephagy	1	0.222222	1	BAG3	414	6	19734	7.94444	1	1	1
GOTERM_BP_DIRECT	GO:0086067~AV node cell to bundle of His cell communication	1	0.222222	1	SCN5A	414	2	19734	23.8333	1	1	1
GOTERM_BP_DIRECT	GO:0006805~xenobiotic metabolic process	1	0.222222	1	ALDH3A1	414	121	19734	0.393939	1	1	1
GOTERM_BP_DIRECT	GO:1902533~positive regulation of intracellular signal transduction	1	0.222222	1	NLGN1	414	11	19734	4.33333	1	1	1
GOTERM_BP_DIRECT	GO:0010954~positive regulation of protein processing	1	0.222222	1	MMP14	414	13	19734	3.66667	1	1	1
GOTERM_BP_DIRECT	GO:0060415~muscle tissue morphogenesis	1	0.222222	1	MYF6	414	6	19734	7.94444	1	1	1
GOTERM_BP_DIRECT	GO:0072075~metanephric mesenchyme development	1	0.222222	1	WT1	414	7	19734	6.80952	1	1	1
GOTERM_BP_DIRECT	GO:0006491~N-glycan processing	1	0.222222	1	ST8SIA5	414	20	19734	2.38333	1	1	1
GOTERM_BP_DIRECT	GO:0007567~parturition	1	0.222222	1	MMP2	414	10	19734	4.76667	1	1	1
GOTERM_BP_DIRECT	GO:0060789~hair follicle placode formation	1	0.222222	1	EDA	414	5	19734	9.53333	1	1	1
GOTERM_BP_DIRECT	GO:0023041~neuronal signal transduction	1	0.222222	1	NLGN1	414	8	19734	5.95833	1	1	1
GOTERM_BP_DIRECT	GO:0046888~negative regulation of hormone secretion	1	0.222222	1	LIF	414	9	19734	5.2963	1	1	1
GOTERM_BP_DIRECT	GO:1905477~positive regulation of protein localization to membrane	1	0.222222	1	PRKN	414	6	19734	7.94444	1	1	1
GOTERM_BP_DIRECT	GO:0060021~roof of mouth development	1	0.222222	1	INTU	414	66	19734	0.722222	1	1	1
GOTERM_BP_DIRECT	GO:0009435~NAD biosynthetic process	1	0.222222	1	NMNAT2	414	11	19734	4.33333	1	1	1
GOTERM_BP_DIRECT	GO:0061348~planar cell polarity pathway involved in ventricular septum morphogenesis	1	0.222222	1	WNT5A	414	1	19734	47.6667	1	1	1
GOTERM_BP_DIRECT	GO:1902239~negative regulation of intrinsic apoptotic signaling pathway in response to osmotic stress by p53 class mediator	1	0.222222	1	BDKRB2	414	1	19734	47.6667	1	1	1
GOTERM_BP_DIRECT	GO:0071312~cellular response to alkaloid	1	0.222222	1	HTR1B	414	5	19734	9.53333	1	1	1
GOTERM_BP_DIRECT	GO:0010886~positive regulation of cholesterol storage	1	0.222222	1	LPL	414	8	19734	5.95833	1	1	1
GOTERM_BP_DIRECT	GO:0019695~choline metabolic process	1	0.222222	1	ENPP6	414	4	19734	11.9167	1	1	1
GOTERM_BP_DIRECT	GO:0045165~cell fate commitment	1	0.222222	1	WNT5A	414	57	19734	0.836257	1	1	1
GOTERM_BP_DIRECT	GO:0051885~positive regulation of timing of anagen	1	0.222222	1	WNT5A	414	2	19734	23.8333	1	1	1
GOTERM_BP_DIRECT	GO:0045010~actin nucleation	1	0.222222	1	FMN1	414	10	19734	4.76667	1	1	1
GOTERM_BP_DIRECT	GO:1902803~regulation of synaptic vesicle transport	1	0.222222	1	PRKN	414	3	19734	15.8889	1	1	1
GOTERM_BP_DIRECT	GO:0043473~pigmentation	1	0.222222	1	EDA	414	22	19734	2.16667	1	1	1
GOTERM_BP_DIRECT	GO:0048148~behavioral response to cocaine	1	0.222222	1	HTR2A	414	16	19734	2.97917	1	1	1
GOTERM_BP_DIRECT	GO:0051966~regulation of synaptic transmission, glutamatergic	1	0.222222	1	SYT1	414	35	19734	1.3619	1	1	1
GOTERM_BP_DIRECT	GO:0060742~epithelial cell differentiation involved in prostate gland development	1	0.222222	1	AR	414	4	19734	11.9167	1	1	1
GOTERM_BP_DIRECT	GO:0032277~negative regulation of gonadotropin secretion	1	0.222222	1	GJA1	414	2	19734	23.8333	1	1	1
GOTERM_BP_DIRECT	GO:0061032~visceral serous pericardium development	1	0.222222	1	WT1	414	2	19734	23.8333	1	1	1
GOTERM_BP_DIRECT	GO:0034314~Arp2/3 complex-mediated actin nucleation	1	0.222222	1	MAGEL2	414	28	19734	1.70238	1	1	1
GOTERM_BP_DIRECT	GO:0030003~intracellular monoatomic cation homeostasis	1	0.222222	1	SLC39A12	414	19	19734	2.50877	1	1	1
GOTERM_BP_DIRECT	GO:0050905~neuromuscular process	1	0.222222	1	UCHL1	414	23	19734	2.07246	1	1	1
GOTERM_BP_DIRECT	GO:0036518~chemorepulsion of dopaminergic neuron axon	1	0.222222	1	WNT5A	414	2	19734	23.8333	1	1	1
GOTERM_BP_DIRECT	GO:0098942~retrograde trans-synaptic signaling by trans-synaptic protein complex	1	0.222222	1	TENM2	414	3	19734	15.8889	1	1	1
GOTERM_BP_DIRECT	GO:0002176~male germ cell proliferation	1	0.222222	1	UCHL1	414	3	19734	15.8889	1	1	1
GOTERM_BP_DIRECT	GO:0060767~epithelial cell proliferation involved in prostate gland development	1	0.222222	1	NKX3-1	414	8	19734	5.95833	1	1	1
GOTERM_BP_DIRECT	GO:0060538~skeletal muscle organ development	1	0.222222	1	DES	414	6	19734	7.94444	1	1	1
GOTERM_BP_DIRECT	GO:0006516~glycoprotein catabolic process	1	0.222222	1	FBXO17	414	13	19734	3.66667	1	1	1
GOTERM_BP_DIRECT	GO:1901696~cannabinoid biosynthetic process	1	0.222222	1	ALOX15B	414	3	19734	15.8889	1	1	1
GOTERM_BP_DIRECT	GO:0051276~chromosome organization	1	0.222222	1	GEM	414	30	19734	1.58889	1	1	1
GOTERM_BP_DIRECT	GO:0036305~ameloblast differentiation	1	0.222222	1	ASCL5	414	6	19734	7.94444	1	1	1
GOTERM_BP_DIRECT	GO:0002009~morphogenesis of an epithelium	1	0.222222	1	CA2	414	21	19734	2.26984	1	1	1
GOTERM_BP_DIRECT	GO:1904036~negative regulation of epithelial cell apoptotic process	1	0.222222	1	BTC	414	19	19734	2.50877	1	1	1
GOTERM_BP_DIRECT	GO:0042474~middle ear morphogenesis	1	0.222222	1	EYA1	414	21	19734	2.26984	1	1	1
GOTERM_BP_DIRECT	GO:0036148~phosphatidylglycerol acyl-chain remodeling	1	0.222222	1	PLA2G2F	414	9	19734	5.2963	1	1	1
GOTERM_BP_DIRECT	GO:0097114~NMDA glutamate receptor clustering	1	0.222222	1	NLGN1	414	5	19734	9.53333	1	1	1
GOTERM_BP_DIRECT	GO:1901907~diadenosine pentaphosphate catabolic process	1	0.222222	1	NUDT11	414	5	19734	9.53333	1	1	1
GOTERM_BP_DIRECT	GO:0016183~synaptic vesicle coating	1	0.222222	1	AP3B2	414	5	19734	9.53333	1	1	1
GOTERM_BP_DIRECT	GO:0050982~detection of mechanical stimulus	1	0.222222	1	PIEZO2	414	13	19734	3.66667	1	1	1
GOTERM_BP_DIRECT	GO:0060117~auditory receptor cell development	1	0.222222	1	TMC1	414	8	19734	5.95833	1	1	1
GOTERM_BP_DIRECT	GO:0010766~negative regulation of sodium ion transport	1	0.222222	1	WNK2	414	7	19734	6.80952	1	1	1
GOTERM_BP_DIRECT	GO:1901299~negative regulation of hydrogen peroxide-mediated programmed cell death	1	0.222222	1	MET	414	7	19734	6.80952	1	1	1
GOTERM_BP_DIRECT	GO:0034260~negative regulation of GTPase activity	1	0.222222	1	GPSM1	414	20	19734	2.38333	1	1	1
GOTERM_BP_DIRECT	GO:0017121~plasma membrane phospholipid scrambling	1	0.222222	1	PLSCR4	414	13	19734	3.66667	1	1	1
GOTERM_BP_DIRECT	GO:0010830~regulation of myotube differentiation	1	0.222222	1	RBM24	414	5	19734	9.53333	1	1	1
GOTERM_BP_DIRECT	GO:0072108~positive regulation of mesenchymal to epithelial transition involved in metanephros morphogenesis	1	0.222222	1	LIF	414	4	19734	11.9167	1	1	1
GOTERM_BP_DIRECT	GO:0010133~proline catabolic process to glutamate	1	0.222222	1	PRODH	414	3	19734	15.8889	1	1	1
GOTERM_BP_DIRECT	GO:0043154~negative regulation of cysteine-type endopeptidase activity involved in apoptotic process	1	0.222222	1	AVP	414	42	19734	1.13492	1	1	1
GOTERM_BP_DIRECT	GO:0010507~negative regulation of autophagy	1	0.222222	1	MET	414	61	19734	0.781421	1	1	1
GOTERM_BP_DIRECT	GO:0071481~cellular response to X-ray	1	0.222222	1	SFRP2	414	10	19734	4.76667	1	1	1
GOTERM_BP_DIRECT	GO:0150018~basal dendrite development	1	0.222222	1	NRP1	414	1	19734	47.6667	1	1	1
GOTERM_BP_DIRECT	GO:0000028~ribosomal small subunit assembly	1	0.222222	1	PWP2	414	15	19734	3.17778	1	1	1
GOTERM_BP_DIRECT	GO:0042771~intrinsic apoptotic signaling pathway in response to DNA damage by p53 class mediator	1	0.222222	1	PHLDA3	414	33	19734	1.44444	1	1	1
GOTERM_BP_DIRECT	GO:0003163~sinoatrial node development	1	0.222222	1	TBX18	414	8	19734	5.95833	1	1	1
GOTERM_BP_DIRECT	GO:2001045~negative regulation of integrin-mediated signaling pathway	1	0.222222	1	SLC2A10	414	4	19734	11.9167	1	1	1
GOTERM_BP_DIRECT	GO:0090611~ubiquitin-independent protein catabolic process via the multivesicular body sorting pathway	1	0.222222	1	CHMP4C	414	5	19734	9.53333	1	1	1
GOTERM_BP_DIRECT	GO:1904628~cellular response to phorbol 13-acetate 12-myristate	1	0.222222	1	PRKD1	414	10	19734	4.76667	1	1	1
GOTERM_BP_DIRECT	GO:0014824~artery smooth muscle contraction	1	0.222222	1	HTR2A	414	10	19734	4.76667	1	1	1
GOTERM_BP_DIRECT	GO:0030301~cholesterol transport	1	0.222222	1	CFTR	414	24	19734	1.98611	1	1	1
GOTERM_BP_DIRECT	GO:0046513~ceramide biosynthetic process	1	0.222222	1	SPTLC3	414	34	19734	1.40196	1	1	1
GOTERM_BP_DIRECT	GO:0035023~regulation of Rho protein signal transduction	1	0.222222	1	STARD13	414	26	19734	1.83333	1	1	1
GOTERM_BP_DIRECT	GO:0090068~positive regulation of cell cycle process	1	0.222222	1	TBX20	414	5	19734	9.53333	1	1	1
GOTERM_BP_DIRECT	GO:0001553~luteinization	1	0.222222	1	MMP2	414	10	19734	4.76667	1	1	1
GOTERM_BP_DIRECT	GO:0046475~glycerophospholipid catabolic process	1	0.222222	1	ENPP6	414	15	19734	3.17778	1	1	1
GOTERM_BP_DIRECT	GO:0009749~response to glucose	1	0.222222	1	LPL	414	62	19734	0.768817	1	1	1
GOTERM_BP_DIRECT	GO:0031667~response to nutrient levels	1	0.222222	1	CYP8B1	414	45	19734	1.05926	1	1	1
GOTERM_BP_DIRECT	GO:0033489~cholesterol biosynthetic process via desmosterol	1	0.222222	1	DHCR24	414	4	19734	11.9167	1	1	1
GOTERM_BP_DIRECT	GO:0002031~G protein-coupled receptor internalization	1	0.222222	1	HTR1B	414	12	19734	3.97222	1	1	1
GOTERM_BP_DIRECT	GO:0086045~membrane depolarization during AV node cell action potential	1	0.222222	1	SCN5A	414	5	19734	9.53333	1	1	1
GOTERM_BP_DIRECT	GO:0009566~fertilization	1	0.222222	1	DUOX2	414	53	19734	0.899371	1	1	1
GOTERM_BP_DIRECT	GO:0006879~intracellular iron ion homeostasis	1	0.222222	1	SLC22A17	414	67	19734	0.711443	1	1	1
GOTERM_BP_DIRECT	GO:1905322~positive regulation of mesenchymal stem cell migration	1	0.222222	1	ACKR3	414	4	19734	11.9167	1	1	1
GOTERM_BP_DIRECT	GO:0034440~lipid oxidation	1	0.222222	1	ALOX15B	414	7	19734	6.80952	1	1	1
GOTERM_BP_DIRECT	GO:2000573~positive regulation of DNA biosynthetic process	1	0.222222	1	HTR2A	414	17	19734	2.80392	1	1	1
GOTERM_BP_DIRECT	GO:0071651~positive regulation of chemokine (C-C motif) ligand 5 production	1	0.222222	1	ADCYAP1	414	7	19734	6.80952	1	1	1
GOTERM_BP_DIRECT	GO:0006623~protein targeting to vacuole	1	0.222222	1	FBLN1	414	25	19734	1.90667	1	1	1
GOTERM_BP_DIRECT	GO:0021513~spinal cord dorsal/ventral patterning	1	0.222222	1	INTU	414	6	19734	7.94444	1	1	1
GOTERM_BP_DIRECT	GO:2000773~negative regulation of cellular senescence	1	0.222222	1	HMGA2	414	27	19734	1.76543	1	1	1
GOTERM_BP_DIRECT	GO:0035880~embryonic nail plate morphogenesis	1	0.222222	1	MSX2	414	4	19734	11.9167	1	1	1
GOTERM_BP_DIRECT	GO:0043434~response to peptide hormone	1	0.222222	1	EREG	414	46	19734	1.03623	1	1	1
GOTERM_BP_DIRECT	GO:0046034~ATP metabolic process	1	0.222222	1	ATP6V1B1	414	32	19734	1.48958	1	1	1
GOTERM_BP_DIRECT	GO:0000712~resolution of meiotic recombination intermediates	1	0.222222	1	HFM1	414	18	19734	2.64815	1	1	1
GOTERM_BP_DIRECT	GO:0018279~protein N-linked glycosylation via asparagine	1	0.222222	1	TUSC3	414	24	19734	1.98611	1	1	1
GOTERM_BP_DIRECT	GO:0051493~regulation of cytoskeleton organization	1	0.222222	1	SYDE1	414	24	19734	1.98611	1	1	1
GOTERM_BP_DIRECT	GO:0006337~nucleosome disassembly	1	0.222222	1	H2AC25	414	21	19734	2.26984	1	1	1
GOTERM_BP_DIRECT	GO:0060155~platelet dense granule organization	1	0.222222	1	SLC35D3	414	25	19734	1.90667	1	1	1
GOTERM_BP_DIRECT	GO:0060463~lung lobe morphogenesis	1	0.222222	1	LIF	414	7	19734	6.80952	1	1	1
GOTERM_BP_DIRECT	GO:1903672~positive regulation of sprouting angiogenesis	1	0.222222	1	SLC39A12	414	30	19734	1.58889	1	1	1
GOTERM_BP_DIRECT	GO:0009058~biosynthetic process	1	0.222222	1	ALDH1L1	414	17	19734	2.80392	1	1	1
GOTERM_BP_DIRECT	GO:0086103~G protein-coupled receptor signaling pathway involved in heart process	1	0.222222	1	RAMP3	414	1	19734	47.6667	1	1	1
GOTERM_BP_DIRECT	GO:0032729~positive regulation of type II interferon production	1	0.222222	1	WNT5A	414	78	19734	0.611111	1	1	1
GOTERM_BP_DIRECT	GO:0043403~skeletal muscle tissue regeneration	1	0.222222	1	GJA1	414	19	19734	2.50877	1	1	1
GOTERM_BP_DIRECT	GO:0003184~pulmonary valve morphogenesis	1	0.222222	1	ROBO2	414	21	19734	2.26984	1	1	1
GOTERM_BP_DIRECT	GO:0019058~viral life cycle	1	0.222222	1	SLC6A19	414	4	19734	11.9167	1	1	1
GOTERM_BP_DIRECT	GO:0003334~keratinocyte development	1	0.222222	1	EXPH5	414	10	19734	4.76667	1	1	1
GOTERM_BP_DIRECT	GO:0021758~putamen development	1	0.222222	1	FOXP2	414	1	19734	47.6667	1	1	1
GOTERM_BP_DIRECT	GO:2001150~positive regulation of dipeptide transmembrane transport	1	0.222222	1	CA2	414	2	19734	23.8333	1	1	1
GOTERM_BP_DIRECT	GO:0001696~gastric acid secretion	1	0.222222	1	CCKBR	414	7	19734	6.80952	1	1	1
GOTERM_BP_DIRECT	GO:0019725~cellular homeostasis	1	0.222222	1	SCN7A	414	18	19734	2.64815	1	1	1
GOTERM_BP_DIRECT	GO:0003197~endocardial cushion development	1	0.222222	1	RBM24	414	10	19734	4.76667	1	1	1
GOTERM_BP_DIRECT	GO:0010842~retina layer formation	1	0.222222	1	TSPAN12	414	26	19734	1.83333	1	1	1
GOTERM_BP_DIRECT	GO:0036371~protein localization to T-tubule	1	0.222222	1	ANK2	414	2	19734	23.8333	1	1	1
GOTERM_BP_DIRECT	GO:0046209~nitric oxide metabolic process	1	0.222222	1	DDAH1	414	9	19734	5.2963	1	1	1
GOTERM_BP_DIRECT	GO:0042531~positive regulation of tyrosine phosphorylation of STAT protein	1	0.222222	1	LIF	414	67	19734	0.711443	1	1	1
GOTERM_BP_DIRECT	GO:2000809~positive regulation of synaptic vesicle clustering	1	0.222222	1	NLGN1	414	3	19734	15.8889	1	1	1
GOTERM_BP_DIRECT	GO:0003025~regulation of systemic arterial blood pressure by baroreceptor feedback	1	0.222222	1	NAV2	414	1	19734	47.6667	1	1	1
GOTERM_BP_DIRECT	GO:0006527~arginine catabolic process	1	0.222222	1	DDAH1	414	6	19734	7.94444	1	1	1
GOTERM_BP_DIRECT	GO:0006919~activation of cysteine-type endopeptidase activity involved in apoptotic process	1	0.222222	1	NKX3-1	414	79	19734	0.603376	1	1	1
GOTERM_BP_DIRECT	GO:0021564~vagus nerve development	1	0.222222	1	NAV2	414	1	19734	47.6667	1	1	1
GOTERM_BP_DIRECT	GO:0050807~regulation of synapse organization	1	0.222222	1	WNT5A	414	25	19734	1.90667	1	1	1
GOTERM_BP_DIRECT	GO:0071840~cellular component organization or biogenesis	1	0.222222	1	HFM1	414	3	19734	15.8889	1	1	1
GOTERM_BP_DIRECT	GO:0045670~regulation of osteoclast differentiation	1	0.222222	1	PRXL2A	414	11	19734	4.33333	1	1	1
GOTERM_BP_DIRECT	GO:0061512~protein localization to cilium	1	0.222222	1	TUB	414	38	19734	1.25439	1	1	1
GOTERM_BP_DIRECT	GO:0099173~postsynapse organization	1	0.222222	1	NRP1	414	14	19734	3.40476	1	1	1
GOTERM_BP_DIRECT	GO:0001655~urogenital system development	1	0.222222	1	PBX1	414	20	19734	2.38333	1	1	1
GOTERM_BP_DIRECT	GO:2000379~positive regulation of reactive oxygen species metabolic process	1	0.222222	1	DUOXA1	414	34	19734	1.40196	1	1	1
GOTERM_BP_DIRECT	GO:0010659~cardiac muscle cell apoptotic process	1	0.222222	1	SFRP2	414	12	19734	3.97222	1	1	1
GOTERM_BP_DIRECT	GO:0070269~pyroptotic inflammatory response	1	0.222222	1	IFI27	414	33	19734	1.44444	1	1	1
GOTERM_BP_DIRECT	GO:0036486~ventral trunk neural crest cell migration	1	0.222222	1	NRP1	414	4	19734	11.9167	1	1	1
GOTERM_BP_DIRECT	GO:0048844~artery morphogenesis	1	0.222222	1	NRP1	414	25	19734	1.90667	1	1	1
GOTERM_BP_DIRECT	GO:1903428~positive regulation of reactive oxygen species biosynthetic process	1	0.222222	1	GRIN1	414	16	19734	2.97917	1	1	1
GOTERM_BP_DIRECT	GO:1904108~protein localization to ciliary inversin compartment	1	0.222222	1	ANKRD63	414	6	19734	7.94444	1	1	1
GOTERM_BP_DIRECT	GO:2000377~regulation of reactive oxygen species metabolic process	1	0.222222	1	PRKN	414	22	19734	2.16667	1	1	1
GOTERM_BP_DIRECT	GO:0030900~forebrain development	1	0.222222	1	VAX2	414	50	19734	0.953333	1	1	1
GOTERM_BP_DIRECT	GO:0060384~innervation	1	0.222222	1	POU4F1	414	17	19734	2.80392	1	1	1
GOTERM_BP_DIRECT	GO:0032233~positive regulation of actin filament bundle assembly	1	0.222222	1	SYNPO2	414	14	19734	3.40476	1	1	1
GOTERM_BP_DIRECT	GO:2000020~positive regulation of male gonad development	1	0.222222	1	WT1	414	8	19734	5.95833	1	1	1
GOTERM_BP_DIRECT	GO:0043122~regulation of canonical NF-kappaB signal transduction	1	0.222222	1	WNT5A	414	31	19734	1.53763	1	1	1
GOTERM_BP_DIRECT	GO:0006887~exocytosis	1	0.222222	1	RAB3B	414	118	19734	0.403955	1	1	1
GOTERM_BP_DIRECT	GO:2000352~negative regulation of endothelial cell apoptotic process	1	0.222222	1	SCG2	414	38	19734	1.25439	1	1	1
GOTERM_BP_DIRECT	GO:0032511~late endosome to vacuole transport via multivesicular body sorting pathway	1	0.222222	1	CHMP4C	414	12	19734	3.97222	1	1	1
GOTERM_BP_DIRECT	GO:0071387~cellular response to cortisol stimulus	1	0.222222	1	KLF9	414	2	19734	23.8333	1	1	1
GOTERM_BP_DIRECT	GO:0048704~embryonic skeletal system morphogenesis	1	0.222222	1	EYA1	414	43	19734	1.10853	1	1	1
GOTERM_BP_DIRECT	GO:0003009~skeletal muscle contraction	1	0.222222	1	STAC	414	26	19734	1.83333	1	1	1
GOTERM_BP_DIRECT	GO:0008202~steroid metabolic process	1	0.222222	1	DHCR24	414	50	19734	0.953333	1	1	1
GOTERM_BP_DIRECT	GO:0001932~regulation of protein phosphorylation	1	0.222222	1	FN1	414	53	19734	0.899371	1	1	1
GOTERM_BP_DIRECT	GO:0060135~maternal process involved in female pregnancy	1	0.222222	1	DSG2	414	18	19734	2.64815	1	1	1
GOTERM_BP_DIRECT	GO:0010526~retrotransposon silencing	1	0.222222	1	TEX15	414	17	19734	2.80392	1	1	1
GOTERM_BP_DIRECT	GO:0035162~embryonic hemopoiesis	1	0.222222	1	PBX1	414	17	19734	2.80392	1	1	1
GOTERM_BP_DIRECT	GO:0045926~negative regulation of growth	1	0.222222	1	ALOX15B	414	18	19734	2.64815	1	1	1
GOTERM_BP_DIRECT	GO:0008089~anterograde axonal transport	1	0.222222	1	AP3B2	414	31	19734	1.53763	1	1	1
GOTERM_BP_DIRECT	GO:0007210~serotonin receptor signaling pathway	1	0.222222	1	HTR2A	414	9	19734	5.2963	1	1	1
GOTERM_BP_DIRECT	GO:0032092~positive regulation of protein binding	1	0.222222	1	PRKN	414	47	19734	1.01418	1	1	1
GOTERM_BP_DIRECT	GO:1903351~cellular response to dopamine	1	0.222222	1	PRKN	414	9	19734	5.2963	1	1	1
GOTERM_BP_DIRECT	GO:0048538~thymus development	1	0.222222	1	PBX1	414	48	19734	0.993056	1	1	1
GOTERM_BP_DIRECT	GO:0060337~type I interferon-mediated signaling pathway	1	0.222222	1	IFI27	414	48	19734	0.993056	1	1	1
GOTERM_BP_DIRECT	GO:0060769~positive regulation of epithelial cell proliferation involved in prostate gland development	1	0.222222	1	AR	414	3	19734	15.8889	1	1	1
GOTERM_BP_DIRECT	GO:1903542~negative regulation of exosomal secretion	1	0.222222	1	PRKN	414	4	19734	11.9167	1	1	1
GOTERM_BP_DIRECT	GO:0060762~regulation of branching involved in mammary gland duct morphogenesis	1	0.222222	1	WNT5A	414	4	19734	11.9167	1	1	1
GOTERM_BP_DIRECT	GO:0045992~negative regulation of embryonic development	1	0.222222	1	RPS6KA6	414	1	19734	47.6667	1	1	1
GOTERM_BP_DIRECT	GO:0014070~response to organic cyclic compound	1	0.222222	1	MMP14	414	61	19734	0.781421	1	1	1
GOTERM_BP_DIRECT	GO:0051896~regulation of phosphatidylinositol 3-kinase/protein kinase B signal transduction	1	0.222222	1	NTRK3	414	31	19734	1.53763	1	1	1
GOTERM_BP_DIRECT	GO:0051546~keratinocyte migration	1	0.222222	1	FERMT1	414	6	19734	7.94444	1	1	1
GOTERM_BP_DIRECT	GO:0007263~nitric oxide mediated signal transduction	1	0.222222	1	DDAH1	414	12	19734	3.97222	1	1	1
GOTERM_BP_DIRECT	GO:0043029~T cell homeostasis	1	0.222222	1	CHST3	414	38	19734	1.25439	1	1	1
GOTERM_BP_DIRECT	GO:0099111~microtubule-based transport	1	0.222222	1	GJA1	414	2	19734	23.8333	1	1	1
GOTERM_BP_DIRECT	GO:1902946~protein localization to early endosome	1	0.222222	1	NRP1	414	2	19734	23.8333	1	1	1
GOTERM_BP_DIRECT	GO:0015670~carbon dioxide transport	1	0.222222	1	CA2	414	14	19734	3.40476	1	1	1
GOTERM_BP_DIRECT	GO:1903691~positive regulation of wound healing, spreading of epidermal cells	1	0.222222	1	FERMT1	414	6	19734	7.94444	1	1	1
GOTERM_BP_DIRECT	GO:0016082~synaptic vesicle priming	1	0.222222	1	ERC2	414	15	19734	3.17778	1	1	1
GOTERM_BP_DIRECT	GO:0021516~dorsal spinal cord development	1	0.222222	1	DAAM2	414	8	19734	5.95833	1	1	1
GOTERM_BP_DIRECT	GO:0045807~positive regulation of endocytosis	1	0.222222	1	WNT5A	414	20	19734	2.38333	1	1	1
GOTERM_BP_DIRECT	GO:0001817~regulation of cytokine production	1	0.222222	1	MOG	414	67	19734	0.711443	1	1	1
GOTERM_BP_DIRECT	GO:0050923~regulation of negative chemotaxis	1	0.222222	1	PLXNA4	414	1	19734	47.6667	1	1	1
GOTERM_BP_DIRECT	GO:0051099~positive regulation of binding	1	0.222222	1	PON1	414	4	19734	11.9167	1	1	1
GOTERM_BP_DIRECT	GO:0045187~regulation of circadian sleep/wake cycle, sleep	1	0.222222	1	ADRB1	414	5	19734	9.53333	1	1	1
GOTERM_BP_DIRECT	GO:0035024~negative regulation of Rho protein signal transduction	1	0.222222	1	MET	414	25	19734	1.90667	1	1	1
GOTERM_BP_DIRECT	GO:0070292~N-acylphosphatidylethanolamine metabolic process	1	0.222222	1	PLAAT1	414	9	19734	5.2963	1	1	1
GOTERM_BP_DIRECT	GO:0042542~response to hydrogen peroxide	1	0.222222	1	MMP2	414	37	19734	1.28829	1	1	1
GOTERM_BP_DIRECT	GO:0035774~positive regulation of insulin secretion involved in cellular response to glucose stimulus	1	0.222222	1	CFTR	414	32	19734	1.48958	1	1	1
GOTERM_BP_DIRECT	GO:0006893~Golgi to plasma membrane transport	1	0.222222	1	STEAP2	414	31	19734	1.53763	1	1	1
GOTERM_BP_DIRECT	GO:2000381~negative regulation of mesoderm development	1	0.222222	1	RPS6KA6	414	3	19734	15.8889	1	1	1
GOTERM_BP_DIRECT	GO:0099526~presynapse to nucleus signaling pathway	1	0.222222	1	PCLO	414	2	19734	23.8333	1	1	1
GOTERM_BP_DIRECT	GO:0006513~protein monoubiquitination	1	0.222222	1	PRKN	414	50	19734	0.953333	1	1	1
GOTERM_BP_DIRECT	GO:0030501~positive regulation of bone mineralization	1	0.222222	1	CCN1	414	42	19734	1.13492	1	1	1
GOTERM_BP_DIRECT	GO:0086070~SA node cell to atrial cardiac muscle cell communication	1	0.222222	1	ANK2	414	1	19734	47.6667	1	1	1
GOTERM_BP_DIRECT	GO:0040017~positive regulation of locomotion	1	0.222222	1	BVES	414	1	19734	47.6667	1	1	1
GOTERM_BP_DIRECT	GO:0050773~regulation of dendrite development	1	0.222222	1	MARK1	414	16	19734	2.97917	1	1	1
GOTERM_BP_DIRECT	GO:0009311~oligosaccharide metabolic process	1	0.222222	1	ST8SIA5	414	23	19734	2.07246	1	1	1
GOTERM_BP_DIRECT	GO:1902236~negative regulation of endoplasmic reticulum stress-induced intrinsic apoptotic signaling pathway	1	0.222222	1	PRKN	414	19	19734	2.50877	1	1	1
GOTERM_BP_DIRECT	GO:0007389~pattern specification process	1	0.222222	1	EYA1	414	35	19734	1.3619	1	1	1
GOTERM_BP_DIRECT	GO:0007041~lysosomal transport	1	0.222222	1	PCSK9	414	23	19734	2.07246	1	1	1
GOTERM_BP_DIRECT	GO:0046931~pore complex assembly	1	0.222222	1	AFDN	414	10	19734	4.76667	1	1	1
GOTERM_BP_DIRECT	GO:1904646~cellular response to amyloid-beta	1	0.222222	1	GJA1	414	45	19734	1.05926	1	1	1
GOTERM_BP_DIRECT	GO:0021793~chemorepulsion of branchiomotor axon	1	0.222222	1	PLXNA4	414	1	19734	47.6667	1	1	1
GOTERM_BP_DIRECT	GO:2000378~negative regulation of reactive oxygen species metabolic process	1	0.222222	1	PRKN	414	24	19734	1.98611	1	1	1
GOTERM_BP_DIRECT	GO:0006584~catecholamine metabolic process	1	0.222222	1	MAOA	414	8	19734	5.95833	1	1	1
GOTERM_BP_DIRECT	GO:0010498~proteasomal protein catabolic process	1	0.222222	1	PRKN	414	30	19734	1.58889	1	1	1
GOTERM_BP_DIRECT	GO:0031397~negative regulation of protein ubiquitination	1	0.222222	1	MINAR1	414	58	19734	0.821839	1	1	1
GOTERM_BP_DIRECT	GO:0019433~triglyceride catabolic process	1	0.222222	1	LPL	414	20	19734	2.38333	1	1	1
GOTERM_BP_DIRECT	GO:0060591~chondroblast differentiation	1	0.222222	1	CCN1	414	5	19734	9.53333	1	1	1
GOTERM_BP_DIRECT	GO:1903305~regulation of regulated secretory pathway	1	0.222222	1	SYT1	414	2	19734	23.8333	1	1	1
GOTERM_BP_DIRECT	GO:0010717~regulation of epithelial to mesenchymal transition	1	0.222222	1	EPHA3	414	15	19734	3.17778	1	1	1
GOTERM_BP_DIRECT	GO:0019102~male somatic sex determination	1	0.222222	1	AR	414	1	19734	47.6667	1	1	1
GOTERM_BP_DIRECT	GO:0048546~digestive tract morphogenesis	1	0.222222	1	SFRP2	414	15	19734	3.17778	1	1	1
GOTERM_BP_DIRECT	GO:0046321~positive regulation of fatty acid oxidation	1	0.222222	1	PPARGC1A	414	6	19734	7.94444	1	1	1
GOTERM_BP_DIRECT	GO:0060775~planar cell polarity pathway involved in gastrula mediolateral intercalation	1	0.222222	1	WNT5A	414	2	19734	23.8333	1	1	1
GOTERM_BP_DIRECT	GO:1900119~positive regulation of execution phase of apoptosis	1	0.222222	1	HTR2A	414	15	19734	3.17778	1	1	1
GOTERM_BP_DIRECT	GO:0010046~response to mycotoxin	1	0.222222	1	ASS1	414	2	19734	23.8333	1	1	1
GOTERM_BP_DIRECT	GO:0070234~positive regulation of T cell apoptotic process	1	0.222222	1	PERP	414	9	19734	5.2963	1	1	1
GOTERM_BP_DIRECT	GO:1903352~L-ornithine transmembrane transport	1	0.222222	1	SLC7A2	414	4	19734	11.9167	1	1	1
GOTERM_BP_DIRECT	GO:0031468~nuclear membrane reassembly	1	0.222222	1	CHMP4C	414	20	19734	2.38333	1	1	1
GOTERM_BP_DIRECT	GO:1902004~positive regulation of amyloid-beta formation	1	0.222222	1	LRRTM3	414	22	19734	2.16667	1	1	1
GOTERM_BP_DIRECT	GO:0071502~cellular response to temperature stimulus	1	0.222222	1	HTR1B	414	5	19734	9.53333	1	1	1
GOTERM_BP_DIRECT	GO:0035356~intracellular triglyceride homeostasis	1	0.222222	1	SLC25A27	414	10	19734	4.76667	1	1	1
GOTERM_BP_DIRECT	GO:0010800~positive regulation of peptidyl-threonine phosphorylation	1	0.222222	1	WNT5A	414	28	19734	1.70238	1	1	1
GOTERM_BP_DIRECT	GO:0007281~germ cell development	1	0.222222	1	WT1	414	45	19734	1.05926	1	1	1
GOTERM_BP_DIRECT	GO:0110135~Norrin signaling pathway	1	0.222222	1	TSPAN12	414	4	19734	11.9167	1	1	1
GOTERM_BP_DIRECT	GO:0072112~podocyte differentiation	1	0.222222	1	WT1	414	12	19734	3.97222	1	1	1
GOTERM_BP_DIRECT	GO:0048842~positive regulation of axon extension involved in axon guidance	1	0.222222	1	NRP1	414	7	19734	6.80952	1	1	1
GOTERM_BP_DIRECT	GO:0140245~regulation of translation at postsynapse	1	0.222222	1	ELAVL4	414	3	19734	15.8889	1	1	1
GOTERM_BP_DIRECT	GO:0021828~gonadotrophin-releasing hormone neuronal migration to the hypothalamus	1	0.222222	1	NRP1	414	7	19734	6.80952	1	1	1
GOTERM_BP_DIRECT	GO:0046622~positive regulation of organ growth	1	0.222222	1	IGF2	414	12	19734	3.97222	1	1	1
GOTERM_BP_DIRECT	GO:0060045~positive regulation of cardiac muscle cell proliferation	1	0.222222	1	TBX20	414	33	19734	1.44444	1	1	1
GOTERM_BP_DIRECT	GO:0061185~negative regulation of dermatome development	1	0.222222	1	SFRP2	414	1	19734	47.6667	1	1	1
GOTERM_BP_DIRECT	GO:0070245~positive regulation of thymocyte apoptotic process	1	0.222222	1	WNT5A	414	5	19734	9.53333	1	1	1
GOTERM_BP_DIRECT	GO:0097191~extrinsic apoptotic signaling pathway	1	0.222222	1	IFI27	414	53	19734	0.899371	1	1	1
GOTERM_BP_DIRECT	GO:0032368~regulation of lipid transport	1	0.222222	1	PRKN	414	4	19734	11.9167	1	1	1
GOTERM_BP_DIRECT	GO:0006139~nucleobase-containing compound metabolic process	1	0.222222	1	CRMP1	414	36	19734	1.32407	1	1	1
GOTERM_BP_DIRECT	GO:0048789~cytoskeletal matrix organization at active zone	1	0.222222	1	NLGN1	414	1	19734	47.6667	1	1	1
GOTERM_BP_DIRECT	GO:0015074~DNA integration	1	0.222222	1	ZBED9	414	19	19734	2.50877	1	1	1
GOTERM_BP_DIRECT	GO:0001996~positive regulation of heart rate by epinephrine-norepinephrine	1	0.222222	1	ADRB1	414	3	19734	15.8889	1	1	1
GOTERM_BP_DIRECT	GO:0097374~sensory neuron axon guidance	1	0.222222	1	NRP1	414	4	19734	11.9167	1	1	1
GOTERM_BP_DIRECT	GO:2000786~positive regulation of autophagosome assembly	1	0.222222	1	SNX7	414	20	19734	2.38333	1	1	1
GOTERM_BP_DIRECT	GO:0034371~chylomicron remodeling	1	0.222222	1	LPL	414	3	19734	15.8889	1	1	1
GOTERM_BP_DIRECT	GO:2000050~regulation of non-canonical Wnt signaling pathway	1	0.222222	1	DAAM2	414	3	19734	15.8889	1	1	1
GOTERM_BP_DIRECT	GO:0042128~nitrate assimilation	1	0.222222	1	CYB5R2	414	2	19734	23.8333	1	1	1
GOTERM_BP_DIRECT	GO:1905040~otic placode development	1	0.222222	1	NRP1	414	2	19734	23.8333	1	1	1
GOTERM_BP_DIRECT	GO:0070207~protein homotrimerization	1	0.222222	1	PXDN	414	16	19734	2.97917	1	1	1
GOTERM_BP_DIRECT	GO:0060760~positive regulation of response to cytokine stimulus	1	0.222222	1	WNT5A	414	7	19734	6.80952	1	1	1
GOTERM_BP_DIRECT	GO:0061952~midbody abscission	1	0.222222	1	CHMP4C	414	20	19734	2.38333	1	1	1
GOTERM_BP_DIRECT	GO:0001675~acrosome assembly	1	0.222222	1	CCDC42	414	32	19734	1.48958	1	1	1
GOTERM_BP_DIRECT	GO:0043484~regulation of RNA splicing	1	0.222222	1	ESRP1	414	77	19734	0.619048	1	1	1
GOTERM_BP_DIRECT	GO:0010907~positive regulation of glucose metabolic process	1	0.222222	1	IRS1	414	9	19734	5.2963	1	1	1
GOTERM_BP_DIRECT	GO:0001960~negative regulation of cytokine-mediated signaling pathway	1	0.222222	1	PXDN	414	14	19734	3.40476	1	1	1
GOTERM_BP_DIRECT	GO:0036152~phosphatidylethanolamine acyl-chain remodeling	1	0.222222	1	PLA2G2F	414	12	19734	3.97222	1	1	1
GOTERM_BP_DIRECT	GO:0010666~positive regulation of cardiac muscle cell apoptotic process	1	0.222222	1	LTK	414	17	19734	2.80392	1	1	1
GOTERM_BP_DIRECT	GO:0035904~aorta development	1	0.222222	1	ROBO2	414	25	19734	1.90667	1	1	1
GOTERM_BP_DIRECT	GO:0090148~membrane fission	1	0.222222	1	CHMP4C	414	41	19734	1.1626	1	1	1
GOTERM_BP_DIRECT	GO:0061734~parkin-mediated stimulation of mitophagy in response to mitochondrial depolarization	1	0.222222	1	PRKN	414	4	19734	11.9167	1	1	1
GOTERM_BP_DIRECT	GO:0010875~positive regulation of cholesterol efflux	1	0.222222	1	PON1	414	27	19734	1.76543	1	1	1
GOTERM_BP_DIRECT	GO:0042221~response to chemical	1	0.222222	1	GRIN1	414	2	19734	23.8333	1	1	1
GOTERM_BP_DIRECT	GO:0071679~commissural neuron axon guidance	1	0.222222	1	NRP1	414	13	19734	3.66667	1	1	1
GOTERM_BP_DIRECT	GO:0031100~animal organ regeneration	1	0.222222	1	PTPRU	414	37	19734	1.28829	1	1	1
GOTERM_BP_DIRECT	GO:0042104~positive regulation of activated T cell proliferation	1	0.222222	1	IGF2	414	29	19734	1.64368	1	1	1
GOTERM_BP_DIRECT	GO:0050766~positive regulation of phagocytosis	1	0.222222	1	TUB	414	55	19734	0.866667	1	1	1
GOTERM_BP_DIRECT	GO:0035050~embryonic heart tube development	1	0.222222	1	PLXNA4	414	19	19734	2.50877	1	1	1
GOTERM_BP_DIRECT	GO:0031394~positive regulation of prostaglandin biosynthetic process	1	0.222222	1	AVP	414	7	19734	6.80952	1	1	1
GOTERM_BP_DIRECT	GO:0098705~copper ion import across plasma membrane	1	0.222222	1	STEAP2	414	1	19734	47.6667	1	1	1
GOTERM_BP_DIRECT	GO:0043488~regulation of mRNA stability	1	0.222222	1	RBM24	414	41	19734	1.1626	1	1	1
GOTERM_BP_DIRECT	GO:0048645~animal organ formation	1	0.222222	1	AR	414	5	19734	9.53333	1	1	1
GOTERM_BP_DIRECT	GO:0043163~cell envelope organization	1	0.222222	1	HRNR	414	2	19734	23.8333	1	1	1
GOTERM_BP_DIRECT	GO:0019372~lipoxygenase pathway	1	0.222222	1	ALOX15B	414	11	19734	4.33333	1	1	1
GOTERM_BP_DIRECT	GO:0007356~thorax and anterior abdomen determination	1	0.222222	1	WT1	414	5	19734	9.53333	1	1	1
GOTERM_BP_DIRECT	GO:0070935~3'-UTR-mediated mRNA stabilization	1	0.222222	1	ELAVL4	414	21	19734	2.26984	1	1	1
GOTERM_BP_DIRECT	GO:0003091~renal water homeostasis	1	0.222222	1	ATP6V1B1	414	20	19734	2.38333	1	1	1
GOTERM_BP_DIRECT	GO:0048806~genitalia development	1	0.222222	1	WNT5A	414	10	19734	4.76667	1	1	1
GOTERM_BP_DIRECT	GO:0010970~transport along microtubule	1	0.222222	1	DYNC1I1	414	3	19734	15.8889	1	1	1
GOTERM_BP_DIRECT	GO:0036302~atrioventricular canal development	1	0.222222	1	TBX20	414	11	19734	4.33333	1	1	1
GOTERM_BP_DIRECT	GO:0042412~taurine biosynthetic process	1	0.222222	1	CDO1	414	4	19734	11.9167	1	1	1
GOTERM_BP_DIRECT	GO:0003231~cardiac ventricle development	1	0.222222	1	SCN5A	414	7	19734	6.80952	1	1	1
GOTERM_BP_DIRECT	GO:0033603~positive regulation of dopamine secretion	1	0.222222	1	SYT1	414	6	19734	7.94444	1	1	1
GOTERM_BP_DIRECT	GO:0090128~regulation of synapse maturation	1	0.222222	1	ADGRB3	414	11	19734	4.33333	1	1	1
GOTERM_BP_DIRECT	GO:0007431~salivary gland development	1	0.222222	1	NKX3-1	414	4	19734	11.9167	1	1	1
GOTERM_BP_DIRECT	GO:0021860~pyramidal neuron development	1	0.222222	1	DCLK2	414	9	19734	5.2963	1	1	1
GOTERM_BP_DIRECT	GO:1902254~negative regulation of intrinsic apoptotic signaling pathway by p53 class mediator	1	0.222222	1	PRKN	414	7	19734	6.80952	1	1	1
GOTERM_BP_DIRECT	GO:0001958~endochondral ossification	1	0.222222	1	MMP14	414	33	19734	1.44444	1	1	1
GOTERM_BP_DIRECT	GO:0016239~positive regulation of macroautophagy	1	0.222222	1	GPSM1	414	31	19734	1.53763	1	1	1
GOTERM_BP_DIRECT	GO:1903801~L-leucine import across plasma membrane	1	0.222222	1	SLC7A8	414	3	19734	15.8889	1	1	1
GOTERM_BP_DIRECT	GO:0048022~negative regulation of melanin biosynthetic process	1	0.222222	1	WNT5A	414	5	19734	9.53333	1	1	1
GOTERM_BP_DIRECT	GO:0019230~proprioception	1	0.222222	1	TMEM150C	414	5	19734	9.53333	1	1	1
GOTERM_BP_DIRECT	GO:0060686~negative regulation of prostatic bud formation	1	0.222222	1	WNT5A	414	4	19734	11.9167	1	1	1
GOTERM_BP_DIRECT	GO:0014053~negative regulation of gamma-aminobutyric acid secretion	1	0.222222	1	HTR1B	414	3	19734	15.8889	1	1	1
GOTERM_BP_DIRECT	GO:0021987~cerebral cortex development	1	0.222222	1	FOXP2	414	78	19734	0.611111	1	1	1
GOTERM_BP_DIRECT	GO:1903546~protein localization to photoreceptor outer segment	1	0.222222	1	TUB	414	7	19734	6.80952	1	1	1
GOTERM_BP_DIRECT	GO:0097696~cell surface receptor signaling pathway via STAT	1	0.222222	1	LIF	414	5	19734	9.53333	1	1	1
GOTERM_BP_DIRECT	GO:0033622~integrin activation	1	0.222222	1	FN1	414	10	19734	4.76667	1	1	1
GOTERM_BP_DIRECT	GO:0040018~positive regulation of multicellular organism growth	1	0.222222	1	IGF2	414	36	19734	1.32407	1	1	1
GOTERM_BP_DIRECT	GO:0150045~regulation of synaptic signaling by nitric oxide	1	0.222222	1	ROR2	414	1	19734	47.6667	1	1	1
GOTERM_BP_DIRECT	GO:0045726~positive regulation of integrin biosynthetic process	1	0.222222	1	AR	414	3	19734	15.8889	1	1	1
GOTERM_BP_DIRECT	GO:0048008~platelet-derived growth factor receptor signaling pathway	1	0.222222	1	NRP1	414	33	19734	1.44444	1	1	1
GOTERM_BP_DIRECT	GO:0010994~free ubiquitin chain polymerization	1	0.222222	1	PRKN	414	7	19734	6.80952	1	1	1
GOTERM_BP_DIRECT	GO:2001234~negative regulation of apoptotic signaling pathway	1	0.222222	1	MEIS3	414	32	19734	1.48958	1	1	1
GOTERM_BP_DIRECT	GO:0010636~positive regulation of mitochondrial fusion	1	0.222222	1	PRKN	414	5	19734	9.53333	1	1	1
GOTERM_BP_DIRECT	GO:0061350~planar cell polarity pathway involved in cardiac muscle tissue morphogenesis	1	0.222222	1	WNT5A	414	1	19734	47.6667	1	1	1
GOTERM_BP_DIRECT	GO:0070828~heterochromatin organization	1	0.222222	1	H2AC25	414	39	19734	1.22222	1	1	1
GOTERM_BP_DIRECT	GO:0050793~regulation of developmental process	1	0.222222	1	CCN1	414	16	19734	2.97917	1	1	1
GOTERM_BP_DIRECT	GO:0003207~cardiac chamber formation	1	0.222222	1	TBX20	414	3	19734	15.8889	1	1	1
GOTERM_BP_DIRECT	GO:0006636~unsaturated fatty acid biosynthetic process	1	0.222222	1	ELOVL7	414	15	19734	3.17778	1	1	1
GOTERM_BP_DIRECT	GO:0141162~negative regulation of cAMP/PKA signal transduction	1	0.222222	1	PKIA	414	5	19734	9.53333	1	1	1
GOTERM_BP_DIRECT	GO:1905671~regulation of lysosome organization	1	0.222222	1	LAPTM4B	414	4	19734	11.9167	1	1	1
GOTERM_BP_DIRECT	GO:0006952~defense response	1	0.222222	1	DUOX2	414	85	19734	0.560784	1	1	1
GOTERM_BP_DIRECT	GO:0032516~positive regulation of phosphoprotein phosphatase activity	1	0.222222	1	MAGI2	414	14	19734	3.40476	1	1	1
GOTERM_BP_DIRECT	GO:0060065~uterus development	1	0.222222	1	WNT5A	414	18	19734	2.64815	1	1	1
GOTERM_BP_DIRECT	GO:1903038~negative regulation of leukocyte cell-cell adhesion	1	0.222222	1	ASS1	414	6	19734	7.94444	1	1	1
GOTERM_BP_DIRECT	GO:0019538~protein metabolic process	1	0.222222	1	MMP2	414	18	19734	2.64815	1	1	1
GOTERM_BP_DIRECT	GO:0008088~axo-dendritic transport	1	0.222222	1	APBA1	414	4	19734	11.9167	1	1	1
GOTERM_BP_DIRECT	GO:0060571~morphogenesis of an epithelial fold	1	0.222222	1	AR	414	4	19734	11.9167	1	1	1
GOTERM_BP_DIRECT	GO:0060672~epithelial cell morphogenesis involved in placental branching	1	0.222222	1	ST14	414	3	19734	15.8889	1	1	1
GOTERM_BP_DIRECT	GO:0048240~sperm capacitation	1	0.222222	1	CFTR	414	28	19734	1.70238	1	1	1
GOTERM_BP_DIRECT	GO:0044794~positive regulation by host of viral process	1	0.222222	1	CAV2	414	12	19734	3.97222	1	1	1
GOTERM_BP_DIRECT	GO:0060748~tertiary branching involved in mammary gland duct morphogenesis	1	0.222222	1	AR	414	3	19734	15.8889	1	1	1
GOTERM_BP_DIRECT	GO:0090521~podocyte cell migration	1	0.222222	1	DAAM2	414	7	19734	6.80952	1	1	1
GOTERM_BP_DIRECT	GO:0035313~wound healing, spreading of epidermal cells	1	0.222222	1	MSX2	414	16	19734	2.97917	1	1	1
GOTERM_BP_DIRECT	GO:0043931~ossification involved in bone maturation	1	0.222222	1	ADAMTS7	414	13	19734	3.66667	1	1	1
GOTERM_BP_DIRECT	GO:0014049~positive regulation of glutamate secretion	1	0.222222	1	AVP	414	7	19734	6.80952	1	1	1
GOTERM_BP_DIRECT	GO:0048490~anterograde synaptic vesicle transport	1	0.222222	1	AP3B2	414	17	19734	2.80392	1	1	1
GOTERM_BP_DIRECT	GO:0050732~negative regulation of peptidyl-tyrosine phosphorylation	1	0.222222	1	SFRP2	414	14	19734	3.40476	1	1	1
GOTERM_BP_DIRECT	GO:1902943~positive regulation of voltage-gated chloride channel activity	1	0.222222	1	CFTR	414	1	19734	47.6667	1	1	1
GOTERM_BP_DIRECT	GO:0006631~fatty acid metabolic process	1	0.222222	1	LPL	414	95	19734	0.501754	1	1	1
GOTERM_BP_DIRECT	GO:0032289~central nervous system myelin formation	1	0.222222	1	MOBP	414	8	19734	5.95833	1	1	1
GOTERM_BP_DIRECT	GO:0032571~response to vitamin K	1	0.222222	1	F5	414	3	19734	15.8889	1	1	1
GOTERM_BP_DIRECT	GO:0060478~acrosomal vesicle exocytosis	1	0.222222	1	RIMS1	414	6	19734	7.94444	1	1	1
GOTERM_BP_DIRECT	GO:0097156~fasciculation of motor neuron axon	1	0.222222	1	EPHA3	414	2	19734	23.8333	1	1	1
GOTERM_BP_DIRECT	GO:1904862~inhibitory synapse assembly	1	0.222222	1	WNT5A	414	25	19734	1.90667	1	1	1
GOTERM_BP_DIRECT	GO:0048193~Golgi vesicle transport	1	0.222222	1	PRKD1	414	12	19734	3.97222	1	1	1
GOTERM_BP_DIRECT	GO:0003431~growth plate cartilage chondrocyte development	1	0.222222	1	COL27A1	414	2	19734	23.8333	1	1	1
GOTERM_BP_DIRECT	GO:0021794~thalamus development	1	0.222222	1	OLIG2	414	12	19734	3.97222	1	1	1
GOTERM_BP_DIRECT	GO:0038190~VEGF-activated neuropilin signaling pathway	1	0.222222	1	NRP1	414	2	19734	23.8333	1	1	1
GOTERM_BP_DIRECT	GO:0042698~ovulation cycle	1	0.222222	1	GDF10	414	8	19734	5.95833	1	1	1
GOTERM_BP_DIRECT	GO:0061441~renal artery morphogenesis	1	0.222222	1	NRP1	414	2	19734	23.8333	1	1	1
GOTERM_BP_DIRECT	GO:0060231~mesenchymal to epithelial transition	1	0.222222	1	WT1	414	9	19734	5.2963	1	1	1
GOTERM_BP_DIRECT	GO:0006302~double-strand break repair	1	0.222222	1	EYA1	414	77	19734	0.619048	1	1	1
GOTERM_BP_DIRECT	GO:0035922~foramen ovale closure	1	0.222222	1	TBX20	414	1	19734	47.6667	1	1	1
GOTERM_BP_DIRECT	GO:0032200~telomere organization	1	0.222222	1	H3C6	414	27	19734	1.76543	1	1	1
GOTERM_BP_DIRECT	GO:0021530~spinal cord oligodendrocyte cell fate specification	1	0.222222	1	OLIG2	414	3	19734	15.8889	1	1	1
GOTERM_BP_DIRECT	GO:0030838~positive regulation of actin filament polymerization	1	0.222222	1	FMN1	414	51	19734	0.934641	1	1	1
GOTERM_BP_DIRECT	GO:0042662~negative regulation of mesodermal cell fate specification	1	0.222222	1	SFRP2	414	3	19734	15.8889	1	1	1
GOTERM_BP_DIRECT	GO:0090402~oncogene-induced cell senescence	1	0.222222	1	HMGA2	414	6	19734	7.94444	1	1	1
GOTERM_BP_DIRECT	GO:0032287~peripheral nervous system myelin maintenance	1	0.222222	1	SH3TC2	414	9	19734	5.2963	1	1	1
GOTERM_BP_DIRECT	GO:0047496~vesicle transport along microtubule	1	0.222222	1	DYNC1I1	414	23	19734	2.07246	1	1	1
GOTERM_BP_DIRECT	GO:0046487~glyoxylate metabolic process	1	0.222222	1	AGXT	414	5	19734	9.53333	1	1	1
GOTERM_BP_DIRECT	GO:0046434~organophosphate catabolic process	1	0.222222	1	PON1	414	1	19734	47.6667	1	1	1
GOTERM_BP_DIRECT	GO:1904179~positive regulation of adipose tissue development	1	0.222222	1	LPL	414	10	19734	4.76667	1	1	1
GOTERM_BP_DIRECT	GO:0046326~positive regulation of glucose import	1	0.222222	1	IRS1	414	37	19734	1.28829	1	1	1
GOTERM_BP_DIRECT	GO:0032922~circadian regulation of gene expression	1	0.222222	1	PPARGC1A	414	71	19734	0.671362	1	1	1
GOTERM_BP_DIRECT	GO:0006310~DNA recombination	1	0.222222	1	MEI4	414	70	19734	0.680952	1	1	1
GOTERM_BP_DIRECT	GO:0061573~actin filament bundle retrograde transport	1	0.222222	1	SHTN1	414	1	19734	47.6667	1	1	1
GOTERM_BP_DIRECT	GO:0061364~apoptotic process involved in luteolysis	1	0.222222	1	ROBO2	414	3	19734	15.8889	1	1	1
GOTERM_BP_DIRECT	GO:0048255~mRNA stabilization	1	0.222222	1	RBM24	414	37	19734	1.28829	1	1	1
GOTERM_BP_DIRECT	GO:0035137~hindlimb morphogenesis	1	0.222222	1	FMN1	414	7	19734	6.80952	1	1	1
GOTERM_BP_DIRECT	GO:0043922~negative regulation by host of viral transcription	1	0.222222	1	HMGA2	414	13	19734	3.66667	1	1	1
GOTERM_BP_DIRECT	GO:0051385~response to mineralocorticoid	1	0.222222	1	HTR1B	414	2	19734	23.8333	1	1	1
GOTERM_BP_DIRECT	GO:0030728~ovulation	1	0.222222	1	EREG	414	12	19734	3.97222	1	1	1
GOTERM_BP_DIRECT	GO:0032488~Cdc42 protein signal transduction	1	0.222222	1	SHTN1	414	10	19734	4.76667	1	1	1
GOTERM_BP_DIRECT	GO:0060484~lung-associated mesenchyme development	1	0.222222	1	DPPA4	414	9	19734	5.2963	1	1	1
GOTERM_BP_DIRECT	GO:0097491~sympathetic neuron projection guidance	1	0.222222	1	NRP1	414	5	19734	9.53333	1	1	1
GOTERM_BP_DIRECT	GO:1902774~late endosome to lysosome transport	1	0.222222	1	CHMP4C	414	20	19734	2.38333	1	1	1
GOTERM_BP_DIRECT	GO:0060998~regulation of dendritic spine development	1	0.222222	1	PPFIA2	414	12	19734	3.97222	1	1	1
GOTERM_BP_DIRECT	GO:1903169~regulation of calcium ion transmembrane transport	1	0.222222	1	TMC1	414	8	19734	5.95833	1	1	1
GOTERM_BP_DIRECT	GO:0060071~Wnt signaling pathway, planar cell polarity pathway	1	0.222222	1	WNT5A	414	31	19734	1.53763	1	1	1
GOTERM_BP_DIRECT	GO:0032489~regulation of Cdc42 protein signal transduction	1	0.222222	1	NRP1	414	8	19734	5.95833	1	1	1
GOTERM_BP_DIRECT	GO:0006091~generation of precursor metabolites and energy	1	0.222222	1	AVP	414	47	19734	1.01418	1	1	1
GOTERM_BP_DIRECT	GO:0045063~T-helper 1 cell differentiation	1	0.222222	1	TMEM98	414	11	19734	4.33333	1	1	1
GOTERM_BP_DIRECT	GO:0014012~peripheral nervous system axon regeneration	1	0.222222	1	MMP2	414	7	19734	6.80952	1	1	1
GOTERM_BP_DIRECT	GO:0019229~regulation of vasoconstriction	1	0.222222	1	BDKRB2	414	19	19734	2.50877	1	1	1
GOTERM_BP_DIRECT	GO:0009880~embryonic pattern specification	1	0.222222	1	MEIS3	414	29	19734	1.64368	1	1	1
GOTERM_BP_DIRECT	GO:0060322~head development	1	0.222222	1	MMP14	414	14	19734	3.40476	1	1	1
GOTERM_BP_DIRECT	GO:2000480~negative regulation of cAMP-dependent protein kinase activity	1	0.222222	1	PKIA	414	8	19734	5.95833	1	1	1
GOTERM_BP_DIRECT	GO:0060157~urinary bladder development	1	0.222222	1	WNT5A	414	4	19734	11.9167	1	1	1
GOTERM_BP_DIRECT	GO:0061684~chaperone-mediated autophagy	1	0.222222	1	BAG3	414	6	19734	7.94444	1	1	1
GOTERM_BP_DIRECT	GO:0005513~detection of calcium ion	1	0.222222	1	SYT1	414	14	19734	3.40476	1	1	1
GOTERM_BP_DIRECT	GO:0072553~terminal button organization	1	0.222222	1	NLGN1	414	5	19734	9.53333	1	1	1
GOTERM_BP_DIRECT	GO:0090399~replicative senescence	1	0.222222	1	PLA2R1	414	16	19734	2.97917	1	1	1
GOTERM_BP_DIRECT	GO:0098664~G protein-coupled serotonin receptor signaling pathway	1	0.222222	1	HTR2A	414	16	19734	2.97917	1	1	1
GOTERM_BP_DIRECT	GO:1900038~negative regulation of cellular response to hypoxia	1	0.222222	1	DDAH1	414	4	19734	11.9167	1	1	1
GOTERM_BP_DIRECT	GO:0000053~argininosuccinate metabolic process	1	0.222222	1	ASS1	414	1	19734	47.6667	1	1	1
GOTERM_BP_DIRECT	GO:0050795~regulation of behavior	1	0.222222	1	HTR1B	414	13	19734	3.66667	1	1	1
GOTERM_BP_DIRECT	GO:0051562~negative regulation of mitochondrial calcium ion concentration	1	0.222222	1	SLC25A27	414	4	19734	11.9167	1	1	1
GOTERM_BP_DIRECT	GO:0072520~seminiferous tubule development	1	0.222222	1	AR	414	17	19734	2.80392	1	1	1
GOTERM_BP_DIRECT	GO:0006809~nitric oxide biosynthetic process	1	0.222222	1	CYB5R2	414	24	19734	1.98611	1	1	1
GOTERM_BP_DIRECT	GO:0003408~optic cup formation involved in camera-type eye development	1	0.222222	1	WNT5A	414	2	19734	23.8333	1	1	1
GOTERM_BP_DIRECT	GO:0090244~Wnt signaling pathway involved in somitogenesis	1	0.222222	1	SFRP2	414	4	19734	11.9167	1	1	1
GOTERM_BP_DIRECT	GO:0001833~inner cell mass cell proliferation	1	0.222222	1	SALL4	414	14	19734	3.40476	1	1	1
GOTERM_BP_DIRECT	GO:0003356~regulation of cilium beat frequency	1	0.222222	1	ODAD2	414	9	19734	5.2963	1	1	1
GOTERM_BP_DIRECT	GO:0048752~semicircular canal morphogenesis	1	0.222222	1	EYA1	414	5	19734	9.53333	1	1	1
GOTERM_BP_DIRECT	GO:0003215~cardiac right ventricle morphogenesis	1	0.222222	1	TBX20	414	13	19734	3.66667	1	1	1
GOTERM_BP_DIRECT	GO:0051607~defense response to virus	1	0.222222	1	IFI27	414	238	19734	0.20028	1	1	1
GOTERM_BP_DIRECT	GO:0061337~cardiac conduction	1	0.222222	1	GJA1	414	10	19734	4.76667	1	1	1
GOTERM_BP_DIRECT	GO:0046761~viral budding from plasma membrane	1	0.222222	1	CHMP4C	414	16	19734	2.97917	1	1	1
GOTERM_BP_DIRECT	GO:1905332~positive regulation of morphogenesis of an epithelium	1	0.222222	1	GJA1	414	2	19734	23.8333	1	1	1
GOTERM_BP_DIRECT	GO:1905515~non-motile cilium assembly	1	0.222222	1	INTU	414	62	19734	0.768817	1	1	1
GOTERM_BP_DIRECT	GO:0060372~regulation of atrial cardiac muscle cell membrane repolarization	1	0.222222	1	SCN5A	414	6	19734	7.94444	1	1	1
GOTERM_BP_DIRECT	GO:0031642~negative regulation of myelination	1	0.222222	1	TMEM98	414	9	19734	5.2963	1	1	1
GOTERM_BP_DIRECT	GO:0046716~muscle cell cellular homeostasis	1	0.222222	1	BAG3	414	26	19734	1.83333	1	1	1
GOTERM_BP_DIRECT	GO:1901381~positive regulation of potassium ion transmembrane transport	1	0.222222	1	RGS7	414	17	19734	2.80392	1	1	1
GOTERM_BP_DIRECT	GO:0043433~negative regulation of DNA-binding transcription factor activity	1	0.222222	1	PBX1	414	74	19734	0.644144	1	1	1
GOTERM_BP_DIRECT	GO:0034389~lipid droplet organization	1	0.222222	1	PTGFRN	414	17	19734	2.80392	1	1	1
GOTERM_BP_DIRECT	GO:0043268~positive regulation of potassium ion transport	1	0.222222	1	ANK2	414	10	19734	4.76667	1	1	1
GOTERM_BP_DIRECT	GO:0035524~proline transmembrane transport	1	0.222222	1	SLC7A8	414	6	19734	7.94444	1	1	1
GOTERM_BP_DIRECT	GO:0060442~branching involved in prostate gland morphogenesis	1	0.222222	1	NKX3-1	414	5	19734	9.53333	1	1	1
GOTERM_BP_DIRECT	GO:0060978~angiogenesis involved in coronary vascular morphogenesis	1	0.222222	1	NRP1	414	4	19734	11.9167	1	1	1
GOTERM_BP_DIRECT	GO:0051454~intracellular pH elevation	1	0.222222	1	CFTR	414	4	19734	11.9167	1	1	1
GOTERM_BP_DIRECT	GO:0042596~fear response	1	0.222222	1	ADRB1	414	6	19734	7.94444	1	1	1
GOTERM_BP_DIRECT	GO:0010637~negative regulation of mitochondrial fusion	1	0.222222	1	PRKN	414	8	19734	5.95833	1	1	1
GOTERM_BP_DIRECT	GO:0038041~cross-receptor inhibition within G protein-coupled receptor heterodimer	1	0.222222	1	RAMP3	414	2	19734	23.8333	1	1	1
GOTERM_BP_DIRECT	GO:0140251~regulation protein catabolic process at presynapse	1	0.222222	1	PRKN	414	2	19734	23.8333	1	1	1
GOTERM_BP_DIRECT	GO:0140058~neuron projection arborization	1	0.222222	1	NLGN1	414	6	19734	7.94444	1	1	1
GOTERM_BP_DIRECT	GO:0030903~notochord development	1	0.222222	1	COL27A1	414	13	19734	3.66667	1	1	1
GOTERM_BP_DIRECT	GO:0045722~positive regulation of gluconeogenesis	1	0.222222	1	PPARGC1A	414	21	19734	2.26984	1	1	1
GOTERM_BP_DIRECT	GO:0048870~cell motility	1	0.222222	1	MMP14	414	44	19734	1.08333	1	1	1
GOTERM_BP_DIRECT	GO:0060161~positive regulation of dopamine receptor signaling pathway	1	0.222222	1	CAV2	414	4	19734	11.9167	1	1	1
GOTERM_BP_DIRECT	GO:0031648~protein destabilization	1	0.222222	1	PRKN	414	52	19734	0.916667	1	1	1
GOTERM_BP_DIRECT	GO:0021784~postganglionic parasympathetic fiber development	1	0.222222	1	PLXNA4	414	2	19734	23.8333	1	1	1
GOTERM_BP_DIRECT	GO:0097492~sympathetic neuron axon guidance	1	0.222222	1	PLXNA4	414	4	19734	11.9167	1	1	1
GOTERM_BP_DIRECT	GO:0021935~cerebellar granule cell precursor tangential migration	1	0.222222	1	PLXNA2	414	2	19734	23.8333	1	1	1
GOTERM_BP_DIRECT	GO:0032570~response to progesterone	1	0.222222	1	DSG2	414	37	19734	1.28829	1	1	1
GOTERM_BP_DIRECT	GO:0055096~low-density lipoprotein particle mediated signaling	1	0.222222	1	LPL	414	3	19734	15.8889	1	1	1
GOTERM_BP_DIRECT	GO:0033625~positive regulation of integrin activation	1	0.222222	1	FERMT1	414	9	19734	5.2963	1	1	1
GOTERM_BP_DIRECT	GO:0010742~macrophage derived foam cell differentiation	1	0.222222	1	WNT5A	414	8	19734	5.95833	1	1	1
GOTERM_BP_DIRECT	GO:0044338~canonical Wnt signaling pathway involved in mesenchymal stem cell differentiation	1	0.222222	1	FZD1	414	3	19734	15.8889	1	1	1
GOTERM_BP_DIRECT	GO:0045333~cellular respiration	1	0.222222	1	PPARGC1A	414	40	19734	1.19167	1	1	1
GOTERM_BP_DIRECT	GO:0061024~membrane organization	1	0.222222	1	DHCR24	414	32	19734	1.48958	1	1	1
GOTERM_BP_DIRECT	GO:0072307~regulation of metanephric nephron tubule epithelial cell differentiation	1	0.222222	1	LIF	414	6	19734	7.94444	1	1	1
GOTERM_BP_DIRECT	GO:1900407~regulation of cellular response to oxidative stress	1	0.222222	1	PRKN	414	11	19734	4.33333	1	1	1
GOTERM_BP_DIRECT	GO:2001244~positive regulation of intrinsic apoptotic signaling pathway	1	0.222222	1	NKX3-1	414	37	19734	1.28829	1	1	1
GOTERM_BP_DIRECT	GO:1903288~positive regulation of potassium ion import across plasma membrane	1	0.222222	1	WNK2	414	7	19734	6.80952	1	1	1
GOTERM_BP_DIRECT	GO:0060012~synaptic transmission, glycinergic	1	0.222222	1	GLRB	414	5	19734	9.53333	1	1	1
GOTERM_BP_DIRECT	GO:0051148~negative regulation of muscle cell differentiation	1	0.222222	1	IGF2	414	9	19734	5.2963	1	1	1
GOTERM_BP_DIRECT	GO:0035136~forelimb morphogenesis	1	0.222222	1	FMN1	414	9	19734	5.2963	1	1	1
GOTERM_BP_DIRECT	GO:2001033~negative regulation of double-strand break repair via nonhomologous end joining	1	0.222222	1	HMGA2	414	8	19734	5.95833	1	1	1
GOTERM_BP_DIRECT	GO:0061158~3'-UTR-mediated mRNA destabilization	1	0.222222	1	RBM24	414	19	19734	2.50877	1	1	1
GOTERM_BP_DIRECT	GO:0043523~regulation of neuron apoptotic process	1	0.222222	1	PCSK9	414	21	19734	2.26984	1	1	1
GOTERM_BP_DIRECT	GO:0009988~cell-cell recognition	1	0.222222	1	PCDHA7	414	6	19734	7.94444	1	1	1
GOTERM_BP_DIRECT	GO:2000035~regulation of stem cell division	1	0.222222	1	SFRP2	414	11	19734	4.33333	1	1	1
GOTERM_BP_DIRECT	GO:0150102~negative regulation of monocyte activation	1	0.222222	1	FN1	414	3	19734	15.8889	1	1	1
GOTERM_BP_DIRECT	GO:0010765~positive regulation of sodium ion transport	1	0.222222	1	SCN5A	414	16	19734	2.97917	1	1	1
GOTERM_BP_DIRECT	GO:0014850~response to muscle activity	1	0.222222	1	PPARGC1A	414	25	19734	1.90667	1	1	1
GOTERM_BP_DIRECT	GO:0051642~centrosome localization	1	0.222222	1	PLXNA2	414	18	19734	2.64815	1	1	1
GOTERM_BP_DIRECT	GO:2000739~regulation of mesenchymal stem cell differentiation	1	0.222222	1	FZD1	414	4	19734	11.9167	1	1	1
GOTERM_BP_DIRECT	GO:0097647~amylin receptor signaling pathway	1	0.222222	1	RAMP3	414	4	19734	11.9167	1	1	1
GOTERM_BP_DIRECT	GO:1901184~regulation of ERBB signaling pathway	1	0.222222	1	SH3TC2	414	1	19734	47.6667	1	1	1
GOTERM_BP_DIRECT	GO:0070306~lens fiber cell differentiation	1	0.222222	1	PLAAT1	414	14	19734	3.40476	1	1	1
GOTERM_BP_DIRECT	GO:0003165~Purkinje myocyte development	1	0.222222	1	DSG2	414	2	19734	23.8333	1	1	1
GOTERM_BP_DIRECT	GO:0051604~protein maturation	1	0.222222	1	DUOXA2	414	46	19734	1.03623	1	1	1
GOTERM_BP_DIRECT	GO:0006493~protein O-linked glycosylation	1	0.222222	1	GALNT5	414	69	19734	0.690821	1	1	1
GOTERM_BP_DIRECT	GO:0044827~modulation by host of viral genome replication	1	0.222222	1	IFI27	414	2	19734	23.8333	1	1	1
GOTERM_BP_DIRECT	GO:0097237~cellular response to toxic substance	1	0.222222	1	PRKN	414	9	19734	5.2963	1	1	1
GOTERM_BP_DIRECT	GO:0051310~metaphase chromosome alignment	1	0.222222	1	GEM	414	14	19734	3.40476	1	1	1
GOTERM_BP_DIRECT	GO:0061163~endoplasmic reticulum polarization	1	0.222222	1	SHTN1	414	1	19734	47.6667	1	1	1
GOTERM_BP_DIRECT	GO:0007586~digestion	1	0.222222	1	PPARGC1A	414	29	19734	1.64368	1	1	1
GOTERM_BP_DIRECT	GO:0071600~otic vesicle morphogenesis	1	0.222222	1	EYA1	414	1	19734	47.6667	1	1	1
GOTERM_BP_DIRECT	GO:0060029~convergent extension involved in organogenesis	1	0.222222	1	WNT5A	414	2	19734	23.8333	1	1	1
GOTERM_BP_DIRECT	GO:0035425~autocrine signaling	1	0.222222	1	FZD1	414	7	19734	6.80952	1	1	1
GOTERM_BP_DIRECT	GO:0006896~Golgi to vacuole transport	1	0.222222	1	FBLN1	414	18	19734	2.64815	1	1	1
GOTERM_BP_DIRECT	GO:0044380~protein localization to cytoskeleton	1	0.222222	1	HTR2A	414	2	19734	23.8333	1	1	1
GOTERM_BP_DIRECT	GO:0090023~positive regulation of neutrophil chemotaxis	1	0.222222	1	PERP	414	27	19734	1.76543	1	1	1
GOTERM_BP_DIRECT	GO:0060340~positive regulation of type I interferon-mediated signaling pathway	1	0.222222	1	WNT5A	414	20	19734	2.38333	1	1	1
GOTERM_BP_DIRECT	GO:0060426~lung vasculature development	1	0.222222	1	LIF	414	9	19734	5.2963	1	1	1
GOTERM_BP_DIRECT	GO:0007212~G protein-coupled dopamine receptor signaling pathway	1	0.222222	1	NSG2	414	17	19734	2.80392	1	1	1
GOTERM_BP_DIRECT	GO:0034698~response to gonadotropin	1	0.222222	1	MAS1	414	3	19734	15.8889	1	1	1
GOTERM_BP_DIRECT	GO:0010837~regulation of keratinocyte proliferation	1	0.222222	1	PRKD1	414	8	19734	5.95833	1	1	1
GOTERM_BP_DIRECT	GO:0046959~habituation	1	0.222222	1	KALRN	414	6	19734	7.94444	1	1	1
GOTERM_BP_DIRECT	GO:0001550~ovarian cumulus expansion	1	0.222222	1	EREG	414	4	19734	11.9167	1	1	1
GOTERM_BP_DIRECT	GO:0048245~eosinophil chemotaxis	1	0.222222	1	SCG2	414	26	19734	1.83333	1	1	1
GOTERM_BP_DIRECT	GO:0051489~regulation of filopodium assembly	1	0.222222	1	DAAM2	414	19	19734	2.50877	1	1	1
GOTERM_BP_DIRECT	GO:0048880~sensory system development	1	0.222222	1	POU4F1	414	3	19734	15.8889	1	1	1
GOTERM_BP_DIRECT	GO:0120192~tight junction assembly	1	0.222222	1	MPDZ	414	6	19734	7.94444	1	1	1
GOTERM_BP_DIRECT	GO:0021591~ventricular system development	1	0.222222	1	ODAD2	414	20	19734	2.38333	1	1	1
GOTERM_BP_DIRECT	GO:0042853~L-alanine catabolic process	1	0.222222	1	AGXT	414	3	19734	15.8889	1	1	1
GOTERM_BP_DIRECT	GO:0071864~positive regulation of cell proliferation in bone marrow	1	0.222222	1	HMGA2	414	6	19734	7.94444	1	1	1
GOTERM_BP_DIRECT	GO:0007398~ectoderm development	1	0.222222	1	VAX2	414	13	19734	3.66667	1	1	1
GOTERM_BP_DIRECT	GO:1903826~L-arginine transmembrane transport	1	0.222222	1	SLC7A2	414	15	19734	3.17778	1	1	1
GOTERM_BP_DIRECT	GO:0014911~positive regulation of smooth muscle cell migration	1	0.222222	1	NRP1	414	21	19734	2.26984	1	1	1
GOTERM_BP_DIRECT	GO:0071874~cellular response to norepinephrine stimulus	1	0.222222	1	PRKD1	414	2	19734	23.8333	1	1	1
GOTERM_BP_DIRECT	GO:0032007~negative regulation of TOR signaling	1	0.222222	1	MINAR1	414	34	19734	1.40196	1	1	1
GOTERM_BP_DIRECT	GO:0034198~cellular response to amino acid starvation	1	0.222222	1	PRKD1	414	50	19734	0.953333	1	1	1
GOTERM_BP_DIRECT	GO:0006506~GPI anchor biosynthetic process	1	0.222222	1	PGAP4	414	28	19734	1.70238	1	1	1
GOTERM_BP_DIRECT	GO:0043507~positive regulation of JUN kinase activity	1	0.222222	1	WNT5A	414	28	19734	1.70238	1	1	1
GOTERM_BP_DIRECT	GO:0097213~regulation of lysosomal membrane permeability	1	0.222222	1	LAPTM4B	414	1	19734	47.6667	1	1	1
GOTERM_BP_DIRECT	GO:0072092~ureteric bud invasion	1	0.222222	1	FMN1	414	3	19734	15.8889	1	1	1
GOTERM_BP_DIRECT	GO:0035519~protein K29-linked ubiquitination	1	0.222222	1	PRKN	414	12	19734	3.97222	1	1	1
GOTERM_BP_DIRECT	GO:0043517~positive regulation of DNA damage response, signal transduction by p53 class mediator	1	0.222222	1	PLA2R1	414	13	19734	3.66667	1	1	1
GOTERM_BP_DIRECT	GO:1904385~cellular response to angiotensin	1	0.222222	1	PRKD1	414	16	19734	2.97917	1	1	1
GOTERM_BP_DIRECT	GO:0003143~embryonic heart tube morphogenesis	1	0.222222	1	TBX20	414	9	19734	5.2963	1	1	1
GOTERM_BP_DIRECT	GO:0022904~respiratory electron transport chain	1	0.222222	1	PPARGC1A	414	22	19734	2.16667	1	1	1
GOTERM_BP_DIRECT	GO:0015827~tryptophan transport	1	0.222222	1	SLC7A8	414	6	19734	7.94444	1	1	1
GOTERM_BP_DIRECT	GO:0071287~cellular response to manganese ion	1	0.222222	1	PRKN	414	7	19734	6.80952	1	1	1
GOTERM_BP_DIRECT	GO:0001892~embryonic placenta development	1	0.222222	1	IGF2	414	20	19734	2.38333	1	1	1
GOTERM_BP_DIRECT	GO:0044070~regulation of monoatomic anion transport	1	0.222222	1	CA2	414	5	19734	9.53333	1	1	1
GOTERM_BP_DIRECT	GO:0036151~phosphatidylcholine acyl-chain remodeling	1	0.222222	1	PLA2G2F	414	15	19734	3.17778	1	1	1
GOTERM_BP_DIRECT	GO:1904373~response to kainic acid	1	0.222222	1	GDF10	414	3	19734	15.8889	1	1	1
GOTERM_BP_DIRECT	GO:0007193~adenylate cyclase-inhibiting G protein-coupled receptor signaling pathway	1	0.222222	1	HTR1B	414	55	19734	0.866667	1	1	1
GOTERM_BP_DIRECT	GO:0033148~positive regulation of intracellular estrogen receptor signaling pathway	1	0.222222	1	AR	414	11	19734	4.33333	1	1	1
GOTERM_BP_DIRECT	GO:0007044~cell-substrate junction assembly	1	0.222222	1	FN1	414	6	19734	7.94444	1	1	1
GOTERM_BP_DIRECT	GO:0010463~mesenchymal cell proliferation	1	0.222222	1	WNT5A	414	14	19734	3.40476	1	1	1
GOTERM_BP_DIRECT	GO:0019607~phenylethylamine catabolic process	1	0.222222	1	MAOB	414	1	19734	47.6667	1	1	1
GOTERM_BP_DIRECT	GO:0070972~protein localization to endoplasmic reticulum	1	0.222222	1	ANK2	414	8	19734	5.95833	1	1	1
GOTERM_BP_DIRECT	GO:0060973~cell migration involved in heart development	1	0.222222	1	BVES	414	2	19734	23.8333	1	1	1
GOTERM_BP_DIRECT	GO:0071400~cellular response to oleic acid	1	0.222222	1	ASS1	414	4	19734	11.9167	1	1	1
GOTERM_BP_DIRECT	GO:0018916~nitrobenzene metabolic process	1	0.222222	1	GSTM3	414	4	19734	11.9167	1	1	1
GOTERM_BP_DIRECT	GO:1905475~regulation of protein localization to membrane	1	0.222222	1	GPC5	414	4	19734	11.9167	1	1	1
GOTERM_BP_DIRECT	GO:0014002~astrocyte development	1	0.222222	1	ROR2	414	17	19734	2.80392	1	1	1
GOTERM_BP_DIRECT	GO:0016191~synaptic vesicle uncoating	1	0.222222	1	SH3GL3	414	7	19734	6.80952	1	1	1
GOTERM_BP_DIRECT	GO:0071636~positive regulation of transforming growth factor beta production	1	0.222222	1	FERMT1	414	8	19734	5.95833	1	1	1
GOTERM_BP_DIRECT	GO:0006776~vitamin A metabolic process	1	0.222222	1	LRAT	414	7	19734	6.80952	1	1	1
GOTERM_BP_DIRECT	GO:0097113~AMPA glutamate receptor clustering	1	0.222222	1	NLGN1	414	5	19734	9.53333	1	1	1
GOTERM_BP_DIRECT	GO:0050890~cognition	1	0.222222	1	TUSC3	414	55	19734	0.866667	1	1	1
GOTERM_BP_DIRECT	GO:0006412~translation	1	0.222222	1	CPEB1	414	202	19734	0.235974	1	1	1
GOTERM_BP_DIRECT	GO:1990000~amyloid fibril formation	1	0.222222	1	PRKN	414	30	19734	1.58889	1	1	1
GOTERM_BP_DIRECT	GO:0003278~apoptotic process involved in heart morphogenesis	1	0.222222	1	CCN1	414	3	19734	15.8889	1	1	1
GOTERM_BP_DIRECT	GO:0048568~embryonic organ development	1	0.222222	1	PBX1	414	34	19734	1.40196	1	1	1
GOTERM_BP_DIRECT	GO:0042335~cuticle development	1	0.222222	1	DUOX2	414	3	19734	15.8889	1	1	1
GOTERM_BP_DIRECT	GO:0045793~positive regulation of cell size	1	0.222222	1	PRKD1	414	13	19734	3.66667	1	1	1
GOTERM_BP_DIRECT	GO:0035970~peptidyl-threonine dephosphorylation	1	0.222222	1	PPM1E	414	17	19734	2.80392	1	1	1
GOTERM_BP_DIRECT	GO:0033762~response to glucagon	1	0.222222	1	CDO1	414	11	19734	4.33333	1	1	1
GOTERM_BP_DIRECT	GO:2000041~negative regulation of planar cell polarity pathway involved in axis elongation	1	0.222222	1	SFRP2	414	2	19734	23.8333	1	1	1
GOTERM_BP_DIRECT	GO:2001303~lipoxin A4 biosynthetic process	1	0.222222	1	ALOX15B	414	3	19734	15.8889	1	1	1
GOTERM_BP_DIRECT	GO:0006346~DNA methylation-dependent heterochromatin formation	1	0.222222	1	TEX15	414	24	19734	1.98611	1	1	1
GOTERM_BP_DIRECT	GO:0006525~arginine metabolic process	1	0.222222	1	DDAH1	414	5	19734	9.53333	1	1	1
GOTERM_BP_DIRECT	GO:0060744~mammary gland branching involved in thelarche	1	0.222222	1	WNT5A	414	5	19734	9.53333	1	1	1
GOTERM_BP_DIRECT	GO:0071242~cellular response to ammonium ion	1	0.222222	1	ASS1	414	6	19734	7.94444	1	1	1
GOTERM_BP_DIRECT	GO:0042274~ribosomal small subunit biogenesis	1	0.222222	1	PWP2	414	76	19734	0.627193	1	1	1
GOTERM_BP_DIRECT	GO:0003149~membranous septum morphogenesis	1	0.222222	1	FZD1	414	8	19734	5.95833	1	1	1
GOTERM_BP_DIRECT	GO:0032456~endocytic recycling	1	0.222222	1	SNX7	414	71	19734	0.671362	1	1	1
GOTERM_BP_DIRECT	GO:0006826~iron ion transport	1	0.222222	1	STEAP2	414	27	19734	1.76543	1	1	1
GOTERM_BP_DIRECT	GO:0061001~regulation of dendritic spine morphogenesis	1	0.222222	1	PPFIA2	414	19	19734	2.50877	1	1	1
GOTERM_BP_DIRECT	GO:1901021~positive regulation of calcium ion transmembrane transporter activity	1	0.222222	1	ANK2	414	1	19734	47.6667	1	1	1
GOTERM_BP_DIRECT	GO:0014856~skeletal muscle cell proliferation	1	0.222222	1	CAV2	414	6	19734	7.94444	1	1	1
GOTERM_BP_DIRECT	GO:0097152~mesenchymal cell apoptotic process	1	0.222222	1	MSX2	414	10	19734	4.76667	1	1	1
GOTERM_BP_DIRECT	GO:0042755~eating behavior	1	0.222222	1	UCHL1	414	28	19734	1.70238	1	1	1
GOTERM_BP_DIRECT	GO:0042110~T cell activation	1	0.222222	1	SLAMF9	414	60	19734	0.794444	1	1	1
GOTERM_BP_DIRECT	GO:0035377~transepithelial water transport	1	0.222222	1	CFTR	414	4	19734	11.9167	1	1	1
GOTERM_BP_DIRECT	GO:0095500~acetylcholine receptor signaling pathway	1	0.222222	1	LY6G6D	414	26	19734	1.83333	1	1	1
GOTERM_BP_DIRECT	GO:0032805~positive regulation of low-density lipoprotein particle receptor catabolic process	1	0.222222	1	PCSK9	414	3	19734	15.8889	1	1	1
GOTERM_BP_DIRECT	GO:0006405~RNA export from nucleus	1	0.222222	1	NUP62CL	414	22	19734	2.16667	1	1	1
GOTERM_BP_DIRECT	GO:0008645~hexose transmembrane transport	1	0.222222	1	SLC2A10	414	12	19734	3.97222	1	1	1
GOTERM_BP_DIRECT	GO:0048160~primary follicle stage	1	0.222222	1	EREG	414	2	19734	23.8333	1	1	1
GOTERM_BP_DIRECT	GO:0021563~glossopharyngeal nerve development	1	0.222222	1	NAV2	414	1	19734	47.6667	1	1	1
GOTERM_BP_DIRECT	GO:1990127~intrinsic apoptotic signaling pathway in response to osmotic stress by p53 class mediator	1	0.222222	1	BDKRB2	414	1	19734	47.6667	1	1	1
GOTERM_BP_DIRECT	GO:0001957~intramembranous ossification	1	0.222222	1	MMP2	414	7	19734	6.80952	1	1	1
GOTERM_BP_DIRECT	GO:0006281~DNA repair	1	0.222222	1	TEX15	414	267	19734	0.178527	1	1	1
GOTERM_BP_DIRECT	GO:0007223~Wnt signaling pathway, calcium modulating pathway	1	0.222222	1	WNT5A	414	4	19734	11.9167	1	1	1
GOTERM_BP_DIRECT	GO:0016267~O-glycan processing, core 1	1	0.222222	1	C1GALT1C1L	414	3	19734	15.8889	1	1	1
GOTERM_BP_DIRECT	GO:0005978~glycogen biosynthetic process	1	0.222222	1	GYG2	414	22	19734	2.16667	1	1	1
GOTERM_BP_DIRECT	GO:0046850~regulation of bone remodeling	1	0.222222	1	GJA1	414	7	19734	6.80952	1	1	1
GOTERM_BP_DIRECT	GO:0014832~urinary bladder smooth muscle contraction	1	0.222222	1	HTR2A	414	4	19734	11.9167	1	1	1
GOTERM_BP_DIRECT	GO:0098708~glucose import across plasma membrane	1	0.222222	1	SLC2A10	414	5	19734	9.53333	1	1	1
GOTERM_BP_DIRECT	GO:0072015~podocyte development	1	0.222222	1	MAGI2	414	12	19734	3.97222	1	1	1
GOTERM_BP_DIRECT	GO:0009299~mRNA transcription	1	0.222222	1	EREG	414	5	19734	9.53333	1	1	1
GOTERM_BP_DIRECT	GO:2000036~regulation of stem cell population maintenance	1	0.222222	1	HMGA2	414	12	19734	3.97222	1	1	1
GOTERM_BP_DIRECT	GO:0009267~cellular response to starvation	1	0.222222	1	PCSK9	414	77	19734	0.619048	1	1	1
GOTERM_BP_DIRECT	GO:0031639~plasminogen activation	1	0.222222	1	DHCR24	414	11	19734	4.33333	1	1	1
GOTERM_BP_DIRECT	GO:0021756~striatum development	1	0.222222	1	SLITRK5	414	17	19734	2.80392	1	1	1
GOTERM_BP_DIRECT	GO:0071447~cellular response to hydroperoxide	1	0.222222	1	PRKD1	414	7	19734	6.80952	1	1	1
GOTERM_BP_DIRECT	GO:1904188~negative regulation of transformation of host cell by virus	1	0.222222	1	FBLN1	414	3	19734	15.8889	1	1	1
GOTERM_BP_DIRECT	GO:0009954~proximal/distal pattern formation	1	0.222222	1	PBX1	414	27	19734	1.76543	1	1	1
GOTERM_BP_DIRECT	GO:0008016~regulation of heart contraction	1	0.222222	1	DES	414	34	19734	1.40196	1	1	1
GOTERM_BP_DIRECT	GO:0019076~viral release from host cell	1	0.222222	1	CAV2	414	19	19734	2.50877	1	1	1
GOTERM_BP_DIRECT	GO:0097553~calcium ion transmembrane import into cytosol	1	0.222222	1	GRIN1	414	9	19734	5.2963	1	1	1
GOTERM_BP_DIRECT	GO:0016125~sterol metabolic process	1	0.222222	1	CYP8B1	414	21	19734	2.26984	1	1	1
GOTERM_BP_DIRECT	GO:1904659~glucose transmembrane transport	1	0.222222	1	SLC2A10	414	24	19734	1.98611	1	1	1
GOTERM_BP_DIRECT	GO:0090307~mitotic spindle assembly	1	0.222222	1	ARHGEF10	414	48	19734	0.993056	1	1	1
GOTERM_BP_DIRECT	GO:0050801~monoatomic ion homeostasis	1	0.222222	1	WNK2	414	7	19734	6.80952	1	1	1
GOTERM_BP_DIRECT	GO:0002373~plasmacytoid dendritic cell cytokine production	1	0.222222	1	SLAMF9	414	1	19734	47.6667	1	1	1
GOTERM_BP_DIRECT	GO:0007198~adenylate cyclase-inhibiting serotonin receptor signaling pathway	1	0.222222	1	HTR1B	414	7	19734	6.80952	1	1	1
GOTERM_BP_DIRECT	GO:0039702~viral budding via host ESCRT complex	1	0.222222	1	CHMP4C	414	24	19734	1.98611	1	1	1
GOTERM_BP_DIRECT	GO:0060416~response to growth hormone	1	0.222222	1	ASS1	414	13	19734	3.66667	1	1	1
GOTERM_BP_DIRECT	GO:1902730~positive regulation of proteoglycan biosynthetic process	1	0.222222	1	SLC2A10	414	2	19734	23.8333	1	1	1
GOTERM_BP_DIRECT	GO:1905429~response to glycine	1	0.222222	1	GRIN1	414	2	19734	23.8333	1	1	1
GOTERM_BP_DIRECT	GO:0045964~positive regulation of dopamine metabolic process	1	0.222222	1	MAOB	414	4	19734	11.9167	1	1	1
GOTERM_BP_DIRECT	GO:0070294~renal sodium ion absorption	1	0.222222	1	SLC12A3	414	13	19734	3.66667	1	1	1
GOTERM_BP_DIRECT	GO:0008589~regulation of smoothened signaling pathway	1	0.222222	1	INTU	414	23	19734	2.07246	1	1	1
GOTERM_BP_DIRECT	GO:0001997~positive regulation of the force of heart contraction by epinephrine-norepinephrine	1	0.222222	1	ADRB1	414	2	19734	23.8333	1	1	1
GOTERM_BP_DIRECT	GO:0051592~response to calcium ion	1	0.222222	1	TRPC1	414	53	19734	0.899371	1	1	1
GOTERM_BP_DIRECT	GO:0071578~zinc ion import across plasma membrane	1	0.222222	1	SLC39A12	414	10	19734	4.76667	1	1	1
GOTERM_BP_DIRECT	GO:0097151~positive regulation of inhibitory postsynaptic potential	1	0.222222	1	RIMS1	414	6	19734	7.94444	1	1	1
GOTERM_BP_DIRECT	GO:1902475~L-alpha-amino acid transmembrane transport	1	0.222222	1	SLC7A2	414	13	19734	3.66667	1	1	1
GOTERM_BP_DIRECT	GO:0016199~axon midline choice point recognition	1	0.222222	1	ROBO2	414	5	19734	9.53333	1	1	1
GOTERM_BP_DIRECT	GO:0003138~primary heart field specification	1	0.222222	1	WNT5A	414	3	19734	15.8889	1	1	1
GOTERM_BP_DIRECT	GO:0035767~endothelial cell chemotaxis	1	0.222222	1	NRP1	414	9	19734	5.2963	1	1	1
GOTERM_BP_DIRECT	GO:0046621~negative regulation of organ growth	1	0.222222	1	WWC1	414	9	19734	5.2963	1	1	1
GOTERM_BP_DIRECT	GO:0070914~UV-damage excision repair	1	0.222222	1	H2AC25	414	11	19734	4.33333	1	1	1
GOTERM_BP_DIRECT	GO:0016050~vesicle organization	1	0.222222	1	CAV2	414	13	19734	3.66667	1	1	1
GOTERM_BP_DIRECT	GO:0016126~sterol biosynthetic process	1	0.222222	1	CYB5R2	414	11	19734	4.33333	1	1	1
GOTERM_BP_DIRECT	GO:0098887~neurotransmitter receptor transport, endosome to postsynaptic membrane	1	0.222222	1	GRIP1	414	13	19734	3.66667	1	1	1
GOTERM_BP_DIRECT	GO:1901018~positive regulation of potassium ion transmembrane transporter activity	1	0.222222	1	ANK2	414	6	19734	7.94444	1	1	1
GOTERM_BP_DIRECT	GO:0048662~negative regulation of smooth muscle cell proliferation	1	0.222222	1	PPARGC1A	414	30	19734	1.58889	1	1	1
GOTERM_BP_DIRECT	GO:0086012~membrane depolarization during cardiac muscle cell action potential	1	0.222222	1	SCN5A	414	12	19734	3.97222	1	1	1
GOTERM_BP_DIRECT	GO:0010631~epithelial cell migration	1	0.222222	1	WNT5A	414	14	19734	3.40476	1	1	1
GOTERM_BP_DIRECT	GO:0036517~chemoattraction of serotonergic neuron axon	1	0.222222	1	WNT5A	414	1	19734	47.6667	1	1	1
GOTERM_BP_DIRECT	GO:0014859~negative regulation of skeletal muscle cell proliferation	1	0.222222	1	CAV2	414	1	19734	47.6667	1	1	1
GOTERM_BP_DIRECT	GO:0034116~positive regulation of heterotypic cell-cell adhesion	1	0.222222	1	GCNT2	414	15	19734	3.17778	1	1	1
GOTERM_BP_DIRECT	GO:0060174~limb bud formation	1	0.222222	1	PLXNA2	414	9	19734	5.2963	1	1	1
GOTERM_BP_DIRECT	GO:1901800~positive regulation of proteasomal protein catabolic process	1	0.222222	1	PRKN	414	20	19734	2.38333	1	1	1
GOTERM_BP_DIRECT	GO:0003193~pulmonary valve formation	1	0.222222	1	TBX20	414	2	19734	23.8333	1	1	1
GOTERM_BP_DIRECT	GO:0061299~retina vasculature morphogenesis in camera-type eye	1	0.222222	1	NRP1	414	5	19734	9.53333	1	1	1
GOTERM_BP_DIRECT	GO:0006699~bile acid biosynthetic process	1	0.222222	1	CYP8B1	414	29	19734	1.64368	1	1	1
GOTERM_BP_DIRECT	GO:0007129~homologous chromosome pairing at meiosis	1	0.222222	1	MEI4	414	29	19734	1.64368	1	1	1
GOTERM_BP_DIRECT	GO:0048512~circadian behavior	1	0.222222	1	C3ORF70	414	9	19734	5.2963	1	1	1
GOTERM_BP_DIRECT	GO:0006044~N-acetylglucosamine metabolic process	1	0.222222	1	CHST3	414	13	19734	3.66667	1	1	1
GOTERM_BP_DIRECT	GO:0006520~amino acid metabolic process	1	0.222222	1	SLC16A2	414	24	19734	1.98611	1	1	1
GOTERM_BP_DIRECT	GO:0090037~positive regulation of protein kinase C signaling	1	0.222222	1	WNT5A	414	9	19734	5.2963	1	1	1
GOTERM_BP_DIRECT	GO:0060662~salivary gland cavitation	1	0.222222	1	EDA	414	5	19734	9.53333	1	1	1
GOTERM_BP_DIRECT	GO:0001975~response to amphetamine	1	0.222222	1	RGS7	414	36	19734	1.32407	1	1	1
GOTERM_BP_DIRECT	GO:0060395~SMAD protein signal transduction	1	0.222222	1	MAGI2	414	26	19734	1.83333	1	1	1
GOTERM_BP_DIRECT	GO:0010664~negative regulation of striated muscle cell apoptotic process	1	0.222222	1	BAG3	414	3	19734	15.8889	1	1	1
GOTERM_BP_DIRECT	GO:0035115~embryonic forelimb morphogenesis	1	0.222222	1	MSX2	414	33	19734	1.44444	1	1	1
GOTERM_BP_DIRECT	GO:2000304~positive regulation of ceramide biosynthetic process	1	0.222222	1	CCN1	414	7	19734	6.80952	1	1	1
GOTERM_BP_DIRECT	GO:0036438~maintenance of lens transparency	1	0.222222	1	GCNT2	414	7	19734	6.80952	1	1	1
GOTERM_BP_DIRECT	GO:0038083~peptidyl-tyrosine autophosphorylation	1	0.222222	1	LTK	414	14	19734	3.40476	1	1	1
GOTERM_BP_DIRECT	GO:0048663~neuron fate commitment	1	0.222222	1	OLIG2	414	23	19734	2.07246	1	1	1
GOTERM_BP_DIRECT	GO:0003360~brainstem development	1	0.222222	1	SCN5A	414	8	19734	5.95833	1	1	1
GOTERM_BP_DIRECT	GO:0019882~antigen processing and presentation	1	0.222222	1	RAB3B	414	45	19734	1.05926	1	1	1
GOTERM_BP_DIRECT	GO:0030520~estrogen receptor signaling pathway	1	0.222222	1	AR	414	22	19734	2.16667	1	1	1
GOTERM_BP_DIRECT	GO:1901300~positive regulation of hydrogen peroxide-mediated programmed cell death	1	0.222222	1	PAWR	414	4	19734	11.9167	1	1	1
GOTERM_BP_DIRECT	GO:0044319~wound healing, spreading of cells	1	0.222222	1	CCN1	414	15	19734	3.17778	1	1	1
GOTERM_BP_DIRECT	GO:0048246~macrophage chemotaxis	1	0.222222	1	MMP2	414	17	19734	2.80392	1	1	1
GOTERM_BP_DIRECT	GO:0097155~fasciculation of sensory neuron axon	1	0.222222	1	EPHA3	414	3	19734	15.8889	1	1	1
GOTERM_BP_DIRECT	GO:0014051~gamma-aminobutyric acid secretion	1	0.222222	1	APBA1	414	4	19734	11.9167	1	1	1
GOTERM_BP_DIRECT	GO:0021986~habenula development	1	0.222222	1	POU4F1	414	3	19734	15.8889	1	1	1
GOTERM_BP_DIRECT	GO:0034109~homotypic cell-cell adhesion	1	0.222222	1	PTPRU	414	10	19734	4.76667	1	1	1
GOTERM_BP_DIRECT	GO:0051497~negative regulation of stress fiber assembly	1	0.222222	1	MET	414	34	19734	1.40196	1	1	1
GOTERM_BP_DIRECT	GO:0060720~spongiotrophoblast cell proliferation	1	0.222222	1	IGF2	414	1	19734	47.6667	1	1	1
GOTERM_BP_DIRECT	GO:1905598~negative regulation of low-density lipoprotein receptor activity	1	0.222222	1	PCSK9	414	7	19734	6.80952	1	1	1
GOTERM_BP_DIRECT	GO:0006869~lipid transport	1	0.222222	1	GULP1	414	88	19734	0.541667	1	1	1
GOTERM_BP_DIRECT	GO:0042428~serotonin metabolic process	1	0.222222	1	RNF180	414	7	19734	6.80952	1	1	1
GOTERM_BP_DIRECT	GO:0046520~sphingoid biosynthetic process	1	0.222222	1	SPTLC3	414	1	19734	47.6667	1	1	1
GOTERM_BP_DIRECT	GO:0001542~ovulation from ovarian follicle	1	0.222222	1	MMP2	414	8	19734	5.95833	1	1	1
GOTERM_BP_DIRECT	GO:0140374~antiviral innate immune response	1	0.222222	1	TRIM7	414	56	19734	0.85119	1	1	1
GOTERM_BP_DIRECT	GO:0051583~dopamine uptake involved in synaptic transmission	1	0.222222	1	PRKN	414	6	19734	7.94444	1	1	1
GOTERM_BP_DIRECT	GO:0016579~protein deubiquitination	1	0.222222	1	UCHL1	414	87	19734	0.547893	1	1	1
GOTERM_BP_DIRECT	GO:0006885~regulation of pH	1	0.222222	1	ATP6V1B1	414	13	19734	3.66667	1	1	1
GOTERM_BP_DIRECT	GO:0030261~chromosome condensation	1	0.222222	1	HMGA2	414	20	19734	2.38333	1	1	1
GOTERM_BP_DIRECT	GO:0042594~response to starvation	1	0.222222	1	PPARGC1A	414	42	19734	1.13492	1	1	1
GOTERM_BP_DIRECT	GO:0032502~developmental process	1	0.222222	1	ASCL5	414	24	19734	1.98611	1	1	1
GOTERM_BP_DIRECT	GO:0001568~blood vessel development	1	0.222222	1	VWDE	414	49	19734	0.972789	1	1	1
GOTERM_BP_DIRECT	GO:0035360~positive regulation of peroxisome proliferator activated receptor signaling pathway	1	0.222222	1	ALOX15B	414	10	19734	4.76667	1	1	1
GOTERM_BP_DIRECT	GO:0042908~xenobiotic transport	1	0.222222	1	GJA1	414	26	19734	1.83333	1	1	1
GOTERM_BP_DIRECT	GO:0021535~cell migration in hindbrain	1	0.222222	1	POU4F1	414	3	19734	15.8889	1	1	1
GOTERM_BP_DIRECT	GO:0007624~ultradian rhythm	1	0.222222	1	ENOX1	414	2	19734	23.8333	1	1	1
GOTERM_BP_DIRECT	GO:0070723~response to cholesterol	1	0.222222	1	CYP8B1	414	10	19734	4.76667	1	1	1
GOTERM_BP_DIRECT	GO:0051603~proteolysis involved in protein catabolic process	1	0.222222	1	ADAMTS7	414	45	19734	1.05926	1	1	1
GOTERM_BP_DIRECT	GO:0032386~regulation of intracellular transport	1	0.222222	1	WWC1	414	4	19734	11.9167	1	1	1
GOTERM_BP_DIRECT	GO:0048477~oogenesis	1	0.222222	1	MEI4	414	41	19734	1.1626	1	1	1
GOTERM_BP_DIRECT	GO:0001954~positive regulation of cell-matrix adhesion	1	0.222222	1	FERMT1	414	27	19734	1.76543	1	1	1
GOTERM_BP_DIRECT	GO:0032929~negative regulation of superoxide anion generation	1	0.222222	1	PON3	414	3	19734	15.8889	1	1	1
GOTERM_BP_DIRECT	GO:0150020~basal dendrite arborization	1	0.222222	1	NRP1	414	3	19734	15.8889	1	1	1
GOTERM_BP_DIRECT	GO:0018149~peptide cross-linking	1	0.222222	1	FN1	414	27	19734	1.76543	1	1	1
GOTERM_BP_DIRECT	GO:0035810~positive regulation of urine volume	1	0.222222	1	BTC	414	13	19734	3.66667	1	1	1
GOTERM_BP_DIRECT	GO:0007130~synaptonemal complex assembly	1	0.222222	1	TEX15	414	25	19734	1.90667	1	1	1
GOTERM_BP_DIRECT	GO:0045833~negative regulation of lipid metabolic process	1	0.222222	1	CCDC3	414	5	19734	9.53333	1	1	1
GOTERM_BP_DIRECT	GO:2001240~negative regulation of extrinsic apoptotic signaling pathway in absence of ligand	1	0.222222	1	EYA1	414	37	19734	1.28829	1	1	1
GOTERM_BP_DIRECT	GO:0040015~negative regulation of multicellular organism growth	1	0.222222	1	ADRB1	414	13	19734	3.66667	1	1	1
GOTERM_BP_DIRECT	GO:0051260~protein homooligomerization	1	0.222222	1	PXDN	414	128	19734	0.372396	1	1	1
GOTERM_BP_DIRECT	GO:0060612~adipose tissue development	1	0.222222	1	PPARGC1A	414	36	19734	1.32407	1	1	1
GOTERM_BP_DIRECT	GO:2001055~positive regulation of mesenchymal cell apoptotic process	1	0.222222	1	MSX2	414	3	19734	15.8889	1	1	1
GOTERM_BP_DIRECT	GO:0060124~positive regulation of growth hormone secretion	1	0.222222	1	ADCYAP1	414	10	19734	4.76667	1	1	1
GOTERM_BP_DIRECT	GO:0043651~linoleic acid metabolic process	1	0.222222	1	ALOX15B	414	21	19734	2.26984	1	1	1
GOTERM_BP_DIRECT	GO:1990830~cellular response to leukemia inhibitory factor	1	0.222222	1	LRAT	414	106	19734	0.449686	1	1	1
GOTERM_BP_DIRECT	GO:0021960~anterior commissure morphogenesis	1	0.222222	1	PLXNA4	414	7	19734	6.80952	1	1	1
GOTERM_BP_DIRECT	GO:0042981~regulation of apoptotic process	1	0.222222	1	PRKN	414	226	19734	0.210914	1	1	1
GOTERM_BP_DIRECT	GO:0099068~postsynapse assembly	1	0.222222	1	WNT5A	414	2	19734	23.8333	1	1	1
GOTERM_BP_DIRECT	GO:1902305~regulation of sodium ion transmembrane transport	1	0.222222	1	SCN5A	414	10	19734	4.76667	1	1	1
GOTERM_BP_DIRECT	GO:0045906~negative regulation of vasoconstriction	1	0.222222	1	MMP2	414	9	19734	5.2963	1	1	1
GOTERM_BP_DIRECT	GO:0060603~mammary gland duct morphogenesis	1	0.222222	1	PERP	414	7	19734	6.80952	1	1	1
GOTERM_BP_DIRECT	GO:1902035~positive regulation of hematopoietic stem cell proliferation	1	0.222222	1	WNT5A	414	9	19734	5.2963	1	1	1
GOTERM_BP_DIRECT	GO:0046627~negative regulation of insulin receptor signaling pathway	1	0.222222	1	IRS1	414	46	19734	1.03623	1	1	1
GOTERM_BP_DIRECT	GO:0002728~negative regulation of natural killer cell cytokine production	1	0.222222	1	CD96	414	2	19734	23.8333	1	1	1
GOTERM_BP_DIRECT	GO:0060067~cervix development	1	0.222222	1	WNT5A	414	2	19734	23.8333	1	1	1
GOTERM_BP_DIRECT	GO:0006601~creatine biosynthetic process	1	0.222222	1	GATM	414	2	19734	23.8333	1	1	1
GOTERM_BP_DIRECT	GO:0031069~hair follicle morphogenesis	1	0.222222	1	INTU	414	34	19734	1.40196	1	1	1
GOTERM_BP_DIRECT	GO:0060577~pulmonary vein morphogenesis	1	0.222222	1	TBX20	414	1	19734	47.6667	1	1	1
GOTERM_BP_DIRECT	GO:0010513~positive regulation of phosphatidylinositol biosynthetic process	1	0.222222	1	HTR2A	414	3	19734	15.8889	1	1	1
GOTERM_BP_DIRECT	GO:0030032~lamellipodium assembly	1	0.222222	1	WASF3	414	39	19734	1.22222	1	1	1
GOTERM_BP_DIRECT	GO:0060627~regulation of vesicle-mediated transport	1	0.222222	1	NRP1	414	15	19734	3.17778	1	1	1
GOTERM_BP_DIRECT	GO:0048633~positive regulation of skeletal muscle tissue growth	1	0.222222	1	IGF2	414	6	19734	7.94444	1	1	1
GOTERM_BP_DIRECT	GO:1901165~positive regulation of trophoblast cell migration	1	0.222222	1	SYDE1	414	7	19734	6.80952	1	1	1
GOTERM_BP_DIRECT	GO:0003094~glomerular filtration	1	0.222222	1	TBC1D8B	414	20	19734	2.38333	1	1	1
GOTERM_BP_DIRECT	GO:0007080~mitotic metaphase chromosome alignment	1	0.222222	1	CHMP4C	414	44	19734	1.08333	1	1	1
GOTERM_BP_DIRECT	GO:0048268~clathrin coat assembly	1	0.222222	1	NSG2	414	17	19734	2.80392	1	1	1
GOTERM_BP_DIRECT	GO:0014003~oligodendrocyte development	1	0.222222	1	WASF3	414	26	19734	1.83333	1	1	1
GOTERM_BP_DIRECT	GO:0032229~negative regulation of synaptic transmission, GABAergic	1	0.222222	1	HTR1B	414	6	19734	7.94444	1	1	1
GOTERM_BP_DIRECT	GO:0009651~response to salt stress	1	0.222222	1	BDKRB2	414	9	19734	5.2963	1	1	1
GOTERM_BP_DIRECT	GO:0016331~morphogenesis of embryonic epithelium	1	0.222222	1	TBX18	414	11	19734	4.33333	1	1	1
GOTERM_BP_DIRECT	GO:0097402~neuroblast migration	1	0.222222	1	GJA1	414	6	19734	7.94444	1	1	1
GOTERM_BP_DIRECT	GO:0003294~atrial ventricular junction remodeling	1	0.222222	1	GJA1	414	1	19734	47.6667	1	1	1
GOTERM_BP_DIRECT	GO:0042438~melanin biosynthetic process	1	0.222222	1	TRPC1	414	13	19734	3.66667	1	1	1
GOTERM_BP_DIRECT	GO:0045778~positive regulation of ossification	1	0.222222	1	WNT5A	414	16	19734	2.97917	1	1	1
GOTERM_BP_DIRECT	GO:0072513~positive regulation of secondary heart field cardioblast proliferation	1	0.222222	1	EYA1	414	4	19734	11.9167	1	1	1
GOTERM_BP_DIRECT	GO:2001038~regulation of cellular response to drug	1	0.222222	1	PON3	414	1	19734	47.6667	1	1	1
GOTERM_BP_DIRECT	GO:0097325~melanocyte proliferation	1	0.222222	1	WNT5A	414	5	19734	9.53333	1	1	1
GOTERM_BP_DIRECT	GO:0098914~membrane repolarization during atrial cardiac muscle cell action potential	1	0.222222	1	KCNN2	414	5	19734	9.53333	1	1	1
GOTERM_BP_DIRECT	GO:0061056~sclerotome development	1	0.222222	1	SFRP2	414	4	19734	11.9167	1	1	1
GOTERM_BP_DIRECT	GO:0034372~very-low-density lipoprotein particle remodeling	1	0.222222	1	LPL	414	8	19734	5.95833	1	1	1
GOTERM_BP_DIRECT	GO:0032324~molybdopterin cofactor biosynthetic process	1	0.222222	1	MOCOS	414	3	19734	15.8889	1	1	1
GOTERM_BP_DIRECT	GO:0051865~protein autoubiquitination	1	0.222222	1	PRKN	414	72	19734	0.662037	1	1	1
GOTERM_BP_DIRECT	GO:0070837~dehydroascorbic acid transport	1	0.222222	1	SLC2A10	414	9	19734	5.2963	1	1	1
GOTERM_BP_DIRECT	GO:0015693~magnesium ion transport	1	0.222222	1	TUSC3	414	14	19734	3.40476	1	1	1
GOTERM_BP_DIRECT	GO:0050714~positive regulation of protein secretion	1	0.222222	1	EXPH5	414	48	19734	0.993056	1	1	1
GOTERM_BP_DIRECT	GO:0001920~negative regulation of receptor recycling	1	0.222222	1	PCSK9	414	5	19734	9.53333	1	1	1
GOTERM_BP_DIRECT	GO:0042984~regulation of amyloid precursor protein biosynthetic process	1	0.222222	1	NECAB1	414	3	19734	15.8889	1	1	1
GOTERM_BP_DIRECT	GO:0002069~columnar/cuboidal epithelial cell maturation	1	0.222222	1	GJA1	414	2	19734	23.8333	1	1	1
GOTERM_BP_DIRECT	GO:0006749~glutathione metabolic process	1	0.222222	1	GSTM3	414	43	19734	1.10853	1	1	1
GOTERM_BP_DIRECT	GO:0006939~smooth muscle contraction	1	0.222222	1	BDKRB2	414	22	19734	2.16667	1	1	1
GOTERM_BP_DIRECT	GO:1903053~regulation of extracellular matrix organization	1	0.222222	1	SLC2A10	414	9	19734	5.2963	1	1	1
GOTERM_BP_DIRECT	GO:0051795~positive regulation of timing of catagen	1	0.222222	1	MSX2	414	3	19734	15.8889	1	1	1
GOTERM_BP_DIRECT	GO:0034775~glutathione transmembrane transport	1	0.222222	1	GJA1	414	7	19734	6.80952	1	1	1
GOTERM_BP_DIRECT	GO:0002025~norepinephrine-epinephrine-mediated vasodilation involved in regulation of systemic arterial blood pressure	1	0.222222	1	ADRB1	414	4	19734	11.9167	1	1	1
GOTERM_BP_DIRECT	GO:0021649~vestibulocochlear nerve structural organization	1	0.222222	1	NRP1	414	3	19734	15.8889	1	1	1
GOTERM_BP_DIRECT	GO:2000650~negative regulation of sodium ion transmembrane transporter activity	1	0.222222	1	PCSK9	414	9	19734	5.2963	1	1	1
GOTERM_BP_DIRECT	GO:0021999~neural plate anterior/posterior regionalization	1	0.222222	1	TBX18	414	3	19734	15.8889	1	1	1
GOTERM_BP_DIRECT	GO:0060749~mammary gland alveolus development	1	0.222222	1	AR	414	18	19734	2.64815	1	1	1
GOTERM_BP_DIRECT	GO:0051291~protein heterooligomerization	1	0.222222	1	SYT1	414	13	19734	3.66667	1	1	1
GOTERM_BP_DIRECT	GO:0045494~photoreceptor cell maintenance	1	0.222222	1	TUB	414	46	19734	1.03623	1	1	1
GOTERM_BP_DIRECT	GO:0090050~positive regulation of cell migration involved in sprouting angiogenesis	1	0.222222	1	NRP1	414	36	19734	1.32407	1	1	1
GOTERM_BP_DIRECT	GO:0060252~positive regulation of glial cell proliferation	1	0.222222	1	PLAG1	414	21	19734	2.26984	1	1	1
GOTERM_BP_DIRECT	GO:0003323~type B pancreatic cell development	1	0.222222	1	WNT5A	414	13	19734	3.66667	1	1	1
GOTERM_BP_DIRECT	GO:0061743~motor learning	1	0.222222	1	ADGRB3	414	8	19734	5.95833	1	1	1
GOTERM_BP_DIRECT	GO:0097102~endothelial tip cell fate specification	1	0.222222	1	NRP1	414	2	19734	23.8333	1	1	1
GOTERM_BP_DIRECT	GO:0019367~fatty acid elongation, saturated fatty acid	1	0.222222	1	ELOVL7	414	8	19734	5.95833	1	1	1
GOTERM_BP_DIRECT	GO:0007530~sex determination	1	0.222222	1	WT1	414	7	19734	6.80952	1	1	1
GOTERM_BP_DIRECT	GO:0009436~glyoxylate catabolic process	1	0.222222	1	AGXT	414	3	19734	15.8889	1	1	1
GOTERM_BP_DIRECT	GO:0015677~copper ion import	1	0.222222	1	STEAP2	414	7	19734	6.80952	1	1	1
GOTERM_BP_DIRECT	GO:0001894~tissue homeostasis	1	0.222222	1	PERP	414	26	19734	1.83333	1	1	1
GOTERM_BP_DIRECT	GO:0033141~positive regulation of peptidyl-serine phosphorylation of STAT protein	1	0.222222	1	LIF	414	21	19734	2.26984	1	1	1
GOTERM_BP_DIRECT	GO:0034728~nucleosome organization	1	0.222222	1	SMARCA1	414	8	19734	5.95833	1	1	1
GOTERM_BP_DIRECT	GO:2001044~regulation of integrin-mediated signaling pathway	1	0.222222	1	PRKD1	414	5	19734	9.53333	1	1	1
GOTERM_BP_DIRECT	GO:0060294~cilium movement involved in cell motility	1	0.222222	1	DNAH5	414	25	19734	1.90667	1	1	1
GOTERM_BP_DIRECT	GO:0061002~negative regulation of dendritic spine morphogenesis	1	0.222222	1	NLGN1	414	7	19734	6.80952	1	1	1
GOTERM_BP_DIRECT	GO:2000651~positive regulation of sodium ion transmembrane transporter activity	1	0.222222	1	WNK2	414	4	19734	11.9167	1	1	1
GOTERM_BP_DIRECT	GO:0015734~taurine transmembrane transport	1	0.222222	1	SLC6A11	414	8	19734	5.95833	1	1	1
GOTERM_BP_DIRECT	GO:0098693~regulation of synaptic vesicle cycle	1	0.222222	1	RAB3B	414	14	19734	3.40476	1	1	1
GOTERM_BP_DIRECT	GO:0060840~artery development	1	0.222222	1	SLC2A10	414	11	19734	4.33333	1	1	1
GOTERM_BP_DIRECT	GO:0099140~presynaptic actin cytoskeleton organization	1	0.222222	1	CAP2	414	2	19734	23.8333	1	1	1
GOTERM_BP_DIRECT	GO:0048048~embryonic eye morphogenesis	1	0.222222	1	VAX2	414	10	19734	4.76667	1	1	1
GOTERM_BP_DIRECT	GO:2001076~positive regulation of metanephric ureteric bud development	1	0.222222	1	WT1	414	2	19734	23.8333	1	1	1
GOTERM_BP_DIRECT	GO:0051597~response to methylmercury	1	0.222222	1	ANK2	414	5	19734	9.53333	1	1	1
GOTERM_BP_DIRECT	GO:1901731~positive regulation of platelet aggregation	1	0.222222	1	HTR2A	414	12	19734	3.97222	1	1	1
GOTERM_BP_DIRECT	GO:0048762~mesenchymal cell differentiation	1	0.222222	1	HMGA2	414	8	19734	5.95833	1	1	1
GOTERM_BP_DIRECT	GO:1902093~positive regulation of flagellated sperm motility	1	0.222222	1	CFAP69	414	10	19734	4.76667	1	1	1
GOTERM_BP_DIRECT	GO:1900075~positive regulation of neuromuscular synaptic transmission	1	0.222222	1	NLGN1	414	3	19734	15.8889	1	1	1
GOTERM_BP_DIRECT	GO:0006833~water transport	1	0.222222	1	AVP	414	22	19734	2.16667	1	1	1
GOTERM_BP_DIRECT	GO:0033137~negative regulation of peptidyl-serine phosphorylation	1	0.222222	1	BDKRB2	414	27	19734	1.76543	1	1	1
GOTERM_BP_DIRECT	GO:0070831~basement membrane assembly	1	0.222222	1	PXDN	414	10	19734	4.76667	1	1	1
GOTERM_BP_DIRECT	GO:0021537~telencephalon development	1	0.222222	1	SCN5A	414	15	19734	3.17778	1	1	1
GOTERM_BP_DIRECT	GO:1904044~response to aldosterone	1	0.222222	1	SLC12A3	414	11	19734	4.33333	1	1	1
GOTERM_BP_DIRECT	GO:0043569~negative regulation of insulin-like growth factor receptor signaling pathway	1	0.222222	1	NKX3-1	414	9	19734	5.2963	1	1	1
GOTERM_BP_DIRECT	GO:0071560~cellular response to transforming growth factor beta stimulus	1	0.222222	1	WNT5A	414	69	19734	0.690821	1	1	1
GOTERM_BP_DIRECT	GO:0090141~positive regulation of mitochondrial fission	1	0.222222	1	PRKN	414	23	19734	2.07246	1	1	1
GOTERM_BP_DIRECT	GO:0006813~potassium ion transport	1	0.222222	1	KCNN2	414	82	19734	0.581301	1	1	1
GOTERM_BP_DIRECT	GO:0045739~positive regulation of DNA repair	1	0.222222	1	EYA1	414	47	19734	1.01418	1	1	1
GOTERM_BP_DIRECT	GO:0051936~gamma-aminobutyric acid reuptake	1	0.222222	1	SLC6A11	414	4	19734	11.9167	1	1	1
GOTERM_BP_DIRECT	GO:0086047~membrane depolarization during Purkinje myocyte cell action potential	1	0.222222	1	SCN5A	414	3	19734	15.8889	1	1	1
GOTERM_BP_DIRECT	GO:0048850~hypophysis morphogenesis	1	0.222222	1	WNT5A	414	2	19734	23.8333	1	1	1
GOTERM_BP_DIRECT	GO:0090557~establishment of endothelial intestinal barrier	1	0.222222	1	AFDN	414	13	19734	3.66667	1	1	1
GOTERM_BP_DIRECT	GO:0016080~synaptic vesicle targeting	1	0.222222	1	NLGN1	414	4	19734	11.9167	1	1	1
GOTERM_BP_DIRECT	GO:0072498~embryonic skeletal joint development	1	0.222222	1	SLC2A10	414	6	19734	7.94444	1	1	1
GOTERM_BP_DIRECT	GO:0032868~response to insulin	1	0.222222	1	IRS1	414	76	19734	0.627193	1	1	1
GOTERM_BP_DIRECT	GO:0007423~sensory organ development	1	0.222222	1	OLIG2	414	21	19734	2.26984	1	1	1
GOTERM_BP_DIRECT	GO:0010269~response to selenium ion	1	0.222222	1	MAOB	414	11	19734	4.33333	1	1	1
GOTERM_BP_DIRECT	GO:0033690~positive regulation of osteoblast proliferation	1	0.222222	1	CCN1	414	13	19734	3.66667	1	1	1
GOTERM_BP_DIRECT	GO:0042669~regulation of inner ear auditory receptor cell fate specification	1	0.222222	1	ESRP1	414	1	19734	47.6667	1	1	1
GOTERM_BP_DIRECT	GO:0071911~synchronous neurotransmitter secretion	1	0.222222	1	SYT1	414	1	19734	47.6667	1	1	1
GOTERM_BP_DIRECT	GO:0042126~nitrate metabolic process	1	0.222222	1	MOCOS	414	5	19734	9.53333	1	1	1
GOTERM_BP_DIRECT	GO:0007088~regulation of mitotic nuclear division	1	0.222222	1	CAV2	414	22	19734	2.16667	1	1	1
GOTERM_BP_DIRECT	GO:0099170~postsynaptic modulation of chemical synaptic transmission	1	0.222222	1	WNT5A	414	21	19734	2.26984	1	1	1
GOTERM_BP_DIRECT	GO:0018964~propylene metabolic process	1	0.222222	1	GRIN1	414	2	19734	23.8333	1	1	1
GOTERM_BP_DIRECT	GO:0045720~negative regulation of integrin biosynthetic process	1	0.222222	1	AR	414	2	19734	23.8333	1	1	1
GOTERM_BP_DIRECT	GO:0048384~retinoic acid receptor signaling pathway	1	0.222222	1	ESRRG	414	18	19734	2.64815	1	1	1
GOTERM_BP_DIRECT	GO:0044458~motile cilium assembly	1	0.222222	1	INTU	414	28	19734	1.70238	1	1	1
GOTERM_BP_DIRECT	GO:0140115~export across plasma membrane	1	0.222222	1	GJA1	414	10	19734	4.76667	1	1	1
GOTERM_BP_DIRECT	GO:0060907~positive regulation of macrophage cytokine production	1	0.222222	1	WNT5A	414	25	19734	1.90667	1	1	1
GOTERM_BP_DIRECT	GO:0032527~protein exit from endoplasmic reticulum	1	0.222222	1	SLC35D3	414	8	19734	5.95833	1	1	1
GOTERM_BP_DIRECT	GO:0070371~ERK1 and ERK2 cascade	1	0.222222	1	AVP	414	52	19734	0.916667	1	1	1
GOTERM_BP_DIRECT	GO:0090303~positive regulation of wound healing	1	0.222222	1	DUOX2	414	29	19734	1.64368	1	1	1
GOTERM_BP_DIRECT	GO:0097112~gamma-aminobutyric acid receptor clustering	1	0.222222	1	GLRB	414	5	19734	9.53333	1	1	1
GOTERM_BP_DIRECT	GO:0006909~phagocytosis	1	0.222222	1	MET	414	71	19734	0.671362	1	1	1
GOTERM_BP_DIRECT	GO:0045797~positive regulation of intestinal cholesterol absorption	1	0.222222	1	CYP8B1	414	3	19734	15.8889	1	1	1
GOTERM_BP_DIRECT	GO:0051881~regulation of mitochondrial membrane potential	1	0.222222	1	PRKN	414	33	19734	1.44444	1	1	1
GOTERM_BP_DIRECT	GO:0071705~nitrogen compound transport	1	0.222222	1	SLC6A19	414	11	19734	4.33333	1	1	1
GOTERM_BP_DIRECT	GO:0003344~pericardium morphogenesis	1	0.222222	1	TBX20	414	6	19734	7.94444	1	1	1
GOTERM_BP_DIRECT	GO:0060710~chorio-allantoic fusion	1	0.222222	1	CCN1	414	7	19734	6.80952	1	1	1
GOTERM_BP_DIRECT	GO:0021953~central nervous system neuron differentiation	1	0.222222	1	POU4F1	414	11	19734	4.33333	1	1	1
GOTERM_BP_DIRECT	GO:0034625~fatty acid elongation, monounsaturated fatty acid	1	0.222222	1	ELOVL7	414	7	19734	6.80952	1	1	1
GOTERM_BP_DIRECT	GO:0002091~negative regulation of receptor internalization	1	0.222222	1	PCSK9	414	15	19734	3.17778	1	1	1
GOTERM_BP_DIRECT	GO:0003198~epithelial to mesenchymal transition involved in endocardial cushion formation	1	0.222222	1	MSX2	414	12	19734	3.97222	1	1	1
GOTERM_BP_DIRECT	GO:1900025~negative regulation of substrate adhesion-dependent cell spreading	1	0.222222	1	FBLN1	414	14	19734	3.40476	1	1	1
GOTERM_BP_DIRECT	GO:0006790~sulfur compound metabolic process	1	0.222222	1	CHST3	414	18	19734	2.64815	1	1	1
GOTERM_BP_DIRECT	GO:0010884~positive regulation of lipid storage	1	0.222222	1	LPL	414	15	19734	3.17778	1	1	1
GOTERM_BP_DIRECT	GO:0015757~galactose transmembrane transport	1	0.222222	1	SLC2A10	414	5	19734	9.53333	1	1	1
GOTERM_BP_DIRECT	GO:0042554~superoxide anion generation	1	0.222222	1	DUOX2	414	26	19734	1.83333	1	1	1
GOTERM_BP_DIRECT	GO:0010658~striated muscle cell apoptotic process	1	0.222222	1	BAG3	414	1	19734	47.6667	1	1	1
GOTERM_BP_DIRECT	GO:0140694~non-membrane-bounded organelle assembly	1	0.222222	1	AR	414	14	19734	3.40476	1	1	1
GOTERM_BP_DIRECT	GO:0010644~cell communication by electrical coupling	1	0.222222	1	GJA1	414	6	19734	7.94444	1	1	1
GOTERM_BP_DIRECT	GO:1903214~regulation of protein targeting to mitochondrion	1	0.222222	1	PRKN	414	8	19734	5.95833	1	1	1
GOTERM_BP_DIRECT	GO:0043388~positive regulation of DNA binding	1	0.222222	1	PRKN	414	18	19734	2.64815	1	1	1
GOTERM_BP_DIRECT	GO:0030510~regulation of BMP signaling pathway	1	0.222222	1	FSTL1	414	14	19734	3.40476	1	1	1
GOTERM_BP_DIRECT	GO:0018208~peptidyl-proline modification	1	0.222222	1	FKBP10	414	2	19734	23.8333	1	1	1
GOTERM_BP_DIRECT	GO:0072583~clathrin-dependent endocytosis	1	0.222222	1	MAGI2	414	28	19734	1.70238	1	1	1
GOTERM_BP_DIRECT	GO:0006554~lysine catabolic process	1	0.222222	1	AASS	414	5	19734	9.53333	1	1	1
GOTERM_BP_DIRECT	GO:0050965~detection of temperature stimulus involved in sensory perception of pain	1	0.222222	1	HTR2A	414	20	19734	2.38333	1	1	1
GOTERM_BP_DIRECT	GO:0018108~peptidyl-tyrosine phosphorylation	1	0.222222	1	EPHA3	414	50	19734	0.953333	1	1	1
GOTERM_BP_DIRECT	GO:0007269~neurotransmitter secretion	1	0.222222	1	SYT1	414	28	19734	1.70238	1	1	1
GOTERM_BP_DIRECT	GO:0050966~detection of mechanical stimulus involved in sensory perception of pain	1	0.222222	1	HTR2A	414	15	19734	3.17778	1	1	1
GOTERM_BP_DIRECT	GO:2000114~regulation of establishment of cell polarity	1	0.222222	1	SHTN1	414	20	19734	2.38333	1	1	1
GOTERM_BP_DIRECT	GO:1990138~neuron projection extension	1	0.222222	1	SLC39A12	414	28	19734	1.70238	1	1	1
GOTERM_BP_DIRECT	GO:0060068~vagina development	1	0.222222	1	WNT5A	414	10	19734	4.76667	1	1	1
GOTERM_BP_DIRECT	GO:1905772~positive regulation of mesodermal cell differentiation	1	0.222222	1	GJA1	414	3	19734	15.8889	1	1	1
GOTERM_BP_DIRECT	GO:0014889~muscle atrophy	1	0.222222	1	GATM	414	2	19734	23.8333	1	1	1
GOTERM_BP_DIRECT	GO:0090238~positive regulation of arachidonic acid secretion	1	0.222222	1	PLA2R1	414	7	19734	6.80952	1	1	1
GOTERM_BP_DIRECT	GO:0048866~stem cell fate specification	1	0.222222	1	SFRP2	414	4	19734	11.9167	1	1	1
GOTERM_BP_DIRECT	GO:1901222~regulation of non-canonical NF-kappaB signal transduction	1	0.222222	1	EDA	414	11	19734	4.33333	1	1	1
GOTERM_BP_DIRECT	GO:1904934~negative regulation of cell proliferation in midbrain	1	0.222222	1	WNT5A	414	1	19734	47.6667	1	1	1
GOTERM_BP_DIRECT	GO:0042693~muscle cell fate commitment	1	0.222222	1	MYF6	414	6	19734	7.94444	1	1	1
GOTERM_BP_DIRECT	GO:0098840~protein transport along microtubule	1	0.222222	1	BAG3	414	3	19734	15.8889	1	1	1
GOTERM_BP_DIRECT	GO:0043545~molybdopterin cofactor metabolic process	1	0.222222	1	MOCOS	414	3	19734	15.8889	1	1	1
GOTERM_BP_DIRECT	GO:0044828~negative regulation by host of viral genome replication	1	0.222222	1	PRKN	414	13	19734	3.66667	1	1	1
GOTERM_BP_DIRECT	GO:0098711~iron ion import across plasma membrane	1	0.222222	1	STEAP2	414	2	19734	23.8333	1	1	1
GOTERM_BP_DIRECT	GO:0051886~negative regulation of timing of anagen	1	0.222222	1	FERMT1	414	1	19734	47.6667	1	1	1
GOTERM_BP_DIRECT	GO:0010841~positive regulation of circadian sleep/wake cycle, wakefulness	1	0.222222	1	NLGN1	414	3	19734	15.8889	1	1	1
GOTERM_BP_DIRECT	GO:0017148~negative regulation of translation	1	0.222222	1	WT1	414	100	19734	0.476667	1	1	1
GOTERM_BP_DIRECT	GO:0048935~peripheral nervous system neuron development	1	0.222222	1	POU4F1	414	11	19734	4.33333	1	1	1
GOTERM_BP_DIRECT	GO:0051122~hepoxilin biosynthetic process	1	0.222222	1	ALOX15B	414	9	19734	5.2963	1	1	1
GOTERM_BP_DIRECT	GO:0071371~cellular response to gonadotropin stimulus	1	0.222222	1	WT1	414	6	19734	7.94444	1	1	1
GOTERM_BP_DIRECT	GO:0099172~presynapse organization	1	0.222222	1	PPFIA2	414	2	19734	23.8333	1	1	1
GOTERM_BP_DIRECT	GO:0048814~regulation of dendrite morphogenesis	1	0.222222	1	ADGRB3	414	22	19734	2.16667	1	1	1
GOTERM_BP_DIRECT	GO:0010044~response to aluminum ion	1	0.222222	1	MAOB	414	2	19734	23.8333	1	1	1
GOTERM_BP_DIRECT	GO:0045835~negative regulation of meiotic nuclear division	1	0.222222	1	LIF	414	5	19734	9.53333	1	1	1
GOTERM_BP_DIRECT	GO:0098976~excitatory chemical synaptic transmission	1	0.222222	1	GRIN1	414	13	19734	3.66667	1	1	1
GOTERM_BP_DIRECT	GO:0015829~valine transport	1	0.222222	1	SLC7A8	414	3	19734	15.8889	1	1	1
GOTERM_BP_DIRECT	GO:0043615~astrocyte cell migration	1	0.222222	1	MMP14	414	7	19734	6.80952	1	1	1
GOTERM_BP_DIRECT	GO:0000278~mitotic cell cycle	1	0.222222	1	GEM	414	148	19734	0.322072	1	1	1
GOTERM_BP_DIRECT	GO:0021757~caudate nucleus development	1	0.222222	1	FOXP2	414	1	19734	47.6667	1	1	1
GOTERM_BP_DIRECT	GO:0015807~L-amino acid transport	1	0.222222	1	SLC7A2	414	2	19734	23.8333	1	1	1
GOTERM_BP_DIRECT	GO:0045216~cell-cell junction organization	1	0.222222	1	GJA1	414	30	19734	1.58889	1	1	1
GOTERM_BP_DIRECT	GO:0062009~secondary palate development	1	0.222222	1	WNT5A	414	14	19734	3.40476	1	1	1
GOTERM_BP_DIRECT	GO:0014905~myoblast fusion involved in skeletal muscle regeneration	1	0.222222	1	PTGFRN	414	5	19734	9.53333	1	1	1
GOTERM_BP_DIRECT	GO:0098779~positive regulation of mitophagy in response to mitochondrial depolarization	1	0.222222	1	PRKN	414	5	19734	9.53333	1	1	1
GOTERM_BP_DIRECT	GO:0061669~spontaneous neurotransmitter secretion	1	0.222222	1	SYT1	414	9	19734	5.2963	1	1	1
GOTERM_BP_DIRECT	GO:0006531~aspartate metabolic process	1	0.222222	1	ASS1	414	6	19734	7.94444	1	1	1
GOTERM_BP_DIRECT	GO:0023019~signal transduction involved in regulation of gene expression	1	0.222222	1	MSX2	414	24	19734	1.98611	1	1	1
GOTERM_BP_DIRECT	GO:0060173~limb development	1	0.222222	1	INTU	414	38	19734	1.25439	1	1	1
GOTERM_BP_DIRECT	GO:0086064~cell communication by electrical coupling involved in cardiac conduction	1	0.222222	1	GJA1	414	14	19734	3.40476	1	1	1
GOTERM_BP_DIRECT	GO:0007565~female pregnancy	1	0.222222	1	ADCYAP1	414	80	19734	0.595833	1	1	1
GOTERM_BP_DIRECT	GO:0010608~post-transcriptional regulation of gene expression	1	0.222222	1	GCNT2	414	25	19734	1.90667	1	1	1
GOTERM_BP_DIRECT	GO:0071391~cellular response to estrogen stimulus	1	0.222222	1	AR	414	21	19734	2.26984	1	1	1
GOTERM_BP_DIRECT	GO:0045579~positive regulation of B cell differentiation	1	0.222222	1	MMP14	414	18	19734	2.64815	1	1	1
GOTERM_BP_DIRECT	GO:0051782~negative regulation of cell division	1	0.222222	1	INTU	414	8	19734	5.95833	1	1	1
GOTERM_BP_DIRECT	GO:1902811~positive regulation of skeletal muscle fiber differentiation	1	0.222222	1	RBM24	414	1	19734	47.6667	1	1	1
GOTERM_BP_DIRECT	GO:0043568~positive regulation of insulin-like growth factor receptor signaling pathway	1	0.222222	1	AR	414	13	19734	3.66667	1	1	1
GOTERM_BP_DIRECT	GO:0002076~osteoblast development	1	0.222222	1	MSX2	414	19	19734	2.50877	1	1	1
GOTERM_BP_DIRECT	GO:0060707~trophoblast giant cell differentiation	1	0.222222	1	LIF	414	12	19734	3.97222	1	1	1
GOTERM_BP_DIRECT	GO:0072284~metanephric S-shaped body morphogenesis	1	0.222222	1	WT1	414	4	19734	11.9167	1	1	1
GOTERM_BP_DIRECT	GO:0019395~fatty acid oxidation	1	0.222222	1	PPARGC1A	414	15	19734	3.17778	1	1	1
GOTERM_BP_DIRECT	GO:0003131~mesodermal-endodermal cell signaling	1	0.222222	1	HMGA2	414	1	19734	47.6667	1	1	1
GOTERM_BP_DIRECT	GO:1900138~negative regulation of phospholipase A2 activity	1	0.222222	1	PLA2R1	414	3	19734	15.8889	1	1	1
GOTERM_BP_DIRECT	GO:0003175~tricuspid valve development	1	0.222222	1	TBX20	414	1	19734	47.6667	1	1	1
GOTERM_BP_DIRECT	GO:0008543~fibroblast growth factor receptor signaling pathway	1	0.222222	1	WNT5A	414	58	19734	0.821839	1	1	1
GOTERM_BP_DIRECT	GO:0048701~embryonic cranial skeleton morphogenesis	1	0.222222	1	MMP14	414	31	19734	1.53763	1	1	1
GOTERM_BP_DIRECT	GO:0017185~peptidyl-lysine hydroxylation	1	0.222222	1	PLOD2	414	7	19734	6.80952	1	1	1
GOTERM_BP_DIRECT	GO:0048570~notochord morphogenesis	1	0.222222	1	WNT5A	414	5	19734	9.53333	1	1	1
GOTERM_BP_DIRECT	GO:0030500~regulation of bone mineralization	1	0.222222	1	GJA1	414	21	19734	2.26984	1	1	1
GOTERM_BP_DIRECT	GO:0014037~Schwann cell differentiation	1	0.222222	1	ADGRG6	414	7	19734	6.80952	1	1	1
GOTERM_BP_DIRECT	GO:0042593~glucose homeostasis	1	0.222222	1	IRS1	414	114	19734	0.418129	1	1	1
GOTERM_BP_DIRECT	GO:0099074~mitochondrion to lysosome vesicle-mediated transport	1	0.222222	1	PRKN	414	3	19734	15.8889	1	1	1
GOTERM_BP_DIRECT	GO:0031396~regulation of protein ubiquitination	1	0.222222	1	PRKN	414	19	19734	2.50877	1	1	1
GOTERM_BP_DIRECT	GO:0035914~skeletal muscle cell differentiation	1	0.222222	1	MYF6	414	48	19734	0.993056	1	1	1
GOTERM_BP_DIRECT	GO:1900244~positive regulation of synaptic vesicle endocytosis	1	0.222222	1	NLGN1	414	6	19734	7.94444	1	1	1
GOTERM_BP_DIRECT	GO:0060421~positive regulation of heart growth	1	0.222222	1	WT1	414	4	19734	11.9167	1	1	1
GOTERM_BP_DIRECT	GO:0016266~O-glycan processing	1	0.222222	1	GALNT5	414	40	19734	1.19167	1	1	1
GOTERM_BP_DIRECT	GO:0010212~response to ionizing radiation	1	0.222222	1	EYA1	414	41	19734	1.1626	1	1	1
GOTERM_BP_DIRECT	GO:0060664~epithelial cell proliferation involved in salivary gland morphogenesis	1	0.222222	1	NKX3-1	414	5	19734	9.53333	1	1	1
GOTERM_BP_DIRECT	GO:0051225~spindle assembly	1	0.222222	1	GOLGA8M	414	63	19734	0.756614	1	1	1
GOTERM_BP_DIRECT	GO:2000311~regulation of AMPA receptor activity	1	0.222222	1	NLGN1	414	19	19734	2.50877	1	1	1
GOTERM_BP_DIRECT	GO:0030833~regulation of actin filament polymerization	1	0.222222	1	DAAM2	414	40	19734	1.19167	1	1	1
GOTERM_BP_DIRECT	GO:0031113~regulation of microtubule polymerization	1	0.222222	1	SLC39A12	414	12	19734	3.97222	1	1	1
GOTERM_BP_DIRECT	GO:0031047~regulatory ncRNA-mediated gene silencing	1	0.222222	1	TEX15	414	38	19734	1.25439	1	1	1
GOTERM_BP_DIRECT	GO:0061153~trachea gland development	1	0.222222	1	EDA	414	2	19734	23.8333	1	1	1
GOTERM_BP_DIRECT	GO:2000052~positive regulation of non-canonical Wnt signaling pathway	1	0.222222	1	WNT5A	414	9	19734	5.2963	1	1	1
GOTERM_BP_DIRECT	GO:0046626~regulation of insulin receptor signaling pathway	1	0.222222	1	VWA2	414	10	19734	4.76667	1	1	1
GOTERM_BP_DIRECT	GO:0045947~negative regulation of translational initiation	1	0.222222	1	C8ORF88	414	21	19734	2.26984	1	1	1
GOTERM_BP_DIRECT	GO:0032835~glomerulus development	1	0.222222	1	WT1	414	10	19734	4.76667	1	1	1
GOTERM_BP_DIRECT	GO:0009893~positive regulation of metabolic process	1	0.222222	1	PRKN	414	9	19734	5.2963	1	1	1
GOTERM_BP_DIRECT	GO:1990410~adrenomedullin receptor signaling pathway	1	0.222222	1	RAMP3	414	4	19734	11.9167	1	1	1
GOTERM_BP_DIRECT	GO:0036258~multivesicular body assembly	1	0.222222	1	CHMP4C	414	32	19734	1.48958	1	1	1
GOTERM_BP_DIRECT	GO:0010389~regulation of G2/M transition of mitotic cell cycle	1	0.222222	1	PKIA	414	13	19734	3.66667	1	1	1
GOTERM_BP_DIRECT	GO:0036150~phosphatidylserine acyl-chain remodeling	1	0.222222	1	PLA2G2F	414	9	19734	5.2963	1	1	1
GOTERM_BP_DIRECT	GO:0030178~negative regulation of Wnt signaling pathway	1	0.222222	1	SFRP2	414	49	19734	0.972789	1	1	1
GOTERM_BP_DIRECT	GO:0031670~cellular response to nutrient	1	0.222222	1	LPL	414	8	19734	5.95833	1	1	1
GOTERM_BP_DIRECT	GO:0022612~gland morphogenesis	1	0.222222	1	PLAG1	414	7	19734	6.80952	1	1	1
GOTERM_BP_DIRECT	GO:0010739~positive regulation of protein kinase A signaling	1	0.222222	1	RAMP3	414	14	19734	3.40476	1	1	1
GOTERM_BP_DIRECT	GO:0060392~negative regulation of SMAD protein signal transduction	1	0.222222	1	TBX20	414	39	19734	1.22222	1	1	1
GOTERM_BP_DIRECT	GO:0030111~regulation of Wnt signaling pathway	1	0.222222	1	DCDC2	414	16	19734	2.97917	1	1	1
GOTERM_BP_DIRECT	GO:0042473~outer ear morphogenesis	1	0.222222	1	EYA1	414	9	19734	5.2963	1	1	1
GOTERM_BP_DIRECT	GO:0006304~DNA modification	1	0.222222	1	DNTT	414	4	19734	11.9167	1	1	1
GOTERM_BP_DIRECT	GO:0035907~dorsal aorta development	1	0.222222	1	NKX3-1	414	2	19734	23.8333	1	1	1
GOTERM_BP_DIRECT	GO:0042311~vasodilation	1	0.222222	1	BDKRB2	414	45	19734	1.05926	1	1	1
GOTERM_BP_DIRECT	GO:0045844~positive regulation of striated muscle tissue development	1	0.222222	1	GJA1	414	2	19734	23.8333	1	1	1
GOTERM_BP_DIRECT	GO:0006600~creatine metabolic process	1	0.222222	1	GATM	414	4	19734	11.9167	1	1	1
GOTERM_BP_DIRECT	GO:0060156~milk ejection reflex	1	0.222222	1	GJA1	414	1	19734	47.6667	1	1	1
GOTERM_BP_DIRECT	GO:0051895~negative regulation of focal adhesion assembly	1	0.222222	1	MMP14	414	17	19734	2.80392	1	1	1
GOTERM_BP_DIRECT	GO:1903779~regulation of cardiac conduction	1	0.222222	1	TRPC1	414	22	19734	2.16667	1	1	1
GOTERM_BP_DIRECT	GO:0001967~suckling behavior	1	0.222222	1	POU4F1	414	12	19734	3.97222	1	1	1
GOTERM_BP_DIRECT	GO:1900020~positive regulation of protein kinase C activity	1	0.222222	1	WNT5A	414	6	19734	7.94444	1	1	1
GOTERM_BP_DIRECT	GO:0019470~4-hydroxyproline catabolic process	1	0.222222	1	PRODH	414	4	19734	11.9167	1	1	1
GOTERM_BP_DIRECT	GO:0086043~bundle of His cell action potential	1	0.222222	1	SCN5A	414	2	19734	23.8333	1	1	1
GOTERM_BP_DIRECT	GO:0046889~positive regulation of lipid biosynthetic process	1	0.222222	1	CCDC3	414	19	19734	2.50877	1	1	1
GOTERM_BP_DIRECT	GO:2001241~positive regulation of extrinsic apoptotic signaling pathway in absence of ligand	1	0.222222	1	SRPX	414	11	19734	4.33333	1	1	1
GOTERM_BP_DIRECT	GO:0050767~regulation of neurogenesis	1	0.222222	1	POU4F1	414	40	19734	1.19167	1	1	1
GOTERM_BP_DIRECT	GO:0008595~anterior/posterior axis specification, embryo	1	0.222222	1	WNT5A	414	8	19734	5.95833	1	1	1
GOTERM_BP_DIRECT	GO:0046329~negative regulation of JNK cascade	1	0.222222	1	PRKN	414	27	19734	1.76543	1	1	1
GOTERM_BP_DIRECT	GO:0051654~establishment of mitochondrion localization	1	0.222222	1	MARK1	414	4	19734	11.9167	1	1	1
GOTERM_BP_DIRECT	GO:0070460~thyroid-stimulating hormone secretion	1	0.222222	1	SLC16A2	414	2	19734	23.8333	1	1	1
GOTERM_BP_DIRECT	GO:0035092~sperm DNA condensation	1	0.222222	1	CHD5	414	17	19734	2.80392	1	1	1
GOTERM_BP_DIRECT	GO:0071345~cellular response to cytokine stimulus	1	0.222222	1	POU4F1	414	34	19734	1.40196	1	1	1
GOTERM_BP_DIRECT	GO:0032370~positive regulation of lipid transport	1	0.222222	1	LRAT	414	2	19734	23.8333	1	1	1
GOTERM_BP_DIRECT	GO:0048514~blood vessel morphogenesis	1	0.222222	1	GJA1	414	19	19734	2.50877	1	1	1
GOTERM_BP_DIRECT	GO:0060022~hard palate development	1	0.222222	1	FZD1	414	8	19734	5.95833	1	1	1
GOTERM_BP_DIRECT	GO:0070098~chemokine-mediated signaling pathway	1	0.222222	1	ACKR3	414	70	19734	0.680952	1	1	1
GOTERM_BP_DIRECT	GO:0006469~negative regulation of protein kinase activity	1	0.222222	1	PPM1E	414	56	19734	0.85119	1	1	1
GOTERM_BP_DIRECT	GO:0060669~embryonic placenta morphogenesis	1	0.222222	1	IGF2	414	5	19734	9.53333	1	1	1
GOTERM_BP_DIRECT	GO:0010890~positive regulation of sequestering of triglyceride	1	0.222222	1	LPL	414	10	19734	4.76667	1	1	1
GOTERM_BP_DIRECT	GO:0060809~mesodermal to mesenchymal transition involved in gastrulation	1	0.222222	1	WNT5A	414	3	19734	15.8889	1	1	1
GOTERM_BP_DIRECT	GO:1905198~manchette assembly	1	0.222222	1	AXDND1	414	9	19734	5.2963	1	1	1
GOTERM_BP_DIRECT	GO:0071902~positive regulation of protein serine/threonine kinase activity	1	0.222222	1	HMGA2	414	30	19734	1.58889	1	1	1
GOTERM_BP_DIRECT	GO:0070296~sarcoplasmic reticulum calcium ion transport	1	0.222222	1	ANK2	414	5	19734	9.53333	1	1	1
GOTERM_BP_DIRECT	GO:0006563~L-serine metabolic process	1	0.222222	1	AGXT	414	7	19734	6.80952	1	1	1
GOTERM_BP_DIRECT	GO:0048341~paraxial mesoderm formation	1	0.222222	1	WNT5A	414	6	19734	7.94444	1	1	1
GOTERM_BP_DIRECT	GO:0001778~plasma membrane repair	1	0.222222	1	CHMP4C	414	30	19734	1.58889	1	1	1
GOTERM_BP_DIRECT	GO:0070863~positive regulation of protein exit from endoplasmic reticulum	1	0.222222	1	SLC35D3	414	11	19734	4.33333	1	1	1
GOTERM_BP_DIRECT	GO:0042730~fibrinolysis	1	0.222222	1	PROS1	414	20	19734	2.38333	1	1	1
GOTERM_BP_DIRECT	GO:1904049~negative regulation of spontaneous neurotransmitter secretion	1	0.222222	1	PRKN	414	1	19734	47.6667	1	1	1
GOTERM_BP_DIRECT	GO:1904835~dorsal root ganglion morphogenesis	1	0.222222	1	NRP1	414	3	19734	15.8889	1	1	1
GOTERM_BP_DIRECT	GO:0001974~blood vessel remodeling	1	0.222222	1	LIF	414	40	19734	1.19167	1	1	1
GOTERM_BP_DIRECT	GO:0061354~planar cell polarity pathway involved in pericardium morphogenesis	1	0.222222	1	WNT5A	414	1	19734	47.6667	1	1	1
GOTERM_BP_DIRECT	GO:0051298~centrosome duplication	1	0.222222	1	ARHGEF10	414	16	19734	2.97917	1	1	1
GOTERM_BP_DIRECT	GO:0000266~mitochondrial fission	1	0.222222	1	PRKN	414	18	19734	2.64815	1	1	1
GOTERM_BP_DIRECT	GO:0001755~neural crest cell migration	1	0.222222	1	NRP1	414	45	19734	1.05926	1	1	1
GOTERM_BP_DIRECT	GO:0055001~muscle cell development	1	0.222222	1	UCHL1	414	18	19734	2.64815	1	1	1
GOTERM_BP_DIRECT	GO:0033157~regulation of intracellular protein transport	1	0.222222	1	SH3TC2	414	6	19734	7.94444	1	1	1
GOTERM_BP_DIRECT	GO:0051281~positive regulation of release of sequestered calcium ion into cytosol	1	0.222222	1	TRPC1	414	31	19734	1.53763	1	1	1
GOTERM_BP_DIRECT	GO:0051412~response to corticosterone	1	0.222222	1	MAOB	414	15	19734	3.17778	1	1	1
GOTERM_BP_DIRECT	GO:0009950~dorsal/ventral axis specification	1	0.222222	1	VAX2	414	11	19734	4.33333	1	1	1
GOTERM_BP_DIRECT	GO:0035812~renal sodium excretion	1	0.222222	1	ATP6V1B1	414	4	19734	11.9167	1	1	1
GOTERM_BP_DIRECT	GO:0036465~synaptic vesicle recycling	1	0.222222	1	AP3B2	414	14	19734	3.40476	1	1	1
GOTERM_BP_DIRECT	GO:0070242~thymocyte apoptotic process	1	0.222222	1	WNT5A	414	11	19734	4.33333	1	1	1
GOTERM_BP_DIRECT	GO:0035654~clathrin-coated vesicle cargo loading, AP-3-mediated	1	0.222222	1	AP3B2	414	7	19734	6.80952	1	1	1
GOTERM_BP_DIRECT	GO:0034626~fatty acid elongation, polyunsaturated fatty acid	1	0.222222	1	ELOVL7	414	7	19734	6.80952	1	1	1
GOTERM_BP_DIRECT	GO:0071412~cellular response to genistein	1	0.222222	1	UGT3A2	414	1	19734	47.6667	1	1	1
GOTERM_BP_DIRECT	GO:0006997~nucleus organization	1	0.222222	1	CHMP4C	414	29	19734	1.64368	1	1	1
GOTERM_BP_DIRECT	GO:0006367~transcription initiation at RNA polymerase II promoter	1	0.222222	1	PPARGC1A	414	51	19734	0.934641	1	1	1
GOTERM_BP_DIRECT	GO:0060125~negative regulation of growth hormone secretion	1	0.222222	1	KALRN	414	2	19734	23.8333	1	1	1
GOTERM_BP_DIRECT	GO:0007512~adult heart development	1	0.222222	1	GJA1	414	14	19734	3.40476	1	1	1
GOTERM_BP_DIRECT	GO:1905516~positive regulation of fertilization	1	0.222222	1	CFAP69	414	5	19734	9.53333	1	1	1
GOTERM_BP_DIRECT	GO:0097401~synaptic vesicle lumen acidification	1	0.222222	1	ATP6V1B1	414	17	19734	2.80392	1	1	1
GOTERM_BP_DIRECT	GO:0034375~high-density lipoprotein particle remodeling	1	0.222222	1	LPL	414	17	19734	2.80392	1	1	1
GOTERM_BP_DIRECT	GO:0042446~hormone biosynthetic process	1	0.222222	1	DUOX2	414	18	19734	2.64815	1	1	1
GOTERM_BP_DIRECT	GO:0097115~neurexin clustering involved in presynaptic membrane assembly	1	0.222222	1	NLGN1	414	1	19734	47.6667	1	1	1
GOTERM_BP_DIRECT	GO:0032000~positive regulation of fatty acid beta-oxidation	1	0.222222	1	IRS1	414	11	19734	4.33333	1	1	1
GOTERM_BP_DIRECT	GO:0032232~negative regulation of actin filament bundle assembly	1	0.222222	1	PRKN	414	4	19734	11.9167	1	1	1
GOTERM_BP_DIRECT	GO:0010569~regulation of double-strand break repair via homologous recombination	1	0.222222	1	TEX15	414	18	19734	2.64815	1	1	1
GOTERM_BP_DIRECT	GO:0038188~cholecystokinin signaling pathway	1	0.222222	1	CCKBR	414	2	19734	23.8333	1	1	1
GOTERM_BP_DIRECT	GO:0015721~bile acid and bile salt transport	1	0.222222	1	SLC10A4	414	30	19734	1.58889	1	1	1
GOTERM_BP_DIRECT	GO:0006094~gluconeogenesis	1	0.222222	1	PPARGC1A	414	50	19734	0.953333	1	1	1
GOTERM_BP_DIRECT	GO:0030866~cortical actin cytoskeleton organization	1	0.222222	1	EPB41L1	414	30	19734	1.58889	1	1	1
GOTERM_BP_DIRECT	GO:0070782~phosphatidylserine exposure on apoptotic cell surface	1	0.222222	1	XKR6	414	8	19734	5.95833	1	1	1
GOTERM_BP_DIRECT	GO:0007621~negative regulation of female receptivity	1	0.222222	1	AVP	414	4	19734	11.9167	1	1	1
GOTERM_BP_DIRECT	GO:2000298~regulation of Rho-dependent protein serine/threonine kinase activity	1	0.222222	1	SYNPO2	414	2	19734	23.8333	1	1	1
GOTERM_BP_DIRECT	GO:0044027~negative regulation of gene expression via chromosomal CpG island methylation	1	0.222222	1	WT1	414	15	19734	3.17778	1	1	1
GOTERM_BP_DIRECT	GO:0021554~optic nerve development	1	0.222222	1	NAV2	414	16	19734	2.97917	1	1	1
GOTERM_BP_DIRECT	GO:0042761~very long-chain fatty acid biosynthetic process	1	0.222222	1	ELOVL7	414	13	19734	3.66667	1	1	1
GOTERM_BP_DIRECT	GO:0009165~nucleotide biosynthetic process	1	0.222222	1	NMNAT2	414	8	19734	5.95833	1	1	1
GOTERM_BP_DIRECT	GO:0006526~arginine biosynthetic process	1	0.222222	1	ASS1	414	5	19734	9.53333	1	1	1
GOTERM_BP_DIRECT	GO:0030835~negative regulation of actin filament depolymerization	1	0.222222	1	PLEKHH2	414	4	19734	11.9167	1	1	1
GOTERM_BP_DIRECT	GO:0120163~negative regulation of cold-induced thermogenesis	1	0.222222	1	NOVA1	414	48	19734	0.993056	1	1	1
GOTERM_BP_DIRECT	GO:1901911~adenosine 5'-(hexahydrogen pentaphosphate) catabolic process	1	0.222222	1	NUDT11	414	5	19734	9.53333	1	1	1
GOTERM_BP_DIRECT	GO:1905281~positive regulation of retrograde transport, endosome to Golgi	1	0.222222	1	PRKN	414	2	19734	23.8333	1	1	1
GOTERM_BP_DIRECT	GO:0051586~positive regulation of dopamine uptake involved in synaptic transmission	1	0.222222	1	RAB3B	414	3	19734	15.8889	1	1	1
GOTERM_BP_DIRECT	GO:0070166~enamel mineralization	1	0.222222	1	MSX2	414	14	19734	3.40476	1	1	1
GOTERM_BP_DIRECT	GO:0043200~response to amino acid	1	0.222222	1	CDO1	414	22	19734	2.16667	1	1	1
GOTERM_BP_DIRECT	GO:0090136~epithelial cell-cell adhesion	1	0.222222	1	BVES	414	12	19734	3.97222	1	1	1
GOTERM_BP_DIRECT	GO:1905596~negative regulation of low-density lipoprotein particle receptor binding	1	0.222222	1	PCSK9	414	3	19734	15.8889	1	1	1
GOTERM_BP_DIRECT	GO:0043587~tongue morphogenesis	1	0.222222	1	INTU	414	5	19734	9.53333	1	1	1
GOTERM_BP_DIRECT	GO:0003214~cardiac left ventricle morphogenesis	1	0.222222	1	SFRP2	414	10	19734	4.76667	1	1	1
GOTERM_BP_DIRECT	GO:0070495~negative regulation of thrombin-activated receptor signaling pathway	1	0.222222	1	MET	414	4	19734	11.9167	1	1	1
GOTERM_BP_DIRECT	GO:0001779~natural killer cell differentiation	1	0.222222	1	PBX1	414	17	19734	2.80392	1	1	1
GOTERM_BP_DIRECT	GO:0055117~regulation of cardiac muscle contraction	1	0.222222	1	ANK2	414	24	19734	1.98611	1	1	1
GOTERM_BP_DIRECT	GO:2000146~negative regulation of cell motility	1	0.222222	1	FBLN1	414	12	19734	3.97222	1	1	1
GOTERM_BP_DIRECT	GO:0051899~membrane depolarization	1	0.222222	1	SCN5A	414	32	19734	1.48958	1	1	1
GOTERM_BP_DIRECT	GO:0045595~regulation of cell differentiation	1	0.222222	1	LIF	414	39	19734	1.22222	1	1	1
GOTERM_BP_DIRECT	GO:0030850~prostate gland development	1	0.222222	1	ALOX15B	414	12	19734	3.97222	1	1	1
GOTERM_BP_DIRECT	GO:0090051~negative regulation of cell migration involved in sprouting angiogenesis	1	0.222222	1	STARD13	414	45	19734	1.05926	1	1	1
GOTERM_BP_DIRECT	GO:0000050~urea cycle	1	0.222222	1	ASS1	414	14	19734	3.40476	1	1	1
GOTERM_BP_DIRECT	GO:0071625~vocalization behavior	1	0.222222	1	NLGN4Y	414	16	19734	2.97917	1	1	1
GOTERM_BP_DIRECT	GO:1905523~positive regulation of macrophage migration	1	0.222222	1	MMP14	414	3	19734	15.8889	1	1	1
GOTERM_BP_DIRECT	GO:2000836~positive regulation of androgen secretion	1	0.222222	1	NKX3-1	414	1	19734	47.6667	1	1	1
GOTERM_BP_DIRECT	GO:0036309~protein localization to M-band	1	0.222222	1	ANK2	414	2	19734	23.8333	1	1	1
GOTERM_BP_DIRECT	GO:0060412~ventricular septum morphogenesis	1	0.222222	1	ROBO2	414	38	19734	1.25439	1	1	1
[truncated: 155 more rows]

## Sheet:  GO_CC padj<0.05
Category	Term	Count	%	PValue	Genes	List Total	Pop Hits	Pop Total	Fold Enrichment	Bonferroni	Benjamini	FDR
GOTERM_CC_DIRECT	GO:0005886~plasma membrane	185	41.1111	4.23424e-13	RAB3B, TUSC3, IRS1, CPNE4, ZAN, PROS1, GPR63, OR52N1, GLDN, OR52N2, PREX2, CDH6, LAPTM4B, GRIP1, RIMS1, GJA1, DUOXA1, DUOXA2, PIEZO2, PLS3, THSD7A, ENPP6, SLC16A2, BVES, PHLDA3, RGS7, MAGI1, MINAR1, CD96, SLC6A19, KIRREL2, WNT5A, MAGI2, ANK2, VWDE, SLC6A11, PCDHA10, GEM, EREG, BTC, AR, ALDH3A1, ADGRB3, PARD3, CHMP4C, ANOS1, ROR2, PRKD1, PLA2R1, OR5A1, STEAP2, CFTR, EPHA3, ARHGEF25, LPL, ADRB1, LY…	432	5592	20887	1.59955	1.56672e-10	1.56667e-10	1.52433e-10
GOTERM_CC_DIRECT	GO:0009986~cell surface	32	7.11111	1.83688e-05	ROBO2, SRPX, NLGN1, RAMP3, INTU, LPL, PCSK9, GLDN, SLAMF9, ADGRG6, KCNN2, GPC5, PTGFRN, SCN5A, GPC6, DUOX2, ADAMTS7, PPFIA2, FZD1, NLGN4Y, WNT5A, VWDE, GRIN1, MAS1, PXDN, ANOS1, ACKR3, DSG2, ROR2, PLA2R1, MET, CFTR	432	657	20887	2.35492	0.00677346	0.00339822	0.00330638
GOTERM_CC_DIRECT	GO:0031012~extracellular matrix	15	3.33333	0.000491545	LINGO2, MMP2, ZAN, WNT5A, FN1, FBLN1, MMP14, ADAMTS2, LRRTM3, PXDN, COL8A2, ANOS1, CCN1, MATN3, ADAMTS7	432	240	20887	3.02185	0.166329	0.0516974	0.0503002
GOTERM_CC_DIRECT	GO:0030669~clathrin-coated endocytic vesicle membrane	8	1.77778	0.000647279	BTC, SYT1, WNT5A, AVP, ROR2, SYT9, CFTR, EREG	432	71	20887	5.44784	0.213034	0.0516974	0.0503002
GOTERM_CC_DIRECT	GO:0005911~cell-cell junction	13	2.88889	0.000698614	MAGI1, PTPRU, TENM2, KIRREL2, MAGI2, CDC42BPA, AFDN, DES, PARD3, PERP, PLEKHG4B, DSG2, PRKD1	432	193	20887	3.2567	0.227851	0.0516974	0.0503002
GOTERM_CC_DIRECT	GO:0062023~collagen-containing extracellular matrix	20	4.44444	0.000889921	GDF10, SRPX, COL26A1, TINAGL1, COL27A1, MMP2, WNT5A, FN1, FBLN1, GLDN, HRNR, ADAMTS2, SFRP2, PXDN, COL8A2, ANGPTL5, GPC5, CCN1, GPC6, MATN3	432	408	20887	2.37008	0.280657	0.0548785	0.0533953
GOTERM_CC_DIRECT	GO:0098978~glutamatergic synapse	20	4.44444	0.00169729	SH3GL3, NRP1, NLGN1, SYT1, WNT5A, ELAVL4, HTR2A, CDH6, PLCB4, PCLO, NBEA, LRRTM3, CDH10, APBA1, ROR2, ERC2, NPTX2, GPC6, WASF3, PPFIA2	432	432	20887	2.2384	0.466626	0.0897141	0.0872894
GOTERM_CC_DIRECT	GO:0045202~synapse	22	4.88889	0.00199611	NLGN4Y, TENM2, NLGN1, MAGI2, HTR1B, NMNAT2, LYPD6, PCDHB10, GRIN1, CPEB1, PCLO, PCDHB2, GLRB, VWC2L, SLITRK5, PCDHB5, PCDHB4, PCDHB3, LY6G6D, GPC6, PCDHB9, PURG	432	505	20887	2.10632	0.522551	0.0923199	0.0898248
GOTERM_CC_DIRECT	GO:0030425~dendrite	20	4.44444	0.00347121	TENM2, NLGN1, MAOB, MAGI2, ELAVL4, HTR1B, HTR2A, PPP1R9A, LYPD6, GRIN1, GRIP1, CPEB1, PLCB4, NSG2, GLRB, AVP, ROR2, MPDZ, EPHA3, MARK1	432	460	20887	2.10215	0.723786	0.142705	0.138848
GOTERM_CC_DIRECT	GO:0002116~semaphorin receptor complex	4	0.888889	0.00478402	NRP1, PLXNA2, MET, PLXNA4	432	17	20887	11.3764	0.830404	0.176499	0.171729
GOTERM_CC_DIRECT	GO:0030054~cell junction	11	2.44444	0.00559413	MAGI1, CDH6, FERMT1, AFDN, GJA1, TENM2, PARD3, DSG2, BVES, SLC7A2, PARD3B	432	187	20887	2.84409	0.874524	0.176499	0.171729
GOTERM_CC_DIRECT	GO:0005576~extracellular region	61	13.5556	0.00604769	GASK1A, TINAGL1, PROS1, PCSK9, ADAMTS2, THSD7A, ENPP6, CCN1, ADAMTS7, PLA2G12B, COL27A1, MMP2, WNT5A, VWDE, IL17RE, NRG2, PCDHA10, EREG, F5, BTC, ADCYAP1, CDCP1, PXDN, COL8A2, ANOS1, AVP, PLA2R1, MET, MATN3, EPHA3, PON3, DNAH5, PON1, LPL, FBLN1, LYPD6, FSTL1, LYPD8, PCDHA1, GPC5, NPTX2, LY6G6D, GPC6, H3C6, PCDHA6, PLA2G2F, TUB, CGREF1, COL26A1, RNASE11, PLA2G2C, LIF, IGF2, FN1, KLK13, ENOX1, HRNR…	432	2101	20887	1.40377	0.894013	0.176499	0.171729
GOTERM_CC_DIRECT	GO:0098982~GABA-ergic synapse	7	1.55556	0.00620132	NLGN1, PCLO, NBEA, GLRB, CDH10, SLC6A11, ERC2	432	80	20887	4.23058	0.899905	0.176499	0.171729
GOTERM_CC_DIRECT	GO:0005923~bicellular tight junction	9	2	0.00671678	MAGI1, CLDN14, PARD3, CLDN23, MAGI2, AMOTL1, MPDZ, BVES, PARD3B	432	134	20887	3.24736	0.917387	0.177515	0.172717
GOTERM_CC_DIRECT	GO:0048788~cytoskeleton of presynaptic active zone	3	0.666667	0.0109546	RIMS1, PCLO, ERC2	432	8	20887	18.1311	0.983017	0.270214	0.262911
GOTERM_CC_DIRECT	GO:0014069~postsynaptic density	12	2.66667	0.0128189	PRKN, GRIP1, NLGN1, CPEB1, PLCB4, PCLO, MAGI2, PPP1R9A, KALRN, MPDZ, CAP2, GRIN1	432	244	20887	2.37785	0.991551	0.285591	0.277872
GOTERM_CC_DIRECT	GO:0036057~slit diaphragm	3	0.666667	0.0138936	TRPC6, KIRREL2, MAGI2	432	9	20887	16.1165	0.994353	0.285591	0.277872
GOTERM_CC_DIRECT	GO:0005916~fascia adherens	3	0.666667	0.0138936	GJA1, DES, CTNNA3	432	9	20887	16.1165	0.994353	0.285591	0.277872
GOTERM_CC_DIRECT	GO:0014704~intercalated disc	5	1.11111	0.0170261	GJA1, DES, DSG2, ANK2, SCN5A	432	48	20887	5.03641	0.99826	0.326319	0.3175
GOTERM_CC_DIRECT	GO:0043235~receptor complex	11	2.44444	0.0185275	NRP1, NLGN1, LTK, RAMP3, TRPC1, NTRK3, GPR63, SLITRK5, ROR2, PLA2R1, MET	432	225	20887	2.36376	0.999012	0.326319	0.3175
GOTERM_CC_DIRECT	GO:0043005~neuron projection	14	3.11111	0.0192421	PRKN, NRP1, PACRG, TENM2, SYT1, ANK2, POU4F1, GRIN1, GRIP1, ADCYAP1, CPEB1, GLRB, KCNN2, RGS7	432	328	20887	2.0637	0.999245	0.326319	0.3175
GOTERM_CC_DIRECT	GO:0005901~caveola	6	1.33333	0.0194028	GASK1A, IRS1, CAV2, SCN5A, HTR2A, BVES	432	75	20887	3.86796	0.99929	0.326319	0.3175
GOTERM_CC_DIRECT	GO:0045177~apical part of cell	6	1.33333	0.0225861	SLC25A27, EDA, CA2, DUOXA2, MPDZ, DUOX2	432	78	20887	3.7192	0.999787	0.363342	0.353522
GOTERM_CC_DIRECT	GO:0045211~postsynaptic membrane	10	2.22222	0.024031	GRIP1, NRP1, NLGN1, TENM2, GLRB, SLC6A11, PCDHB13, ANK2, HTR2A, GRIN1	432	201	20887	2.40545	0.999877	0.370477	0.360464
GOTERM_CC_DIRECT	GO:0030018~Z disc	8	1.77778	0.0254318	DES, NEBL, BAG3, SYNPO2, KCNN2, ANK2, PRKD1, SCN5A	432	139	20887	2.78271	0.999927	0.37639	0.366218
GOTERM_CC_DIRECT	GO:0030424~axon	15	3.33333	0.0271069	NRP1, SYT1, NTRK3, ELAVL4, NMNAT2, HTR2A, GLDN, PRTG, SHTN1, PCLO, PXDN, SCN7A, NCAM2, SCN5A, PPFIA2	432	380	20887	1.90853	0.999962	0.378034	0.367817
GOTERM_CC_DIRECT	GO:0031252~cell leading edge	5	1.11111	0.0282935	SHTN1, DUOXA1, DUOXA2, CDC42BPA, DUOX2	432	56	20887	4.31692	0.999976	0.378034	0.367817
GOTERM_CC_DIRECT	GO:0005788~endoplasmic reticulum lumen	13	2.88889	0.028608	FKBP10, COL26A1, COL27A1, WNT5A, FN1, PCSK9, FSTL1, F5, COL8A2, CCN1, SCG2, MATN3, ADAMTS7	432	311	20887	2.02104	0.999978	0.378034	0.367817
GOTERM_CC_DIRECT	GO:0005769~early endosome	13	2.88889	0.0311218	NRP1, MAGEL2, PCSK9, ADRB1, ANK2, AP3B2, LAPTM4B, NSG2, ACKR3, SNX7, STEAP2, CFTR, EPHA3	432	315	20887	1.99538	0.999992	0.397071	0.38634
GOTERM_CC_DIRECT	GO:0016324~apical plasma membrane	15	3.33333	0.0457839	SLC12A3, SLC6A19, SLC12A1, FN1, ANK2, PARD3B, GJA1, SLC7A8, PARD3, DSG2, SLC16A2, MPDZ, DUOX2, CFTR, ATP6V1B1	432	410	20887	1.76889	1	0.564668	0.549407
GOTERM_CC_DIRECT	GO:0005604~basement membrane	6	1.33333	0.0504975	COL27A1, PXDN, COL8A2, FN1, FBLN1, VWA2	432	97	20887	2.99069	1	0.602713	0.586423
GOTERM_CC_DIRECT	GO:0005912~adherens junction	9	2	0.0546853	MAGI1, CDH6, AFDN, PARD3, CDH10, FMN1, CTNNA3, ALOX15B, PARD3B	432	199	20887	2.18666	1	0.629918	0.612893
GOTERM_CC_DIRECT	GO:0016328~lateral plasma membrane	6	1.33333	0.0561818	GJA1, SLC7A8, DSG2, SCN5A, BVES, ATP6V1B1	432	100	20887	2.90097	1	0.629918	0.612893
GOTERM_CC_DIRECT	GO:0048786~presynaptic active zone	4	0.888889	0.058702	RIMS1, PPFIBP2, ERC2, PPFIA2	432	43	20887	4.49763	1	0.638816	0.621551
GOTERM_CC_DIRECT	GO:0042734~presynaptic membrane	7	1.55556	0.0666662	RIMS1, SYT1, HTR1B, SLC6A11, HTR2A, ERC2, PPFIA2	432	138	20887	2.45251	1	0.704757	0.685709
GOTERM_CC_DIRECT	GO:0098992~neuronal dense core vesicle	3	0.666667	0.0689345	ADRB1, AVP, SCG2	432	21	20887	6.90708	1	0.708177	0.689038
GOTERM_CC_DIRECT	GO:0042383~sarcolemma	6	1.33333	0.0708177	DES, STAC, CAV2, ANK2, SCN5A, BVES	432	107	20887	2.71119	1	0.708177	0.689038
GOTERM_CC_DIRECT	GO:0098794~postsynapse	7	1.55556	0.0762656	NLGN1, ADGRB3, WNT5A, ELAVL4, ROR2, MET, WASF3	432	143	20887	2.36676	1	0.742587	0.722517
GOTERM_CC_DIRECT	GO:0098666~G protein-coupled serotonin receptor complex	2	0.444444	0.0800251	HTR1B, HTR2A	432	4	20887	24.1748	1	0.759213	0.738694
GOTERM_CC_DIRECT	GO:0005615~extracellular space	52	11.5556	0.0832896	CRISP2, NRP1, TINAGL1, EDA, ZAN, PROS1, PCSK9, GLDN, LRRTM3, VWC2L, CCN1, COL27A1, MMP2, WNT5A, NRG2, EREG, F5, BTC, ALDH3A1, MMP14, SFRP2, PXDN, COL8A2, ANOS1, VWA2, ANGPTL5, AVP, SCG2, PON3, KRT80, PON1, PRSS48, LPL, FBLN1, FSTL1, LYPD8, PRTG, PRSS50, FAM184A, LINGO2, GDF10, ST14, LIF, IGF2, FN1, KLK13, BMP8B, DLK1, PPFIBP2, INS-IGF2, TMEM98, TAFA2	432	2033	20887	1.23668	1	0.769875	0.749068
GOTERM_CC_DIRECT	GO:0005768~endosome	12	2.66667	0.0853105	RAB3B, LAPTM4B, SYT3, MAGEL2, NSG2, BDKRB2, PCSK9, ACKR3, FBLN1, CTSE, STEAP2, EXPH5	432	333	20887	1.74233	1	0.769875	0.749068
GOTERM_CC_DIRECT	GO:0098985~asymmetric, glutamatergic, excitatory synapse	2	0.444444	0.0990123	NLGN4Y, NLGN1	432	5	20887	19.3398	1	0.859011	0.835795
GOTERM_CC_DIRECT	GO:0044291~cell-cell contact zone	3	0.666667	0.099831	AFDN, GJA1, OPALIN	432	26	20887	5.57879	1	0.859011	0.835795
GOTERM_CC_DIRECT	GO:0043204~perikaryon	7	1.55556	0.111909	SHTN1, GRIP1, ADCYAP1, ELAVL4, CRMP1, LYPD6, ASS1	432	159	20887	2.1286	1	0.871719	0.848159
GOTERM_CC_DIRECT	GO:0070160~tight junction	3	0.666667	0.113088	AFDN, GJA1, PARD3	432	28	20887	5.18031	1	0.871719	0.848159
GOTERM_CC_DIRECT	GO:0070382~exocytic vesicle	3	0.666667	0.113088	SYT3, SYT1, SYT9	432	28	20887	5.18031	1	0.871719	0.848159
GOTERM_CC_DIRECT	GO:0030057~desmosome	3	0.666667	0.113088	PERP, DSG2, CTNNA3	432	28	20887	5.18031	1	0.871719	0.848159
GOTERM_CC_DIRECT	GO:0043083~synaptic cleft	3	0.666667	0.113088	NLGN1, ADGRB3, GRIN1	432	28	20887	5.18031	1	0.871719	0.848159
GOTERM_CC_DIRECT	GO:0005856~cytoskeleton	16	3.55556	0.119182	EVC2, PLEKHH2, EDA, DCLK2, ANK2, CDC42BPA, ALOX15B, FERMT1, EVC, PCLO, TMSB15A, EPB41L1, PARD3, CTNNA3, WASF3, MARK1	432	518	20887	1.49342	1	0.883545	0.859666
GOTERM_CC_DIRECT	GO:0043197~dendritic spine	7	1.55556	0.119398	NLGN1, TENM2, APBA1, KCNN2, PPP1R9A, PPFIA2, GRIN1	432	162	20887	2.08918	1	0.883545	0.859666
GOTERM_CC_DIRECT	GO:0019898~extrinsic component of membrane	3	0.666667	0.126765	ARHGEF25, PLEKHG4B, KALRN	432	30	20887	4.83495	1	0.919668	0.894812
GOTERM_CC_DIRECT	GO:0005789~endoplasmic reticulum membrane	31	6.88889	0.130675	GPSM1, PON3, EDA, TUSC3, RNF180, SLC35D3, PROS1, PON1, PLOD2, FMN1, CLGN, CYB5R2, GRIP1, GJA1, UCHL1, SPTLC3, DUOXA1, ADGRG6, DUOXA2, LRAT, PTGFRN, DHCR24, SHISA3, SLC35G1, ELOVL7, CYP8B1, GRIN1, IFI27, TMEM98, RETREG1, CFTR	432	1173	20887	1.27778	1	0.929803	0.904673
GOTERM_CC_DIRECT	GO:0032585~multivesicular body membrane	3	0.666667	0.133744	LAPTM4B, NSG2, CHMP4C	432	31	20887	4.67899	1	0.93063	0.905478
GOTERM_CC_DIRECT	GO:0150053~cerebellar climbing fiber to Purkinje cell synapse	2	0.444444	0.135822	ADGRB3, PLXNA4	432	7	20887	13.8142	1	0.93063	0.905478
GOTERM_CC_DIRECT	GO:0099634~postsynaptic specialization membrane	3	0.666667	0.140806	NLGN4Y, NLGN1, CDH10	432	32	20887	4.53277	1	0.947242	0.921641
GOTERM_CC_DIRECT	GO:0005581~collagen trimer	5	1.11111	0.152249	COL26A1, COL27A1, EDA, COL8A2, GLDN	432	100	20887	2.41748	1	0.980244	0.953751
GOTERM_CC_DIRECT	GO:0098984~neuron to neuron synapse	2	0.444444	0.15366	NLGN4Y, NLGN1	432	8	20887	12.0874	1	0.980244	0.953751
GOTERM_CC_DIRECT	GO:0070852~cell body fiber	2	0.444444	0.15366	HTR2A, ASS1	432	8	20887	12.0874	1	0.980244	0.953751
GOTERM_CC_DIRECT	GO:0031093~platelet alpha granule lumen	4	0.888889	0.165499	PROS1, IGF2, FN1, F5	432	68	20887	2.84409	1	1	0.97561
GOTERM_CC_DIRECT	GO:0060076~excitatory synapse	3	0.666667	0.169775	NLGN1, SYT1, GRIN1	432	36	20887	4.02913	1	1	0.97561
GOTERM_CC_DIRECT	GO:0005796~Golgi lumen	5	1.11111	0.18015	MMP14, PROS1, WNT5A, GPC5, GPC6	432	107	20887	2.25932	1	1	0.97561
GOTERM_CC_DIRECT	GO:0034703~cation channel complex	2	0.444444	0.188242	TRPC6, TRPC1	432	10	20887	9.66991	1	1	0.97561
GOTERM_CC_DIRECT	GO:0005883~neurofilament	2	0.444444	0.188242	NRP1, HTR2A	432	10	20887	9.66991	1	1	0.97561
GOTERM_CC_DIRECT	GO:0005783~endoplasmic reticulum	30	6.66667	0.197122	PRKN, GASK1A, FKBP10, SRPX, TENM2, SLC35D3, PROS1, PCSK9, PLOD2, CLGN, GJA1, PRSS50, PCDHA1, DUOXA1, DUOXA2, LRAT, PCDHA2, SCN5A, DUOX2, KCNIP3, PLAAT1, HTR1B, DHCR24, ELOVL7, ALDH3A1, TMEM98, CLDN14, PXDN, CCDC3, RETREG1	432	1185	20887	1.22404	1	1	0.97561
GOTERM_CC_DIRECT	GO:0031045~dense core granule	2	0.444444	0.205	SYT1, SYT9	432	11	20887	8.79082	1	1	0.97561
GOTERM_CC_DIRECT	GO:0099572~postsynaptic specialization	2	0.444444	0.205	GLRB, PPFIA2	432	11	20887	8.79082	1	1	0.97561
GOTERM_CC_DIRECT	GO:0097060~synaptic membrane	3	0.666667	0.214763	SYDE2, SYDE1, GRIN1	432	42	20887	3.45354	1	1	0.97561
GOTERM_CC_DIRECT	GO:0098552~side of membrane	5	1.11111	0.218246	GPC5, ENPP6, GPC6, LYPD6, LYPD8	432	116	20887	2.08403	1	1	0.97561
GOTERM_CC_DIRECT	GO:0030175~filopodium	4	0.888889	0.234157	SHTN1, TENM2, LY6G6D, PPP1R9A	432	81	20887	2.38763	1	1	0.97561
GOTERM_CC_DIRECT	GO:0030315~T-tubule	3	0.666667	0.23766	STAC, ANK2, SCN5A	432	45	20887	3.2233	1	1	0.97561
GOTERM_CC_DIRECT	GO:0008021~synaptic vesicle	5	1.11111	0.249234	RAB3B, SYT1, APBA1, PPFIA2, GRIN1	432	123	20887	1.96543	1	1	0.97561
GOTERM_CC_DIRECT	GO:0098793~presynapse	6	1.33333	0.251197	NLGN4Y, PRKN, SH3GL3, NLGN1, HTR2A, AP3B2	432	164	20887	1.76889	1	1	0.97561
GOTERM_CC_DIRECT	GO:0005794~Golgi apparatus	27	6	0.263919	PRKN, GPSM1, RAB3B, GASK1A, NLGN1, TENM2, SLC35D3, PCSK9, HS6ST3, GJA1, TRIM7, PERP, GCNT2, BDKRB2, PTGFRN, ARFGEF3, GALNT5, COL26A1, SYT1, OPALIN, CAV2, KCNIP3, NMNAT2, AP3B2, NSG2, APBA1, PRKD1	432	1100	20887	1.18676	1	1	0.97561
GOTERM_CC_DIRECT	GO:0098797~plasma membrane protein complex	2	0.444444	0.268653	EVC2, EVC	432	15	20887	6.4466	1	1	0.97561
GOTERM_CC_DIRECT	GO:0098691~dopaminergic synapse	2	0.444444	0.268653	RAB3B, PRKN	432	15	20887	6.4466	1	1	0.97561
GOTERM_CC_DIRECT	GO:0060077~inhibitory synapse	2	0.444444	0.268653	NLGN1, CEP112	432	15	20887	6.4466	1	1	0.97561
GOTERM_CC_DIRECT	GO:0001725~stress fiber	4	0.888889	0.278594	NEBL, LIMCH1, BAG3, SYNPO2	432	89	20887	2.17301	1	1	0.97561
GOTERM_CC_DIRECT	GO:0045111~intermediate filament cytoskeleton	3	0.666667	0.29137	MMP14, KRT80, DES	432	52	20887	2.7894	1	1	0.97561
GOTERM_CC_DIRECT	GO:0044306~neuron projection terminus	2	0.444444	0.298546	UCHL1, SYT1	432	17	20887	5.68818	1	1	0.97561
GOTERM_CC_DIRECT	GO:0001518~voltage-gated sodium channel complex	2	0.444444	0.298546	SCN7A, SCN5A	432	17	20887	5.68818	1	1	0.97561
GOTERM_CC_DIRECT	GO:0016020~membrane	110	24.4444	0.308561	ZAN, GPR63, HS6ST3, DUOXA1, DUOXA2, PIEZO2, PTGFRN, SLC16A2, BVES, MAGI1, CD96, SLC6A19, KIRREL2, WNT5A, MAGI2, SHISA4, ANK2, SLC6A11, BTC, AR, ARMCX2, IFI27, ADGRB3, ROR2, PRKD1, CFTR, MAOA, SLC35D3, FBLN1, CYB5R2, BAG3, ADGRG6, KCNN2, PLXNA4, H3C6, SYT3, ST14, SYT1, GREB1, DHCR24, SYT9, ALOX15B, ENTREP1, TMIE, CPEB1, PCDHB2, NBEA, NSG2, FAM163A, PCDHB5, PCDHB4, PCDHB3, OR6A2, PCDHB9, RETREG1, X…	432	5048	20887	1.05358	1	1	0.97561
GOTERM_CC_DIRECT	GO:0030426~growth cone	5	1.11111	0.313512	SHTN1, TENM2, ELAVL4, CRMP1, ERC2	432	137	20887	1.76458	1	1	0.97561
GOTERM_CC_DIRECT	GO:0030141~secretory granule	4	0.888889	0.318077	KLK1, KLK13, AVP, SCG2	432	96	20887	2.01456	1	1	0.97561
GOTERM_CC_DIRECT	GO:0030660~Golgi-associated vesicle membrane	2	0.444444	0.32722	GJA1, CFTR	432	19	20887	5.08942	1	1	0.97561
GOTERM_CC_DIRECT	GO:0097386~glial cell projection	2	0.444444	0.341115	SCN7A, WASF3	432	20	20887	4.83495	1	1	0.97561
GOTERM_CC_DIRECT	GO:0055037~recycling endosome	5	1.11111	0.350937	ACKR3, ANK2, TBC1D12, DYNC1I1, CFTR	432	145	20887	1.66723	1	1	0.97561
GOTERM_CC_DIRECT	GO:0015629~actin cytoskeleton	8	1.77778	0.358635	LRCH2, SYNPO2, PAWR, RGS22, PPP1R9A, KALRN, EPHA3, PKNOX2	432	281	20887	1.3765	1	1	0.97561
GOTERM_CC_DIRECT	GO:0002177~manchette	2	0.444444	0.393891	PACRG, CCDC42	432	24	20887	4.02913	1	1	0.97561
GOTERM_CC_DIRECT	GO:0030864~cortical actin cytoskeleton	3	0.666667	0.396447	PLEKHH2, MOBP, PPP1R9A	432	66	20887	2.19771	1	1	0.97561
GOTERM_CC_DIRECT	GO:0048471~perinuclear region of cytoplasm	18	4	0.398259	RAB3B, PRKN, SLC2A10, CAV2, WWC1, MAGI2, PCSK9, SLC39A12, TPD52L1, HRNR, SHTN1, MOBP, CCDC42, APBA1, LRAT, PRKD1, SCN5A, DYNC1I1	432	761	20887	1.14362	1	1	0.97561
GOTERM_CC_DIRECT	GO:0015630~microtubule cytoskeleton	6	1.33333	0.402134	SHTN1, MAP7D2, DCDC2, DCLK2, PKNOX2, MARK1	432	202	20887	1.43612	1	1	0.97561
GOTERM_CC_DIRECT	GO:0031901~early endosome membrane	6	1.33333	0.422355	ENTREP1, SH3GL3, NSG2, SLC35D3, SNX7, CFTR	432	207	20887	1.40144	1	1	0.97561
GOTERM_CC_DIRECT	GO:0000785~chromatin	26	5.77778	0.424752	RBPJL, ASCL5, CSRNP3, HNF4G, CHD5, TBX20, ZBED2, PPARGC1A, NKX3-1, ARNT2, MSX2, NAP1L3, PAWR, HMGA2, ESRRG, OLIG2, SMARCA1, MEIS3, VAX2, POU4F1, TBX18, PBX1, FOXP2, AR, KLF9, MYF6	432	1156	20887	1.08745	1	1	0.97561
GOTERM_CC_DIRECT	GO:0009925~basal plasma membrane	3	0.666667	0.439354	SLC7A8, PLEKHG4B, MET	432	72	20887	2.01456	1	1	0.97561
GOTERM_CC_DIRECT	GO:0043296~apical junction complex	2	0.444444	0.45397	PARD3, PARD3B	432	29	20887	3.33445	1	1	0.97561
GOTERM_CC_DIRECT	GO:0005741~mitochondrial outer membrane	6	1.33333	0.485186	PRKN, ARMCX2, MAOB, IFI27, MAOA, ASS1	432	223	20887	1.30088	1	1	0.97561
GOTERM_CC_DIRECT	GO:0090575~RNA polymerase II transcription regulator complex	4	0.888889	0.488814	ASCL5, MYF6, POU4F1, PBX1	432	127	20887	1.52282	1	1	0.97561
GOTERM_CC_DIRECT	GO:0030672~synaptic vesicle membrane	4	0.888889	0.49402	RAB3B, SYT1, SLC35D3, SYT9	432	128	20887	1.51092	1	1	0.97561
GOTERM_CC_DIRECT	GO:0031234~extrinsic component of cytoplasmic side of plasma membrane	2	0.444444	0.518272	STAC, FRK	432	35	20887	2.76283	1	1	0.97561
GOTERM_CC_DIRECT	GO:0016235~aggresome	2	0.444444	0.518272	PRKN, BAG3	432	35	20887	2.76283	1	1	0.97561
GOTERM_CC_DIRECT	GO:0048787~presynaptic active zone membrane	2	0.444444	0.528229	CDH10, APBA1	432	36	20887	2.68609	1	1	0.97561
GOTERM_CC_DIRECT	GO:0031090~organelle membrane	2	0.444444	0.528229	SLC22A17, GRIN1	432	36	20887	2.68609	1	1	0.97561
GOTERM_CC_DIRECT	GO:0032993~protein-DNA complex	2	0.444444	0.556885	EYA1, HMGA2	432	39	20887	2.47946	1	1	0.97561
GOTERM_CC_DIRECT	GO:0042995~cell projection	5	1.11111	0.570095	MAGI1, RIMS1, LAPTM4B, SLC6A11, THSD7A	432	194	20887	1.24612	1	1	0.97561
GOTERM_CC_DIRECT	GO:0030027~lamellipodium	5	1.11111	0.574163	SHTN1, PLEKHH2, CTNNA3, CDC42BPA, WASF3	432	195	20887	1.23973	1	1	0.97561
GOTERM_CC_DIRECT	GO:0072686~mitotic spindle	4	0.888889	0.592024	HNF4G, MYF6, DCDC2, GEM	432	148	20887	1.30674	1	1	0.97561
GOTERM_CC_DIRECT	GO:0030658~transport vesicle membrane	2	0.444444	0.59241	SYT3, ARFGEF3	432	43	20887	2.24882	1	1	0.97561
GOTERM_CC_DIRECT	GO:0031410~cytoplasmic vesicle	7	1.55556	0.600562	GRIP1, NRP1, MMP14, SH3TC2, CAV2, AMOTL1, HTR2A	432	304	20887	1.11331	1	1	0.97561
GOTERM_CC_DIRECT	GO:0098686~hippocampal mossy fiber to CA3 synapse	2	0.444444	0.600838	SYT1, SYT9	432	44	20887	2.19771	1	1	0.97561
GOTERM_CC_DIRECT	GO:0005802~trans-Golgi network	5	1.11111	0.602019	NBEA, FBLN1, NMNAT2, PRKD1, CHST3	432	202	20887	1.19677	1	1	0.97561
GOTERM_CC_DIRECT	GO:0098685~Schaffer collateral - CA1 synapse	3	0.666667	0.603463	WNT5A, APBA1, ADRB1	432	98	20887	1.48009	1	1	0.97561
GOTERM_CC_DIRECT	GO:0043202~lysosomal lumen	3	0.666667	0.603463	NSG2, GPC5, GPC6	432	98	20887	1.48009	1	1	0.97561
GOTERM_CC_DIRECT	GO:0016342~catenin complex	2	0.444444	0.609092	CDH6, CDH10	432	45	20887	2.14887	1	1	0.97561
GOTERM_CC_DIRECT	GO:0005771~multivesicular body	2	0.444444	0.617175	CHMP4C, LRAT	432	46	20887	2.10215	1	1	0.97561
GOTERM_CC_DIRECT	GO:0045171~intercellular bridge	3	0.666667	0.619889	GSTM3, HNF4G, PKNOX2	432	101	20887	1.43612	1	1	0.97561
GOTERM_CC_DIRECT	GO:0070062~extracellular exosome	46	10.2222	0.621879	ROBO2, CLIC6, RAB3B, PON3, ALDH1L1, TINAGL1, KLK1, CPNE4, PROS1, PON1, FBLN1, PLOD2, FSTL1, KALRN, UPK1B, PCLO, CA2, ENPP6, BEND7, DUOX2, WASF3, H3C6, PPFIA2, GSTM3, SLC12A3, SLC6A19, NEBL, GREB1, SLC12A1, WNT5A, FN1, CDC42BPA, ALOX15B, ASS1, HRNR, GATM, DES, H2AC25, DDAH1, TMEM98, DAAM2, PXDN, DSG2, VWA2, FRK, ATP6V1B1	432	2258	20887	0.984977	1	1	0.97561
GOTERM_CC_DIRECT	GO:0005764~lysosome	7	1.55556	0.622603	LAPTM4B, TINAGL1, RAMP3, PDE1C, PLAAT1, PCSK9, ANK2	432	311	20887	1.08825	1	1	0.97561
GOTERM_CC_DIRECT	GO:0098839~postsynaptic density membrane	3	0.666667	0.625247	NLGN4Y, LRRTM3, ADGRB3	432	102	20887	1.42205	1	1	0.97561
GOTERM_CC_DIRECT	GO:0005884~actin filament	3	0.666667	0.630547	PAWR, PLS3, FMN1	432	103	20887	1.40824	1	1	0.97561
GOTERM_CC_DIRECT	GO:0030017~sarcomere	2	0.444444	0.632846	ARHGEF25, MMP2	432	48	20887	2.01456	1	1	0.97561
GOTERM_CC_DIRECT	GO:0097546~ciliary base	2	0.444444	0.632846	ODAD2, MAGI2	432	48	20887	2.01456	1	1	0.97561
GOTERM_CC_DIRECT	GO:0030134~COPII-coated ER to Golgi transport vesicle	2	0.444444	0.632846	PCSK9, F5	432	48	20887	2.01456	1	1	0.97561
GOTERM_CC_DIRECT	GO:0005635~nuclear envelope	5	1.11111	0.63985	DES, IFI27, RNF180, ELAVL4, RGS7	432	212	20887	1.14032	1	1	0.97561
GOTERM_CC_DIRECT	GO:0005770~late endosome	4	0.888889	0.640418	NSG2, MAGI2, PCSK9, NMNAT2	432	159	20887	1.21634	1	1	0.97561
GOTERM_CC_DIRECT	GO:0000792~heterochromatin	2	0.444444	0.64044	SALL4, CHD5	432	49	20887	1.97345	1	1	0.97561
GOTERM_CC_DIRECT	GO:0012505~endomembrane system	4	0.888889	0.652895	NBEA, SLC2A10, PARD3, PARD3B	432	162	20887	1.19382	1	1	0.97561
GOTERM_CC_DIRECT	GO:0031966~mitochondrial membrane	4	0.888889	0.656985	SLC25A27, NRP1, STARD13, IFI27	432	163	20887	1.18649	1	1	0.97561
GOTERM_CC_DIRECT	GO:0009897~external side of plasma membrane	9	2	0.663188	TMC1, ST14, NLGN1, MOG, SLAMF9, BDKRB2, ACKR3, LY6G6D, ENOX1	432	429	20887	1.01433	1	1	0.97561
GOTERM_CC_DIRECT	GO:0005874~microtubule	7	1.55556	0.667413	SHTN1, DNAH5, DCDC2, FIGN, ROR2, NINL, DYNC1I1	432	326	20887	1.03818	1	1	0.97561
GOTERM_CC_DIRECT	GO:0005938~cell cortex	4	0.888889	0.672997	GPSM1, PARD3, PRKD1, PARD3B	432	167	20887	1.15807	1	1	0.97561
GOTERM_CC_DIRECT	GO:0034707~chloride channel complex	2	0.444444	0.676121	CLIC6, CFTR	432	54	20887	1.79072	1	1	0.97561
GOTERM_CC_DIRECT	GO:0005925~focal adhesion	9	2	0.678177	FZD1, FERMT1, NRP1, MMP14, GJA1, NEBL, CAV2, SYNPO2, ALOX15B	432	435	20887	1.00034	1	1	0.97561
GOTERM_CC_DIRECT	GO:0009898~cytoplasmic side of plasma membrane	3	0.666667	0.680352	STAC, CHMP4C, GEM	432	113	20887	1.28362	1	1	0.97561
GOTERM_CC_DIRECT	GO:0000421~autophagosome membrane	2	0.444444	0.682821	CHMP4C, PRKD1	432	55	20887	1.75816	1	1	0.97561
GOTERM_CC_DIRECT	GO:0097225~sperm midpiece	2	0.444444	0.682821	PACRG, CFAP69	432	55	20887	1.75816	1	1	0.97561
GOTERM_CC_DIRECT	GO:0043231~intracellular membrane-bounded organelle	18	4	0.706142	GASK1A, EDA, IRS1, SYNPO2, SMARCA1, GJA1, MYCT1, CCKBR, NOVA1, SALL4, FAM241B, BDKRB2, ACKR3, DSG2, CTSE, PRODH, AGXT, AASS	432	915	20887	0.951138	1	1	0.97561
GOTERM_CC_DIRECT	GO:0000139~Golgi membrane	14	3.11111	0.708965	GPSM1, GALNT5, WSCD1, CAV2, PGAP4, PROS1, DHCR24, NMNAT2, GJA1, GCNT2, ST8SIA5, CHSY3, STEAP2, CHST3	432	710	20887	0.953371	1	1	0.97561
GOTERM_CC_DIRECT	GO:0001533~cornified envelope	2	0.444444	0.714305	DSG2, HRNR	432	60	20887	1.61165	1	1	0.97561
GOTERM_CC_DIRECT	GO:0071944~cell periphery	2	0.444444	0.714305	MAGI1, FERMT1	432	60	20887	1.61165	1	1	0.97561
GOTERM_CC_DIRECT	GO:0060170~ciliary membrane	2	0.444444	0.737232	EVC2, EVC	432	64	20887	1.51092	1	1	0.97561
GOTERM_CC_DIRECT	GO:1904115~axon cytoplasm	2	0.444444	0.742671	UCHL1, AP3B2	432	65	20887	1.48768	1	1	0.97561
GOTERM_CC_DIRECT	GO:0034451~centriolar satellite	3	0.666667	0.74464	FAM184A, DCDC2, PBOV1	432	128	20887	1.13319	1	1	0.97561
GOTERM_CC_DIRECT	GO:0005930~axoneme	3	0.666667	0.75232	ODAD2, DNAH5, DCDC2	432	130	20887	1.11576	1	1	0.97561
GOTERM_CC_DIRECT	GO:0016363~nuclear matrix	3	0.666667	0.75232	PHACTR3, FIGN, DNTT	432	130	20887	1.11576	1	1	0.97561
GOTERM_CC_DIRECT	GO:0005929~cilium	5	1.11111	0.752924	EVC2, TUB, EVC, INTU, DCDC2	432	247	20887	0.978736	1	1	0.97561
GOTERM_CC_DIRECT	GO:0032991~protein-containing complex	13	2.88889	0.756415	GPSM1, KHDRBS3, CAV2, WWC1, MAGI2, VWDE, PPM1E, PARD3B, AR, LY6G6D, CFTR, H3C6, RGS7	432	684	20887	0.918924	1	1	0.97561
GOTERM_CC_DIRECT	GO:0005801~cis-Golgi network	2	0.444444	0.763326	GOLGA8M, RETREG1	432	69	20887	1.40144	1	1	0.97561
GOTERM_CC_DIRECT	GO:0005882~intermediate filament	3	0.666667	0.763467	KRT80, GJA1, DES	432	133	20887	1.09059	1	1	0.97561
GOTERM_CC_DIRECT	GO:0016607~nuclear speck	8	1.77778	0.790981	PRKN, AFDN, AR, MSX2, WT1, PLAG1, CHD5, RBM11	432	432	20887	0.895362	1	1	0.97561
GOTERM_CC_DIRECT	GO:0043025~neuronal cell body	7	1.55556	0.795127	SLC25A27, UCHL1, PDE1C, MAOB, KCNN2, ROR2, HTR2A	432	378	20887	0.895362	1	1	0.97561
GOTERM_CC_DIRECT	GO:0005776~autophagosome	2	0.444444	0.808012	SRPX, TBC1D12	432	79	20887	1.22404	1	1	0.97561
GOTERM_CC_DIRECT	GO:1990904~ribonucleoprotein complex	4	0.888889	0.811218	ESRP1, PABPC4L, ELAVL4, MKRN3	432	210	20887	0.920944	1	1	0.97561
GOTERM_CC_DIRECT	GO:0005737~cytoplasm	112	24.8889	0.814724	RAB3B, SH3GL3, IRS1, WWC1, NUDT11, GJA1, RPS6KA6, SALL4, PLS3, GYG2, PPFIA2, PHLDA3, RGS7, PKNOX2, MAGI1, CD96, LIMCH1, FBXO17, MAGI2, ANK2, SHTN1, AR, ALDH3A1, LIX1, PRKD1, CFTR, NECAB1, INTU, ARHGEF25, SH2D2A, LYPD6, KALRN, BAG3, ADGRG6, CFAP69, MAP3K21, MPDZ, MARK1, GSTM3, CEP112, ARPP21, SYT1, NEBL, DCDC2, DNAJC12, DCLK2, DHCR24, ALOX15B, PBX1, HRNR, GULP1, FERMT1, CPEB1, PRXL2A, PKIA, WNK2, …	432	5754	20887	0.94111	1	1	0.97561
GOTERM_CC_DIRECT	GO:0005758~mitochondrial intermembrane space	2	0.444444	0.837617	FKBP10, GATM	432	87	20887	1.11148	1	1	0.97561
GOTERM_CC_DIRECT	GO:0016604~nuclear body	6	1.33333	0.847901	MYCT1, PLEKHH2, EYA1, ESRP1, NCAM2, RETREG1	432	348	20887	0.833613	1	1	0.97561
GOTERM_CC_DIRECT	GO:0035578~azurophil granule lumen	2	0.444444	0.850664	FRK, HRNR	432	91	20887	1.06263	1	1	0.97561
GOTERM_CC_DIRECT	GO:0031594~neuromuscular junction	2	0.444444	0.853759	NLGN1, DES	432	92	20887	1.05108	1	1	0.97561
GOTERM_CC_DIRECT	GO:0005643~nuclear pore	2	0.444444	0.8683	CHMP4C, NUP62CL	432	97	20887	0.996898	1	1	0.97561
GOTERM_CC_DIRECT	GO:0005575~cellular_component	7	1.55556	0.87062	ASCL5, ENTREP1, GALNT5, ARPP21, MOCOS, MAP3K21, ENO4	432	422	20887	0.802007	1	1	0.97561
GOTERM_CC_DIRECT	GO:0032580~Golgi cisterna membrane	2	0.444444	0.878887	GOLGA8M, CHSY3	432	101	20887	0.957417	1	1	0.97561
GOTERM_CC_DIRECT	GO:0000932~P-body	2	0.444444	0.878887	CPEB1, FAM184A	432	101	20887	0.957417	1	1	0.97561
GOTERM_CC_DIRECT	GO:0032587~ruffle membrane	2	0.444444	0.881399	FERMT1, WWC1	432	102	20887	0.94803	1	1	0.97561
GOTERM_CC_DIRECT	GO:0031982~vesicle	3	0.666667	0.886831	RAB3B, PACRG, DYNC1I1	432	179	20887	0.810327	1	1	0.97561
GOTERM_CC_DIRECT	GO:0005811~lipid droplet	2	0.444444	0.895412	STARD13, EDA	432	108	20887	0.895362	1	1	0.97561
GOTERM_CC_DIRECT	GO:0016605~PML body	2	0.444444	0.901786	TENM2, PPARGC1A	432	111	20887	0.871163	1	1	0.97561
GOTERM_CC_DIRECT	GO:0030496~midbody	3	0.666667	0.908914	CHMP4C, CRMP1, GEM	432	192	20887	0.755462	1	1	0.97561
GOTERM_CC_DIRECT	GO:0055038~recycling endosome membrane	2	0.444444	0.909687	ENTREP1, CFTR	432	115	20887	0.840862	1	1	0.97561
GOTERM_CC_DIRECT	GO:0016323~basolateral plasma membrane	4	0.888889	0.918262	ST14, SLC7A8, ANK2, ATP6V1B1	432	269	20887	0.718952	1	1	0.97561
GOTERM_CC_DIRECT	GO:0031514~motile cilium	2	0.444444	0.931239	INTU, DNAH5	432	128	20887	0.755462	1	1	0.97561
GOTERM_CC_DIRECT	GO:0030659~cytoplasmic vesicle membrane	2	0.444444	0.931239	NSG2, NMNAT2	432	128	20887	0.755462	1	1	0.97561
GOTERM_CC_DIRECT	GO:0045121~membrane raft	3	0.666667	0.934043	GJA1, CAV2, LYPD6	432	211	20887	0.687434	1	1	0.97561
GOTERM_CC_DIRECT	GO:0005829~cytosol	104	23.1111	0.939828	ALDH1L1, IRS1, WWC1, GPR63, PREX2, NUDT11, SYDE2, GRIP1, RIMS1, GJA1, RPS6KA6, DUOXA2, PABPC4L, PLS3, GYG2, PPFIA2, RGS7, MSX2, FBXO17, ANK2, AR, ALDH3A1, PARD3, CHMP4C, PRKD1, STEAP2, CFTR, EPHA3, NECAB1, MAGEL2, PDE1C, MAOA, ARHGEF25, SH2D2A, KALRN, BAG3, EPB41L1, PPARGC1A, TBC1D8B, GSTM3, STARD13, STAC, NR2F1, LIF, DCDC2, ALOX15B, FERMT1, AFDN, CPEB1, PPFIBP2, NBEA, WNK2, MYF6, AMOTL1, PBOV1, …	432	5649	20887	0.890131	1	1	0.97561
GOTERM_CC_DIRECT	GO:0000786~nucleosome	2	0.444444	0.950853	H2AC25, H3C6	432	144	20887	0.671521	1	1	0.97561
GOTERM_CC_DIRECT	GO:0031902~late endosome membrane	2	0.444444	0.956671	ENTREP1, LAPTM4B	432	150	20887	0.64466	1	1	0.97561
GOTERM_CC_DIRECT	GO:0001650~fibrillar center	2	0.444444	0.958454	RPS6KA6, RGS22	432	152	20887	0.636178	1	1	0.97561
GOTERM_CC_DIRECT	GO:0072562~blood microparticle	3	0.666667	0.958714	PROS1, PON1, FN1	432	238	20887	0.609448	1	1	0.97561
GOTERM_CC_DIRECT	GO:1903561~extracellular vesicle	2	0.444444	0.963374	SLC39A12, F5	432	158	20887	0.612019	1	1	0.97561
GOTERM_CC_DIRECT	GO:0005667~transcription regulator complex	3	0.666667	0.964135	RBPJL, ARNT2, MSX2	432	246	20887	0.589629	1	1	0.97561
GOTERM_CC_DIRECT	GO:0005765~lysosomal membrane	5	1.11111	0.968272	LAPTM4B, CHMP4C, PCSK9, TMEM150C, CFTR	432	403	20887	0.59987	1	1	0.97561
GOTERM_CC_DIRECT	GO:0005813~centrosome	9	2	0.968925	ARHGEF10, CEP112, PLAG1, MAGI2, CCDC42, CRMP1, FIGN, NINL, ANKRD7	432	671	20887	0.648503	1	1	0.97561
GOTERM_CC_DIRECT	GO:0000776~kinetochore	2	0.444444	0.969685	CHMP4C, DYNC1I1	432	167	20887	0.579036	1	1	0.97561
GOTERM_CC_DIRECT	GO:0005814~centriole	2	0.444444	0.975945	INTU, MAGI2	432	178	20887	0.543253	1	1	0.975945
GOTERM_CC_DIRECT	GO:0036064~ciliary basal body	2	0.444444	0.976936	EVC, INTU	432	180	20887	0.537217	1	1	0.976936
GOTERM_CC_DIRECT	GO:0005739~mitochondrion	20	4.44444	0.992629	PRKN, ALDH1L1, MAOB, MAOA, TUSC3, MMP2, PLAAT1, OGDHL, ANK2, SLC25A27, CYB5R2, RPS6KA6, GATM, GJA1, ARMCX2, IFI27, MOBP, PERP, PRODH, AASS	432	1485	20887	0.651172	1	1	0.992629
GOTERM_CC_DIRECT	GO:0010008~endosome membrane	2	0.444444	0.997533	STEAP2, CFTR	432	286	20887	0.338109	1	1	0.997533
GOTERM_CC_DIRECT	GO:0005743~mitochondrial inner membrane	4	0.888889	0.998208	SLC25A27, GATM, MOCOS, PRODH	432	501	20887	0.386024	1	1	0.998208
GOTERM_CC_DIRECT	GO:0005634~nucleus	102	22.6667	0.998301	IRS1, WWC1, NUDT11, GJA1, SALL4, PABPC4L, PKNOX2, MORC4, HFM1, MSX2, MAGI2, FOXP2, GEM, AR, ZSCAN23, ALPK3, PRKD1, CFTR, ZBED9, MAGEL2, KHDRBS3, KLK1, GLIS3, CYB5R2, ZFP57, BAG3, ZBED2, PCDHA2, PPARGC1A, RBM11, H3C6, GSTM3, CAV2, NR2F1, HMGA2, ESRRG, DHCR24, SMARCA1, ALOX15B, PBX1, HRNR, CPEB1, H2AC25, NBEA, PKIA, MYF6, ZNF532, TENM2, CSRNP3, CHD5, FMN1, TRIM7, ZNF385D, AASS, NKX3-1, PACRG, MMP2,…	432	6175	20887	0.798648	1	1	0.998301
GOTERM_CC_DIRECT	GO:0005759~mitochondrial matrix	3	0.666667	0.998585	OGDHL, PRODH, AASS	432	421	20887	0.344534	1	1	0.998585
GOTERM_CC_DIRECT	GO:0005654~nucleoplasm	59	13.1111	0.999507	GPSM1, IRS1, GPR63, HNF4G, CHD5, PWP2, CDH6, GJA1, UCHL1, RPS6KA6, SALL4, PHACTR3, SCN5A, ANKRD7, PKNOX2, NKX3-1, MAGI1, DENND2C, MORC4, DNTT, NAV2, PYGO1, AR, DPPA4, ESRP1, RBM24, EPHA3, NECAB1, PLEKHH2, KHDRBS3, PLAG1, SYNPO2, KALRN, PPM1E, MYCT1, BAG3, PRODH, PPARGC1A, RBM11, H3C6, ARNT2, EYA1, GREB1, NR2F1, HMGA2, ESRRG, SMARCA1, POU4F1, TBX18, ASS1, PBX1, AFDN, CPEB1, WT1, NOVA1, KLF9, MYF6,…	432	4030	20887	0.707847	1	1	0.999507
GOTERM_CC_DIRECT	GO:0005730~nucleolus	7	1.55556	1	MAGI1, RPS6KA6, WT1, NOVA1, SCN5A, PPM1E, RETREG1	432	1400	20887	0.241748	1	1	1
GOTERM_CC_DIRECT	GO:0030140~trans-Golgi network transport vesicle	1	0.222222	1	STEAP2	432	20	20887	2.41748	1	1	1
GOTERM_CC_DIRECT	GO:0016935~glycine-gated chloride channel complex	1	0.222222	1	GLRB	432	2	20887	24.1748	1	1	1
GOTERM_CC_DIRECT	GO:0097440~apical dendrite	1	0.222222	1	ELAVL4	432	16	20887	3.02185	1	1	1
GOTERM_CC_DIRECT	GO:0010494~cytoplasmic stress granule	1	0.222222	1	PABPC4L	432	98	20887	0.493363	1	1	1
GOTERM_CC_DIRECT	GO:0036157~outer dynein arm	1	0.222222	1	DNAH5	432	11	20887	4.39541	1	1	1
GOTERM_CC_DIRECT	GO:0098850~extrinsic component of synaptic vesicle membrane	1	0.222222	1	ATP6V1B1	432	12	20887	4.02913	1	1	1
GOTERM_CC_DIRECT	GO:0005637~nuclear inner membrane	1	0.222222	1	IFI27	432	59	20887	0.819484	1	1	1
GOTERM_CC_DIRECT	GO:0005777~peroxisome	1	0.222222	1	AGXT	432	111	20887	0.435581	1	1	1
GOTERM_CC_DIRECT	GO:0032426~stereocilium tip	1	0.222222	1	TMC1	432	21	20887	2.30236	1	1	1
GOTERM_CC_DIRECT	GO:1990909~Wnt signalosome	1	0.222222	1	FZD1	432	13	20887	3.7192	1	1	1
GOTERM_CC_DIRECT	GO:0000922~spindle pole	1	0.222222	1	DYNC1I1	432	146	20887	0.331161	1	1	1
GOTERM_CC_DIRECT	GO:0005922~connexin complex	1	0.222222	1	GJA1	432	21	20887	2.30236	1	1	1
GOTERM_CC_DIRECT	GO:0060201~clathrin-sculpted acetylcholine transport vesicle membrane	1	0.222222	1	SYT1	432	3	20887	16.1165	1	1	1
GOTERM_CC_DIRECT	GO:0000151~ubiquitin ligase complex	1	0.222222	1	PRKN	432	115	20887	0.420431	1	1	1
GOTERM_CC_DIRECT	GO:0005740~mitochondrial envelope	1	0.222222	1	MAOB	432	9	20887	5.37217	1	1	1
GOTERM_CC_DIRECT	GO:0019005~SCF ubiquitin ligase complex	1	0.222222	1	FBXO17	432	69	20887	0.700718	1	1	1
GOTERM_CC_DIRECT	GO:0031253~cell projection membrane	1	0.222222	1	BVES	432	12	20887	4.02913	1	1	1
GOTERM_CC_DIRECT	GO:1990324~collagen type XXVI trimer	1	0.222222	1	COL26A1	432	1	20887	48.3495	1	1	1
GOTERM_CC_DIRECT	GO:0016469~proton-transporting two-sector ATPase complex	1	0.222222	1	ATP6V1B1	432	5	20887	9.66991	1	1	1
GOTERM_CC_DIRECT	GO:0097381~photoreceptor disc membrane	1	0.222222	1	PCDHB13	432	26	20887	1.8596	1	1	1
GOTERM_CC_DIRECT	GO:0051233~spindle midzone	1	0.222222	1	GEM	432	28	20887	1.72677	1	1	1
GOTERM_CC_DIRECT	GO:0030904~retromer complex	1	0.222222	1	MAGEL2	432	21	20887	2.30236	1	1	1
GOTERM_CC_DIRECT	GO:0060091~kinocilium	1	0.222222	1	DCDC2	432	9	20887	5.37217	1	1	1
GOTERM_CC_DIRECT	GO:0005815~microtubule organizing center	1	0.222222	1	DCDC2	432	63	20887	0.767453	1	1	1
GOTERM_CC_DIRECT	GO:0030133~transport vesicle	1	0.222222	1	CAV2	432	99	20887	0.488379	1	1	1
GOTERM_CC_DIRECT	GO:0070083~clathrin-sculpted monoamine transport vesicle membrane	1	0.222222	1	SYT1	432	5	20887	9.66991	1	1	1
GOTERM_CC_DIRECT	GO:0043198~dendritic shaft	1	0.222222	1	HTR2A	432	43	20887	1.12441	1	1	1
GOTERM_CC_DIRECT	GO:0097228~sperm principal piece	1	0.222222	1	CCDC42	432	35	20887	1.38142	1	1	1
GOTERM_CC_DIRECT	GO:0120216~matrilin complex	1	0.222222	1	MATN3	432	4	20887	12.0874	1	1	1
GOTERM_CC_DIRECT	GO:0098635~protein complex involved in cell-cell adhesion	1	0.222222	1	NLGN1	432	4	20887	12.0874	1	1	1
GOTERM_CC_DIRECT	GO:0000791~euchromatin	1	0.222222	1	DNTT	432	64	20887	0.755462	1	1	1
GOTERM_CC_DIRECT	GO:0030117~membrane coat	1	0.222222	1	AP3B2	432	16	20887	3.02185	1	1	1
GOTERM_CC_DIRECT	GO:0017059~serine palmitoyltransferase complex	1	0.222222	1	SPTLC3	432	8	20887	6.04369	1	1	1
GOTERM_CC_DIRECT	GO:0016460~myosin II complex	1	0.222222	1	LIMCH1	432	33	20887	1.46514	1	1	1
GOTERM_CC_DIRECT	GO:0030123~AP-3 adaptor complex	1	0.222222	1	AP3B2	432	13	20887	3.7192	1	1	1
GOTERM_CC_DIRECT	GO:1903143~adrenomedullin receptor complex	1	0.222222	1	RAMP3	432	3	20887	16.1165	1	1	1
GOTERM_CC_DIRECT	GO:0034366~spherical high-density lipoprotein particle	1	0.222222	1	PON1	432	8	20887	6.04369	1	1	1
GOTERM_CC_DIRECT	GO:0001917~photoreceptor inner segment	1	0.222222	1	MAGI2	432	71	20887	0.680979	1	1	1
GOTERM_CC_DIRECT	GO:0031528~microvillus membrane	1	0.222222	1	SLC7A8	432	34	20887	1.42205	1	1	1
GOTERM_CC_DIRECT	GO:0099192~cerebellar Golgi cell to granule cell synapse	1	0.222222	1	NBEA	432	2	20887	24.1748	1	1	1
GOTERM_CC_DIRECT	GO:0016471~vacuolar proton-transporting V-type ATPase complex	1	0.222222	1	ATP6V1B1	432	15	20887	3.2233	1	1	1
GOTERM_CC_DIRECT	GO:0031209~SCAR complex	1	0.222222	1	WASF3	432	13	20887	3.7192	1	1	1
GOTERM_CC_DIRECT	GO:0031430~M band	1	0.222222	1	ANK2	432	28	20887	1.72677	1	1	1
GOTERM_CC_DIRECT	GO:0099154~serotonergic synapse	1	0.222222	1	HTR1B	432	2	20887	24.1748	1	1	1
GOTERM_CC_DIRECT	GO:0035580~specific granule lumen	1	0.222222	1	FRK	432	63	20887	0.767453	1	1	1
GOTERM_CC_DIRECT	GO:0101031~protein folding chaperone complex	1	0.222222	1	BAG3	432	33	20887	1.46514	1	1	1
GOTERM_CC_DIRECT	GO:0005891~voltage-gated calcium channel complex	1	0.222222	1	CACHD1	432	27	20887	1.79072	1	1	1
GOTERM_CC_DIRECT	GO:0002080~acrosomal membrane	1	0.222222	1	CAV2	432	28	20887	1.72677	1	1	1
GOTERM_CC_DIRECT	GO:0016581~NuRD complex	1	0.222222	1	CHD5	432	18	20887	2.68609	1	1	1
GOTERM_CC_DIRECT	GO:0005782~peroxisomal matrix	1	0.222222	1	AGXT	432	52	20887	0.929799	1	1	1
GOTERM_CC_DIRECT	GO:1990752~microtubule end	1	0.222222	1	NAV3	432	5	20887	9.66991	1	1	1
GOTERM_CC_DIRECT	GO:0030867~rough endoplasmic reticulum membrane	1	0.222222	1	PLOD2	432	10	20887	4.83495	1	1	1
GOTERM_CC_DIRECT	GO:0032432~actin filament bundle	1	0.222222	1	PLS3	432	17	20887	2.84409	1	1	1
GOTERM_CC_DIRECT	GO:0005899~insulin receptor complex	1	0.222222	1	IRS1	432	4	20887	12.0874	1	1	1
GOTERM_CC_DIRECT	GO:0099092~postsynaptic density, intracellular component	1	0.222222	1	SH3GL3	432	17	20887	2.84409	1	1	1
GOTERM_CC_DIRECT	GO:1990124~messenger ribonucleoprotein complex	1	0.222222	1	CPEB1	432	9	20887	5.37217	1	1	1
GOTERM_CC_DIRECT	GO:0002095~caveolar macromolecular signaling complex	1	0.222222	1	CAV2	432	2	20887	24.1748	1	1	1
GOTERM_CC_DIRECT	GO:1990674~Golgi cis cisterna membrane	1	0.222222	1	NSG2	432	3	20887	16.1165	1	1	1
GOTERM_CC_DIRECT	GO:0031965~nuclear membrane	1	0.222222	1	EPHA3	432	264	20887	0.183142	1	1	1
GOTERM_CC_DIRECT	GO:0097413~Lewy body	1	0.222222	1	PRKN	432	5	20887	9.66991	1	1	1
GOTERM_CC_DIRECT	GO:0045095~keratin filament	1	0.222222	1	KRT80	432	103	20887	0.469413	1	1	1
GOTERM_CC_DIRECT	GO:0036020~endolysosome membrane	1	0.222222	1	PCSK9	432	20	20887	2.41748	1	1	1
GOTERM_CC_DIRECT	GO:0034388~Pwp2p-containing subcomplex of 90S preribosome	1	0.222222	1	PWP2	432	6	20887	8.05826	1	1	1
GOTERM_CC_DIRECT	GO:0090543~Flemming body	1	0.222222	1	CHMP4C	432	34	20887	1.42205	1	1	1
GOTERM_CC_DIRECT	GO:0005790~smooth endoplasmic reticulum	1	0.222222	1	PLCB4	432	25	20887	1.93398	1	1	1
GOTERM_CC_DIRECT	GO:0043209~myelin sheath	1	0.222222	1	CA2	432	33	20887	1.46514	1	1	1
GOTERM_CC_DIRECT	GO:0008180~COP9 signalosome	1	0.222222	1	AMOTL1	432	45	20887	1.07443	1	1	1
GOTERM_CC_DIRECT	GO:0031526~brush border membrane	1	0.222222	1	SLC6A19	432	62	20887	0.779831	1	1	1
GOTERM_CC_DIRECT	GO:0042627~chylomicron	1	0.222222	1	LPL	432	14	20887	3.45354	1	1	1
GOTERM_CC_DIRECT	GO:0016589~NURF complex	1	0.222222	1	SMARCA1	432	8	20887	6.04369	1	1	1
GOTERM_CC_DIRECT	GO:0032588~trans-Golgi network membrane	1	0.222222	1	NSG2	432	113	20887	0.427872	1	1	1
GOTERM_CC_DIRECT	GO:0097730~non-motile cilium	1	0.222222	1	CFAP69	432	34	20887	1.42205	1	1	1
GOTERM_CC_DIRECT	GO:0097443~sorting endosome	1	0.222222	1	NRP1	432	6	20887	8.05826	1	1	1
GOTERM_CC_DIRECT	GO:0005819~spindle	1	0.222222	1	CRMP1	432	153	20887	0.31601	1	1	1
GOTERM_CC_DIRECT	GO:0098690~glycinergic synapse	1	0.222222	1	GLRB	432	8	20887	6.04369	1	1	1
GOTERM_CC_DIRECT	GO:0030665~clathrin-coated vesicle membrane	1	0.222222	1	AP3B2	432	31	20887	1.55966	1	1	1
GOTERM_CC_DIRECT	GO:0071953~elastic fiber	1	0.222222	1	FBLN1	432	5	20887	9.66991	1	1	1
GOTERM_CC_DIRECT	GO:0042584~chromaffin granule membrane	1	0.222222	1	SYT1	432	9	20887	5.37217	1	1	1
GOTERM_CC_DIRECT	GO:0008250~oligosaccharyltransferase complex	1	0.222222	1	TUSC3	432	14	20887	3.45354	1	1	1
GOTERM_CC_DIRECT	GO:0001750~photoreceptor outer segment	1	0.222222	1	MAGI2	432	69	20887	0.700718	1	1	1
GOTERM_CC_DIRECT	GO:0098983~symmetric, GABA-ergic, inhibitory synapse	1	0.222222	1	NLGN4Y	432	4	20887	12.0874	1	1	1
GOTERM_CC_DIRECT	GO:0097708~intracellular vesicle	1	0.222222	1	AP3B2	432	19	20887	2.54471	1	1	1
GOTERM_CC_DIRECT	GO:0008076~voltage-gated potassium channel complex	1	0.222222	1	KCNIP3	432	88	20887	0.549427	1	1	1
GOTERM_CC_DIRECT	GO:0044613~nuclear pore central transport channel	1	0.222222	1	NUP62CL	432	7	20887	6.90708	1	1	1
GOTERM_CC_DIRECT	GO:0097543~ciliary inversin compartment	1	0.222222	1	ANKRD63	432	10	20887	4.83495	1	1	1
GOTERM_CC_DIRECT	GO:1902494~catalytic complex	1	0.222222	1	LPL	432	24	20887	2.01456	1	1	1
GOTERM_CC_DIRECT	GO:0044297~cell body	1	0.222222	1	PACRG	432	76	20887	0.636178	1	1	1
GOTERM_CC_DIRECT	GO:0005791~rough endoplasmic reticulum	1	0.222222	1	LRAT	432	34	20887	1.42205	1	1	1
GOTERM_CC_DIRECT	GO:0005840~ribosome	1	0.222222	1	ELAVL4	432	118	20887	0.409742	1	1	1
GOTERM_CC_DIRECT	GO:0016327~apicolateral plasma membrane	1	0.222222	1	MPDZ	432	24	20887	2.01456	1	1	1
GOTERM_CC_DIRECT	GO:0034364~high-density lipoprotein particle	1	0.222222	1	PON1	432	24	20887	2.01456	1	1	1
GOTERM_CC_DIRECT	GO:0061202~clathrin-sculpted gamma-aminobutyric acid transport vesicle membrane	1	0.222222	1	SYT1	432	8	20887	6.04369	1	1	1
GOTERM_CC_DIRECT	GO:0005875~microtubule associated complex	1	0.222222	1	SHTN1	432	49	20887	0.986725	1	1	1
GOTERM_CC_DIRECT	GO:0005774~vacuolar membrane	1	0.222222	1	SLC22A17	432	23	20887	2.10215	1	1	1
GOTERM_CC_DIRECT	GO:0032040~small-subunit processome	1	0.222222	1	PWP2	432	77	20887	0.627916	1	1	1
GOTERM_CC_DIRECT	GO:0031232~extrinsic component of external side of plasma membrane	1	0.222222	1	PCSK9	432	3	20887	16.1165	1	1	1
GOTERM_CC_DIRECT	GO:0044853~plasma membrane raft	1	0.222222	1	CAV2	432	35	20887	1.38142	1	1	1
GOTERM_CC_DIRECT	GO:0005577~fibrinogen complex	1	0.222222	1	FN1	432	8	20887	6.04369	1	1	1
GOTERM_CC_DIRECT	GO:0000800~lateral element	1	0.222222	1	MEI4	432	16	20887	3.02185	1	1	1
GOTERM_CC_DIRECT	GO:0017119~Golgi transport complex	1	0.222222	1	FBLN1	432	20	20887	2.41748	1	1	1
GOTERM_CC_DIRECT	GO:0000228~nuclear chromosome	1	0.222222	1	HMGA2	432	27	20887	1.79072	1	1	1
GOTERM_CC_DIRECT	GO:0042641~actomyosin	1	0.222222	1	CDC42BPA	432	10	20887	4.83495	1	1	1
GOTERM_CC_DIRECT	GO:0160112~axonemal B tubule inner sheath	1	0.222222	1	PACRG	432	11	20887	4.39541	1	1	1
GOTERM_CC_DIRECT	GO:0097728~9+0 motile cilium	1	0.222222	1	DNAH5	432	5	20887	9.66991	1	1	1
GOTERM_CC_DIRECT	GO:0033269~internode region of axon	1	0.222222	1	PARD3	432	4	20887	12.0874	1	1	1
GOTERM_CC_DIRECT	GO:1990140~molybdopterin synthase complex	1	0.222222	1	MOCS1	432	2	20887	24.1748	1	1	1
GOTERM_CC_DIRECT	GO:0042470~melanosome	1	0.222222	1	MMP14	432	104	20887	0.464899	1	1	1
GOTERM_CC_DIRECT	GO:0000407~phagophore assembly site	1	0.222222	1	SNX7	432	31	20887	1.55966	1	1	1
GOTERM_CC_DIRECT	GO:0036457~keratohyalin granule	1	0.222222	1	HRNR	432	4	20887	12.0874	1	1	1
GOTERM_CC_DIRECT	GO:1904949~ATPase complex	1	0.222222	1	SMARCA1	432	8	20887	6.04369	1	1	1
GOTERM_CC_DIRECT	GO:0005905~clathrin-coated pit	1	0.222222	1	ACKR3	432	63	20887	0.767453	1	1	1
GOTERM_CC_DIRECT	GO:0034751~aryl hydrocarbon receptor complex	1	0.222222	1	ARNT2	432	9	20887	5.37217	1	1	1
GOTERM_CC_DIRECT	GO:1990452~Parkin-FBXW7-Cul1 ubiquitin ligase complex	1	0.222222	1	PRKN	432	3	20887	16.1165	1	1	1
GOTERM_CC_DIRECT	GO:0043292~contractile muscle fiber	1	0.222222	1	GJA1	432	7	20887	6.90708	1	1	1
GOTERM_CC_DIRECT	GO:0097512~cardiac myofibril	1	0.222222	1	DES	432	6	20887	8.05826	1	1	1
GOTERM_CC_DIRECT	GO:0030666~endocytic vesicle membrane	1	0.222222	1	WNT5A	432	74	20887	0.653372	1	1	1
GOTERM_CC_DIRECT	GO:0031091~platelet alpha granule	1	0.222222	1	F5	432	16	20887	3.02185	1	1	1
GOTERM_CC_DIRECT	GO:0045252~oxoglutarate dehydrogenase complex	1	0.222222	1	OGDHL	432	12	20887	4.02913	1	1	1
GOTERM_CC_DIRECT	GO:0150058~amylin receptor complex 3	1	0.222222	1	RAMP3	432	2	20887	24.1748	1	1	1
GOTERM_CC_DIRECT	GO:1990667~PCSK9-AnxA2 complex	1	0.222222	1	PCSK9	432	2	20887	24.1748	1	1	1
GOTERM_CC_DIRECT	GO:0070161~anchoring junction	1	0.222222	1	DUOX2	432	54	20887	0.895362	1	1	1
GOTERM_CC_DIRECT	GO:0000015~phosphopyruvate hydratase complex	1	0.222222	1	ENO4	432	6	20887	8.05826	1	1	1
GOTERM_CC_DIRECT	GO:0036464~cytoplasmic ribonucleoprotein granule	1	0.222222	1	DYNC1I1	432	83	20887	0.582525	1	1	1
GOTERM_CC_DIRECT	GO:0097487~multivesicular body, internal vesicle	1	0.222222	1	LAPTM4B	432	5	20887	9.66991	1	1	1
GOTERM_CC_DIRECT	GO:0034361~very-low-density lipoprotein particle	1	0.222222	1	LPL	432	21	20887	2.30236	1	1	1
GOTERM_CC_DIRECT	GO:0098845~postsynaptic endosome	1	0.222222	1	SH3GL3	432	4	20887	12.0874	1	1	1
GOTERM_CC_DIRECT	GO:0044305~calyx of Held	1	0.222222	1	HTR1B	432	18	20887	2.68609	1	1	1
GOTERM_CC_DIRECT	GO:0031672~A band	1	0.222222	1	ANK2	432	13	20887	3.7192	1	1	1
GOTERM_CC_DIRECT	GO:0043541~UDP-N-acetylglucosamine transferase complex	1	0.222222	1	UGT3A2	432	6	20887	8.05826	1	1	1
GOTERM_CC_DIRECT	GO:0031674~I band	1	0.222222	1	NEBL	432	24	20887	2.01456	1	1	1
GOTERM_CC_DIRECT	GO:0000221~vacuolar proton-transporting V-type ATPase, V1 domain	1	0.222222	1	ATP6V1B1	432	12	20887	4.02913	1	1	1
GOTERM_CC_DIRECT	GO:0051286~cell tip	1	0.222222	1	DES	432	10	20887	4.83495	1	1	1
GOTERM_CC_DIRECT	GO:0005921~gap junction	1	0.222222	1	GJA1	432	20	20887	2.41748	1	1	1
GOTERM_CC_DIRECT	GO:0120157~PAR polarity complex	1	0.222222	1	PARD3	432	6	20887	8.05826	1	1	1
GOTERM_CC_DIRECT	GO:0017146~NMDA selective glutamate receptor complex	1	0.222222	1	GRIN1	432	10	20887	4.83495	1	1	1
GOTERM_CC_DIRECT	GO:0032433~filopodium tip	1	0.222222	1	NLGN1	432	21	20887	2.30236	1	1	1
GOTERM_CC_DIRECT	GO:0044354~macropinosome	1	0.222222	1	MMP14	432	7	20887	6.90708	1	1	1
GOTERM_CC_DIRECT	GO:0005793~endoplasmic reticulum-Golgi intermediate compartment	1	0.222222	1	FN1	432	81	20887	0.596908	1	1	1
GOTERM_CC_DIRECT	GO:0005614~interstitial matrix	1	0.222222	1	NAV2	432	12	20887	4.02913	1	1	1
GOTERM_CC_DIRECT	GO:0005868~cytoplasmic dynein complex	1	0.222222	1	DYNC1I1	432	25	20887	1.93398	1	1	1
GOTERM_CC_DIRECT	GO:0060203~clathrin-sculpted glutamate transport vesicle membrane	1	0.222222	1	SYT1	432	4	20887	12.0874	1	1	1
GOTERM_CC_DIRECT	GO:0043020~NADPH oxidase complex	1	0.222222	1	DUOX2	432	19	20887	2.54471	1	1	1
GOTERM_CC_DIRECT	GO:0005583~fibrillar collagen trimer	1	0.222222	1	COL27A1	432	2	20887	24.1748	1	1	1
GOTERM_CC_DIRECT	GO:0005879~axonemal microtubule	1	0.222222	1	PACRG	432	42	20887	1.15118	1	1	1
GOTERM_CC_DIRECT	GO:0005828~kinetochore microtubule	1	0.222222	1	CHMP4C	432	23	20887	2.10215	1	1	1
GOTERM_CC_DIRECT	GO:0016592~mediator complex	1	0.222222	1	AR	432	42	20887	1.15118	1	1	1
GOTERM_CC_DIRECT	GO:0090734~site of DNA damage	1	0.222222	1	NKX3-1	432	42	20887	1.15118	1	1	1
GOTERM_CC_DIRECT	GO:0098890~extrinsic component of postsynaptic membrane	1	0.222222	1	NBEA	432	4	20887	12.0874	1	1	1
GOTERM_CC_DIRECT	GO:0005640~nuclear outer membrane	1	0.222222	1	NAV3	432	33	20887	1.46514	1	1	1
GOTERM_CC_DIRECT	GO:0030016~myofibril	1	0.222222	1	ARHGEF25	432	35	20887	1.38142	1	1	1
GOTERM_CC_DIRECT	GO:0035985~senescence-associated heterochromatin focus	1	0.222222	1	HMGA2	432	3	20887	16.1165	1	1	1
GOTERM_CC_DIRECT	GO:0005641~nuclear envelope lumen	1	0.222222	1	PLAAT1	432	11	20887	4.39541	1	1	1
GOTERM_CC_DIRECT	GO:0099073~mitochondrion-derived vesicle	1	0.222222	1	PRKN	432	3	20887	16.1165	1	1	1
GOTERM_CC_DIRECT	GO:1990666~PCSK9-LDLR complex	1	0.222222	1	PCSK9	432	2	20887	24.1748	1	1	1
GOTERM_CC_DIRECT	GO:0032281~AMPA glutamate receptor complex	1	0.222222	1	VWC2L	432	26	20887	1.8596	1	1	1
GOTERM_CC_DIRECT	GO:0005694~chromosome	1	0.222222	1	MEI4	432	254	20887	0.190353	1	1	1
GOTERM_CC_DIRECT	GO:0120212~sperm head-tail coupling apparatus	1	0.222222	1	CCDC42	432	15	20887	3.2233	1	1	1
GOTERM_CC_DIRECT	GO:0044295~axonal growth cone	1	0.222222	1	SHTN1	432	32	20887	1.51092	1	1	1
GOTERM_CC_DIRECT	GO:0120001~apical plasma membrane urothelial plaque	1	0.222222	1	UPK1B	432	3	20887	16.1165	1	1	1
GOTERM_CC_DIRECT	GO:0033116~endoplasmic reticulum-Golgi intermediate compartment membrane	1	0.222222	1	F5	432	86	20887	0.562204	1	1	1
GOTERM_CC_DIRECT	GO:0098688~parallel fiber to Purkinje cell synapse	1	0.222222	1	PLCB4	432	21	20887	2.30236	1	1	1
GOTERM_CC_DIRECT	GO:0090571~RNA polymerase II transcription repressor complex	1	0.222222	1	TBX18	432	8	20887	6.04369	1	1	1
GOTERM_CC_DIRECT	GO:0032391~photoreceptor connecting cilium	1	0.222222	1	PCDHB13	432	40	20887	1.20874	1	1	1
GOTERM_CC_DIRECT	GO:0000137~Golgi cis cisterna	1	0.222222	1	GOLGA8M	432	33	20887	1.46514	1	1	1
GOTERM_CC_DIRECT	GO:0071141~SMAD protein complex	1	0.222222	1	HMGA2	432	7	20887	6.90708	1	1	1
GOTERM_CC_DIRECT	GO:0046930~pore complex	1	0.222222	1	AFDN	432	14	20887	3.45354	1	1	1
GOTERM_CC_DIRECT	GO:1902495~transmembrane transporter complex	1	0.222222	1	GLRB	432	44	20887	1.09885	1	1	1
GOTERM_CC_DIRECT	GO:1904930~amphisome membrane	1	0.222222	1	CHMP4C	432	14	20887	3.45354	1	1	1
GOTERM_CC_DIRECT	GO:0090537~CERF complex	1	0.222222	1	SMARCA1	432	2	20887	24.1748	1	1	1
GOTERM_CC_DIRECT	GO:0005902~microvillus	1	0.222222	1	ATP6V1B1	432	74	20887	0.653372	1	1	1
GOTERM_CC_DIRECT	GO:0001669~acrosomal vesicle	1	0.222222	1	SH3GL3	432	132	20887	0.366284	1	1	1
GOTERM_CC_DIRECT	GO:0043034~costamere	1	0.222222	1	ANK2	432	18	20887	2.68609	1	1	1
GOTERM_CC_DIRECT	GO:0033180~proton-transporting V-type ATPase, V1 domain	1	0.222222	1	ATP6V1B1	432	4	20887	12.0874	1	1	1
GOTERM_CC_DIRECT	GO:0035869~ciliary transition zone	1	0.222222	1	INTU	432	35	20887	1.38142	1	1	1
GOTERM_CC_DIRECT	GO:0035686~sperm fibrous sheath	1	0.222222	1	GSTM3	432	7	20887	6.90708	1	1	1
GOTERM_CC_DIRECT	GO:0000815~ESCRT III complex	1	0.222222	1	CHMP4C	432	12	20887	4.02913	1	1	1
GOTERM_CC_DIRECT	GO:0043195~terminal bouton	1	0.222222	1	GRIN1	432	49	20887	0.986725	1	1	1
GOTERM_CC_DIRECT	GO:0005858~axonemal dynein complex	1	0.222222	1	DNAH5	432	17	20887	2.84409	1	1	1
GOTERM_CC_DIRECT	GO:0097729~9+2 motile cilium	1	0.222222	1	DNAH5	432	31	20887	1.55966	1	1	1
GOTERM_CC_DIRECT	GO:0030673~axolemma	1	0.222222	1	ROBO2	432	16	20887	3.02185	1	1	1

## Sheet:  GO_MF padj<0.05
Category	Term	Count	%	PValue	Genes	List Total	Pop Hits	Pop Total	Fold Enrichment	Bonferroni	Benjamini	FDR
GOTERM_MF_DIRECT	GO:0005509~calcium ion binding	51	11.3333	6.59406e-13	FKBP10, TENM2, PROS1, CLGN, CDH6, PCLO, PLS3, NINL, PLA2G12B, VWDE, PCDHA10, PLCB4, CDH10, PLSCR4, DSG2, VWA2, MATN3, NECAB1, PON1, LPL, FBLN1, FSTL1, PCDHA1, PCDHA5, PCDHA4, PCDHA3, PCDHA2, PCDHA9, PCDHA8, DUOX2, PCDHA7, PCDHA6, PLA2G2F, TBC1D8B, CGREF1, SYT3, SYT1, PLA2G2C, KCNIP3, PCDHB13, SYT9, PCDHB10, ALOX15B, DLK1, GRIN1, HRNR, PCDHB2, PCDHB5, PCDHB4, PCDHB3, PCDHB9	412	746	19304	3.20318	4.10123e-10	4.1015e-10	4.1015e-10
GOTERM_MF_DIRECT	GO:0005201~extracellular matrix structural constituent	10	2.22222	0.000898329	SRPX, TINAGL1, COL27A1, PXDN, COL8A2, ANOS1, FN1, FBLN1, CCN1, MATN3	412	117	19304	4.00465	0.428226	0.27938	0.27938
GOTERM_MF_DIRECT	GO:0017154~semaphorin receptor activity	4	0.888889	0.00360315	NRP1, PLXNA2, MET, PLXNA4	412	15	19304	12.4945	0.894095	0.56029	0.56029
GOTERM_MF_DIRECT	GO:0016597~amino acid binding	4	0.888889	0.00360315	DDAH1, SLC6A11, AGXT, ASS1	412	15	19304	12.4945	0.894095	0.56029	0.56029
GOTERM_MF_DIRECT	GO:0005102~signaling receptor binding	17	3.77778	0.00593119	FZD1, TENM2, EDA, MOG, PLA2G2C, TRPC1, LIF, FN1, LPL, VWDE, NRG2, AR, ADCYAP1, GJA1, ANGPTL5, AVP, FRK	412	369	19304	2.1586	0.975281	0.664408	0.664408
GOTERM_MF_DIRECT	GO:0004064~arylesterase activity	3	0.666667	0.00640908	PON3, CA2, PON1	412	6	19304	23.4272	0.981671	0.664408	0.664408
GOTERM_MF_DIRECT	GO:0008013~beta-catenin binding	8	1.77778	0.00919275	CDH6, PRKN, GRIP1, PTPRU, AR, GJA1, CDH10, CTNNA3	412	110	19304	3.40759	0.996799	0.816842	0.816842
GOTERM_MF_DIRECT	GO:0050839~cell adhesion molecule binding	6	1.33333	0.0166876	NLGN4Y, AFDN, NLGN1, TENM2, KIRREL2, DSG2	412	70	19304	4.01609	0.999972	1	1
GOTERM_MF_DIRECT	GO:0048018~receptor ligand activity	6	1.33333	0.017648	BTC, SFRP2, TAFA2, WNT5A, IGF2, EREG	412	71	19304	3.95952	0.999985	1	1
GOTERM_MF_DIRECT	GO:0003779~actin binding	13	2.88889	0.0205557	PRKN, PACRG, PLEKHH2, LIMCH1, SYNPO2, PAWR, FMN1, MOBP, DAAM2, EPB41L1, PHACTR3, WASF3, CAP2	412	287	19304	2.12232	0.999998	1	1
GOTERM_MF_DIRECT	GO:0004879~nuclear receptor activity	5	1.11111	0.0277762	AR, NR2F1, HNF4G, ESRRG, NKX3-1	412	54	19304	4.33837	1	1	1
GOTERM_MF_DIRECT	GO:0005544~calcium-dependent phospholipid binding	5	1.11111	0.0294681	SYT3, PCLO, SYT1, CPNE4, SYT9	412	55	19304	4.25949	1	1	1
GOTERM_MF_DIRECT	GO:0008381~mechanosensitive monoatomic ion channel activity	3	0.666667	0.0302056	TMC1, PIEZO2, TMEM150C	412	13	19304	10.8125	1	1	1
GOTERM_MF_DIRECT	GO:0015171~amino acid transmembrane transporter activity	4	0.888889	0.032613	SLC6A19, SLC7A8, SLC16A2, SLC7A2	412	33	19304	5.67932	1	1	1
GOTERM_MF_DIRECT	GO:0015026~coreceptor activity	5	1.11111	0.0368357	NRP1, RAMP3, ACKR3, ROR2, GPC6	412	59	19304	3.97071	1	1	1
GOTERM_MF_DIRECT	GO:0031005~filamin binding	3	0.666667	0.0395439	NEBL, SYNPO2, CRMP1	412	15	19304	9.37087	1	1	1
GOTERM_MF_DIRECT	GO:0005546~phosphatidylinositol-4,5-bisphosphate binding	6	1.33333	0.0397924	SYT1, PARD3, SYT9, KALRN, MARK1, PHLDA3	412	88	19304	3.19462	1	1	1
GOTERM_MF_DIRECT	GO:0004063~aryldialkylphosphatase activity	2	0.444444	0.0421296	PON3, PON1	412	2	19304	46.8544	1	1	1
GOTERM_MF_DIRECT	GO:0051393~alpha-actinin binding	3	0.666667	0.0445694	MAGI1, SYNPO2, KCNN2	412	16	19304	8.78519	1	1	1
GOTERM_MF_DIRECT	GO:0030297~transmembrane receptor protein tyrosine kinase activator activity	3	0.666667	0.0552729	BTC, IGF2, EREG	412	18	19304	7.80906	1	1	1
GOTERM_MF_DIRECT	GO:0004252~serine-type endopeptidase activity	9	2	0.0619411	ST14, MMP14, PRSS50, KLK1, MMP2, ANOS1, PRSS48, KLK13, PCSK9	412	198	19304	2.12974	1	1	1
GOTERM_MF_DIRECT	GO:0097110~scaffold protein binding	5	1.11111	0.0620725	NLGN4Y, NLGN1, GJA1, CAV2, SCN5A	412	70	19304	3.34674	1	1	1
GOTERM_MF_DIRECT	GO:0102007~acyl-L-homoserine-lactone lactonohydrolase activity	2	0.444444	0.0625257	PON3, PON1	412	3	19304	31.2362	1	1	1
GOTERM_MF_DIRECT	GO:0097621~monoamine oxidase activity	2	0.444444	0.0625257	MAOB, MAOA	412	3	19304	31.2362	1	1	1
GOTERM_MF_DIRECT	GO:0008511~sodium:potassium:chloride symporter activity	2	0.444444	0.0625257	SLC12A3, SLC12A1	412	3	19304	31.2362	1	1	1
GOTERM_MF_DIRECT	GO:0003700~DNA-binding transcription factor activity	18	4	0.0665084	RBPJL, ARNT2, CSRNP3, PLAG1, HNF4G, NR2F1, VAX2, FOXP2, PBX1, AR, WT1, TBX20, KLF9, MYF6, ZNF215, ZNF214, ZNF532, NKX3-1	412	536	19304	1.57347	1	1	1
GOTERM_MF_DIRECT	GO:0030276~clathrin binding	4	0.888889	0.0782017	SYT3, SYT1, SYT9, AP3B2	412	47	19304	3.98761	1	1	1
GOTERM_MF_DIRECT	GO:0052595~aliphatic amine oxidase activity	2	0.444444	0.0824885	MAOB, MAOA	412	4	19304	23.4272	1	1	1
GOTERM_MF_DIRECT	GO:0098882~structural constituent of presynaptic active zone	2	0.444444	0.0824885	PCLO, ERC2	412	4	19304	23.4272	1	1	1
GOTERM_MF_DIRECT	GO:1901702~salt transmembrane transporter activity	2	0.444444	0.0824885	SLC12A3, SLC12A1	412	4	19304	23.4272	1	1	1
GOTERM_MF_DIRECT	GO:0031694~alpha-2A adrenergic receptor binding	2	0.444444	0.102027	UCHL1, ADRB1	412	5	19304	18.7417	1	1	1
GOTERM_MF_DIRECT	GO:0004623~phospholipase A2 activity	3	0.666667	0.105202	PLA2G2F, PLA2G12B, PLAAT1	412	26	19304	5.40627	1	1	1
GOTERM_MF_DIRECT	GO:0001228~DNA-binding transcription activator activity, RNA polymerase II-specific	16	3.55556	0.106517	RBPJL, ASCL5, ARNT2, CSRNP3, PLAG1, GLIS3, HNF4G, ESRRG, MEIS3, POU4F1, PBX1, AR, ZFP57, WT1, TBX20, MYF6	412	493	19304	1.52063	1	1	1
GOTERM_MF_DIRECT	GO:0030165~PDZ domain binding	5	1.11111	0.114752	FZD1, PRKN, NLGN1, ADRB1, CFTR	412	87	19304	2.69278	1	1	1
GOTERM_MF_DIRECT	GO:0008131~primary amine oxidase activity	2	0.444444	0.121151	MAOB, MAOA	412	6	19304	15.6181	1	1	1
GOTERM_MF_DIRECT	GO:0035925~mRNA 3'-UTR AU-rich region binding	3	0.666667	0.126176	CPEB1, ELAVL4, RBM24	412	29	19304	4.847	1	1	1
GOTERM_MF_DIRECT	GO:0005178~integrin binding	7	1.55556	0.132711	FERMT1, MMP14, SFRP2, IGF2, FN1, FBLN1, CCN1	412	162	19304	2.02457	1	1	1
GOTERM_MF_DIRECT	GO:0001965~G-protein alpha-subunit binding	3	0.666667	0.133372	GPSM1, RGS22, RGS7	412	30	19304	4.68544	1	1	1
GOTERM_MF_DIRECT	GO:0005261~monoatomic cation channel activity	3	0.666667	0.133372	TRPC6, TRPC1, PIEZO2	412	30	19304	4.68544	1	1	1
GOTERM_MF_DIRECT	GO:0051015~actin filament binding	9	2	0.135394	SHTN1, FERMT1, AFDN, LRCH2, NEBL, PLS3, CTNNA3, PPP1R9A, PKNOX2	412	237	19304	1.77928	1	1	1
GOTERM_MF_DIRECT	GO:0001968~fibronectin binding	3	0.666667	0.140659	SFRP2, MMP2, FBLN1	412	31	19304	4.53429	1	1	1
GOTERM_MF_DIRECT	GO:0008083~growth factor activity	7	1.55556	0.141108	GDF10, BTC, LIF, IGF2, BMP8B, NRG2, EREG	412	165	19304	1.98776	1	1	1
GOTERM_MF_DIRECT	GO:0030594~neurotransmitter receptor activity	3	0.666667	0.148029	GLRB, HTR1B, HTR2A	412	32	19304	4.3926	1	1	1
GOTERM_MF_DIRECT	GO:0030159~signaling receptor complex adaptor activity	3	0.666667	0.155475	GRIP1, IRS1, MAGI2	412	33	19304	4.25949	1	1	1
GOTERM_MF_DIRECT	GO:0043565~sequence-specific DNA binding	10	2.22222	0.156778	CSRNP3, MSX2, WT1, PLAG1, NR2F1, MEIS3, POU4F1, PPARGC1A, FOXP2, NKX3-1	412	285	19304	1.64401	1	1	1
GOTERM_MF_DIRECT	GO:0015349~thyroid hormone transmembrane transporter activity	2	0.444444	0.158188	SLC7A8, SLC16A2	412	8	19304	11.7136	1	1	1
GOTERM_MF_DIRECT	GO:0042802~identical protein binding	44	9.77778	0.16763	ROBO2, PRKN, NECAB1, SH3GL3, NLGN1, KHDRBS3, MAOB, CRMP1, FBLN1, HTR2A, MIPOL1, PRTG, CLDN23, PLXNA2, PCDHA4, NCAM2, LY6G6D, CTSE, SLC16A2, PCDHA7, CAP2, GSTM3, KIRREL2, SYT1, PNMA5, FN1, ESRRG, OLIG2, SYT9, CDC42BPA, TPD52L1, FOXP2, ASS1, SHTN1, DES, PPFIBP2, IFI27, CLDN14, MKRN3, VWA2, PRKD1, AMOTL1, AGXT, MET	412	1737	19304	1.18687	1	1	1
GOTERM_MF_DIRECT	GO:0001786~phosphatidylserine binding	4	0.888889	0.192502	SYT3, SYT1, SYT9, MARK1	412	71	19304	2.63968	1	1	1
GOTERM_MF_DIRECT	GO:0017147~Wnt-protein binding	3	0.666667	0.193629	FZD1, SFRP2, ROR2	412	38	19304	3.69903	1	1	1
GOTERM_MF_DIRECT	GO:0008483~transaminase activity	2	0.444444	0.193668	SPTLC3, AGXT	412	10	19304	9.37087	1	1	1
GOTERM_MF_DIRECT	GO:0015279~store-operated calcium channel activity	2	0.444444	0.193668	TRPC6, TRPC1	412	10	19304	9.37087	1	1	1
GOTERM_MF_DIRECT	GO:0061629~RNA polymerase II-specific DNA-binding transcription factor binding	7	1.55556	0.199515	AR, IFI27, TBX20, HMGA2, SMARCA1, POU4F1, PPARGC1A	412	184	19304	1.7825	1	1	1
GOTERM_MF_DIRECT	GO:0004714~transmembrane receptor protein tyrosine kinase activity	3	0.666667	0.201403	LTK, NTRK3, ROR2	412	39	19304	3.60418	1	1	1
GOTERM_MF_DIRECT	GO:0044325~transmembrane transporter binding	6	1.33333	0.204739	RIMS1, STAC, TRPC1, SCN7A, ANK2, SCN5A	412	147	19304	1.91242	1	1	1
GOTERM_MF_DIRECT	GO:0030550~acetylcholine receptor inhibitor activity	2	0.444444	0.210844	LY6G6D, LYPD6	412	11	19304	8.51898	1	1	1
GOTERM_MF_DIRECT	GO:0051378~serotonin binding	2	0.444444	0.210844	HTR1B, HTR2A	412	11	19304	8.51898	1	1	1
GOTERM_MF_DIRECT	GO:0052740~1-acyl-2-lysophosphatidylserine acylhydrolase activity	2	0.444444	0.210844	PLAAT1, LPL	412	11	19304	8.51898	1	1	1
GOTERM_MF_DIRECT	GO:0016504~peptidase activator activity	2	0.444444	0.210844	FN1, FBLN1	412	11	19304	8.51898	1	1	1
GOTERM_MF_DIRECT	GO:0008201~heparin binding	7	1.55556	0.212743	NRP1, ANOS1, FN1, LPL, NAV2, CCN1, FSTL1	412	188	19304	1.74458	1	1	1
GOTERM_MF_DIRECT	GO:1990837~sequence-specific double-stranded DNA binding	16	3.55556	0.220692	ARNT2, MSX2, NR2F1, ESRRG, OLIG2, MEIS3, VAX2, POU4F1, TBX18, PBX1, TBX20, MYF6, ZSCAN23, ZNF385D, PKNOX2, NKX3-1	412	560	19304	1.3387	1	1	1
GOTERM_MF_DIRECT	GO:0071949~FAD binding	3	0.666667	0.224917	CYB5R2, DHCR24, PRODH	412	42	19304	3.34674	1	1	1
GOTERM_MF_DIRECT	GO:0016594~glycine binding	2	0.444444	0.227655	GLRB, GRIN1	412	12	19304	7.80906	1	1	1
GOTERM_MF_DIRECT	GO:0052739~phosphatidylserine 1-acylhydrolase activity	2	0.444444	0.227655	PLAAT1, LPL	412	12	19304	7.80906	1	1	1
GOTERM_MF_DIRECT	GO:0034056~estrogen response element binding	2	0.444444	0.227655	AR, ESRRG	412	12	19304	7.80906	1	1	1
GOTERM_MF_DIRECT	GO:0070679~inositol 1,4,5 trisphosphate binding	2	0.444444	0.227655	TRPC6, TRPC1	412	12	19304	7.80906	1	1	1
GOTERM_MF_DIRECT	GO:0004222~metalloendopeptidase activity	5	1.11111	0.229828	MMP14, ADAMTS2, MMP2, ADAM32, ADAMTS7	412	115	19304	2.03715	1	1	1
GOTERM_MF_DIRECT	GO:0098632~cell-cell adhesion mediator activity	3	0.666667	0.248619	PRTG, NTRK3, PXDN	412	45	19304	3.12362	1	1	1
GOTERM_MF_DIRECT	GO:0000976~transcription cis-regulatory region binding	8	1.77778	0.265161	AR, MSX2, WT1, ZBED2, ANKRD65, HMGA2, PBX1, NKX3-1	412	244	19304	1.53621	1	1	1
GOTERM_MF_DIRECT	GO:0005096~GTPase activator activity	9	2	0.265949	SYDE2, PREX2, TBC1D8B, SYDE1, NRP1, STARD13, ADGRB3, TBC1D12, RGS7	412	286	19304	1.47444	1	1	1
GOTERM_MF_DIRECT	GO:0019899~enzyme binding	11	2.44444	0.270314	PRKN, GSTM3, AR, DUOXA1, PLSCR4, DUOXA2, PAWR, DHCR24, ANK2, SCN5A, CFTR	412	372	19304	1.38548	1	1	1
GOTERM_MF_DIRECT	GO:0070742~C2H2 zinc finger domain binding	2	0.444444	0.275976	WT1, HMGA2	412	15	19304	6.24725	1	1	1
GOTERM_MF_DIRECT	GO:0017124~SH3 domain binding	5	1.11111	0.281076	PRKN, KHDRBS3, SH2D2A, PLSCR4, FMN1	412	126	19304	1.8593	1	1	1
GOTERM_MF_DIRECT	GO:0005543~phospholipid binding	5	1.11111	0.281076	PLA2G2F, PLA2G2C, WNT5A, PON1, NUP62CL	412	126	19304	1.8593	1	1	1
GOTERM_MF_DIRECT	GO:0001540~amyloid-beta binding	4	0.888889	0.282878	NLGN1, RAMP3, APBA1, GRIN1	412	87	19304	2.15422	1	1	1
GOTERM_MF_DIRECT	GO:0032266~phosphatidylinositol-3-phosphate binding	3	0.666667	0.288234	PARD3, KALRN, PHLDA3	412	50	19304	2.81126	1	1	1
GOTERM_MF_DIRECT	GO:0019894~kinesin binding	3	0.666667	0.288234	SHTN1, ARHGEF10, DCDC2	412	50	19304	2.81126	1	1	1
GOTERM_MF_DIRECT	GO:0005159~insulin-like growth factor receptor binding	2	0.444444	0.291403	IRS1, IGF2	412	16	19304	5.8568	1	1	1
GOTERM_MF_DIRECT	GO:0008081~phosphoric diester hydrolase activity	2	0.444444	0.291403	MPPED2, ENPP6	412	16	19304	5.8568	1	1	1
GOTERM_MF_DIRECT	GO:0004029~aldehyde dehydrogenase (NAD+) activity	2	0.444444	0.291403	ALDH3A1, ALDH1L1	412	16	19304	5.8568	1	1	1
GOTERM_MF_DIRECT	GO:1990825~sequence-specific mRNA binding	2	0.444444	0.291403	NOVA1, RBM24	412	16	19304	5.8568	1	1	1
GOTERM_MF_DIRECT	GO:0015175~neutral L-amino acid transmembrane transporter activity	2	0.444444	0.306503	SLC6A19, SLC7A8	412	17	19304	5.51228	1	1	1
GOTERM_MF_DIRECT	GO:0030695~GTPase regulator activity	2	0.444444	0.306503	SYDE1, RIMS1	412	17	19304	5.51228	1	1	1
GOTERM_MF_DIRECT	GO:0034185~apolipoprotein binding	2	0.444444	0.306503	LPL, PCSK9	412	17	19304	5.51228	1	1	1
GOTERM_MF_DIRECT	GO:0005516~calmodulin binding	7	1.55556	0.30995	PDE1C, ARPP21, SYT1, KCNN2, SCN5A, GEM, GRIN1	412	215	19304	1.52549	1	1	1
GOTERM_MF_DIRECT	GO:0008092~cytoskeletal protein binding	3	0.666667	0.311911	DES, NEBL, EPB41L1	412	53	19304	2.65213	1	1	1
GOTERM_MF_DIRECT	GO:0030020~extracellular matrix structural constituent conferring tensile strength	3	0.666667	0.319769	COL27A1, COL8A2, GLDN	412	54	19304	2.60302	1	1	1
GOTERM_MF_DIRECT	GO:0042043~neurexin family protein binding	2	0.444444	0.321281	NLGN4Y, NLGN1	412	18	19304	5.20604	1	1	1
GOTERM_MF_DIRECT	GO:0008028~monocarboxylic acid transmembrane transporter activity	2	0.444444	0.321281	SLC6A11, SLC16A2	412	18	19304	5.20604	1	1	1
GOTERM_MF_DIRECT	GO:0008970~phospholipase A1 activity	2	0.444444	0.321281	PLAAT1, LPL	412	18	19304	5.20604	1	1	1
GOTERM_MF_DIRECT	GO:0047498~calcium-dependent phospholipase A2 activity	2	0.444444	0.335745	PLA2G2F, PLA2G2C	412	19	19304	4.93204	1	1	1
GOTERM_MF_DIRECT	GO:0038023~signaling receptor activity	7	1.55556	0.34703	NLGN4Y, PRTG, NLGN1, PLA2R1, GRIN1, F5, OXGR1	412	225	19304	1.45769	1	1	1
GOTERM_MF_DIRECT	GO:0015179~L-amino acid transmembrane transporter activity	2	0.444444	0.349901	SLC7A8, SLC7A2	412	20	19304	4.68544	1	1	1
GOTERM_MF_DIRECT	GO:0015108~chloride transmembrane transporter activity	2	0.444444	0.349901	SLC25A27, CFTR	412	20	19304	4.68544	1	1	1
GOTERM_MF_DIRECT	GO:0030170~pyridoxal phosphate binding	3	0.666667	0.350957	SPTLC3, MOCOS, AGXT	412	58	19304	2.4235	1	1	1
GOTERM_MF_DIRECT	GO:0001227~DNA-binding transcription repressor activity, RNA polymerase II-specific	10	2.22222	0.362044	ASCL5, MSX2, KCNIP3, NR2F1, GLIS3, ZBED2, POU4F1, VAX2, FOXP2, TBX18	412	361	19304	1.2979	1	1	1
GOTERM_MF_DIRECT	GO:0005158~insulin receptor binding	2	0.444444	0.377318	IRS1, IGF2	412	22	19304	4.25949	1	1	1
GOTERM_MF_DIRECT	GO:0010314~phosphatidylinositol-5-phosphate binding	2	0.444444	0.377318	KALRN, PHLDA3	412	22	19304	4.25949	1	1	1
GOTERM_MF_DIRECT	GO:0004993~G protein-coupled serotonin receptor activity	2	0.444444	0.377318	HTR1B, HTR2A	412	22	19304	4.25949	1	1	1
GOTERM_MF_DIRECT	GO:0031072~heat shock protein binding	3	0.666667	0.38164	PRKN, PACRG, PRKD1	412	62	19304	2.26715	1	1	1
GOTERM_MF_DIRECT	GO:0008237~metallopeptidase activity	3	0.666667	0.38164	ADAMTS2, MMP2, ADAMTS7	412	62	19304	2.26715	1	1	1
GOTERM_MF_DIRECT	GO:0005085~guanyl-nucleotide exchange factor activity	7	1.55556	0.388278	PREX2, ARHGEF10, DENND2C, ARHGEF25, PLEKHG4B, KALRN, ARFGEF3	412	236	19304	1.38975	1	1	1
GOTERM_MF_DIRECT	GO:0043274~phospholipase binding	2	0.444444	0.39059	PRKN, PLA2R1	412	23	19304	4.07429	1	1	1
GOTERM_MF_DIRECT	GO:0005248~voltage-gated sodium channel activity	2	0.444444	0.39059	SCN7A, SCN5A	412	23	19304	4.07429	1	1	1
GOTERM_MF_DIRECT	GO:0051087~protein-folding chaperone binding	4	0.888889	0.399136	PRKN, PACRG, BAG3, CFTR	412	107	19304	1.75157	1	1	1
GOTERM_MF_DIRECT	GO:0005125~cytokine activity	6	1.33333	0.401231	GDF10, EDA, WNT5A, LIF, BMP8B, SCG2	412	195	19304	1.44167	1	1	1
GOTERM_MF_DIRECT	GO:0043236~laminin binding	2	0.444444	0.403581	TINAGL1, ADGRG6	412	24	19304	3.90453	1	1	1
GOTERM_MF_DIRECT	GO:0050750~low-density lipoprotein particle receptor binding	2	0.444444	0.403581	SYT1, PCSK9	412	24	19304	3.90453	1	1	1
GOTERM_MF_DIRECT	GO:0015078~proton transmembrane transporter activity	2	0.444444	0.403581	SLC25A27, ATP6V1B1	412	24	19304	3.90453	1	1	1
GOTERM_MF_DIRECT	GO:0001664~G protein-coupled receptor binding	3	0.666667	0.419092	TUB, PRKN, PACRG	412	67	19304	2.09796	1	1	1
GOTERM_MF_DIRECT	GO:0000149~SNARE binding	3	0.666667	0.426445	SYT3, SYT1, SYT9	412	68	19304	2.0671	1	1	1
GOTERM_MF_DIRECT	GO:0030507~spectrin binding	2	0.444444	0.428739	ANK2, DYNC1I1	412	26	19304	3.60418	1	1	1
GOTERM_MF_DIRECT	GO:0004435~phosphatidylinositol phospholipase C activity	2	0.444444	0.428739	PLCB4, BDKRB2	412	26	19304	3.60418	1	1	1
GOTERM_MF_DIRECT	GO:0005254~chloride channel activity	3	0.666667	0.441004	CLIC6, GLRB, CFTR	412	70	19304	2.00804	1	1	1
GOTERM_MF_DIRECT	GO:0008266~poly(U) RNA binding	2	0.444444	0.464504	PABPC4L, RBM11	412	29	19304	3.23134	1	1	1
GOTERM_MF_DIRECT	GO:0008143~poly(A) binding	2	0.444444	0.464504	PABPC4L, ELAVL4	412	29	19304	3.23134	1	1	1
GOTERM_MF_DIRECT	GO:0004930~G protein-coupled receptor activity	17	3.77778	0.475304	FZD1, OR52N1, GPR63, OR52N2, MAS1, AR, ADGRB3, OR2AG1, ADGRG6, ACKR3, OR5AN1, OR10A2, OR6A2, OR10A4, OR9H1P, OR5A1, OXGR1	412	722	19304	1.10322	1	1	1
GOTERM_MF_DIRECT	GO:0080025~phosphatidylinositol-3,5-bisphosphate binding	2	0.444444	0.475923	KALRN, PHLDA3	412	30	19304	3.12362	1	1	1
GOTERM_MF_DIRECT	GO:0003785~actin monomer binding	2	0.444444	0.475923	TMSB15A, PKNOX2	412	30	19304	3.12362	1	1	1
GOTERM_MF_DIRECT	GO:0005262~calcium channel activity	3	0.666667	0.476484	TRPC6, TRPC1, GRIN1	412	75	19304	1.87417	1	1	1
GOTERM_MF_DIRECT	GO:0004175~endopeptidase activity	3	0.666667	0.476484	MMP14, MMP2, ADGRG6	412	75	19304	1.87417	1	1	1
GOTERM_MF_DIRECT	GO:0005496~steroid binding	2	0.444444	0.487098	AR, ESRRG	412	31	19304	3.02286	1	1	1
GOTERM_MF_DIRECT	GO:0043325~phosphatidylinositol-3,4-bisphosphate binding	2	0.444444	0.487098	KALRN, PHLDA3	412	31	19304	3.02286	1	1	1
GOTERM_MF_DIRECT	GO:0031624~ubiquitin conjugating enzyme binding	2	0.444444	0.487098	PRKN, RNF180	412	31	19304	3.02286	1	1	1
GOTERM_MF_DIRECT	GO:0004601~peroxidase activity	2	0.444444	0.487098	PXDN, DUOX2	412	31	19304	3.02286	1	1	1
GOTERM_MF_DIRECT	GO:0019957~C-C chemokine binding	2	0.444444	0.498036	BDKRB2, ACKR3	412	32	19304	2.9284	1	1	1
GOTERM_MF_DIRECT	GO:0005184~neuropeptide hormone activity	2	0.444444	0.498036	ADCYAP1, AVP	412	32	19304	2.9284	1	1	1
GOTERM_MF_DIRECT	GO:0016493~C-C chemokine receptor activity	2	0.444444	0.498036	BDKRB2, ACKR3	412	32	19304	2.9284	1	1	1
GOTERM_MF_DIRECT	GO:0050840~extracellular matrix binding	2	0.444444	0.508741	ADGRG6, CCN1	412	33	19304	2.83966	1	1	1
GOTERM_MF_DIRECT	GO:0004386~helicase activity	3	0.666667	0.510562	HFM1, CHD5, SMARCA1	412	80	19304	1.75704	1	1	1
GOTERM_MF_DIRECT	GO:0106310~protein serine kinase activity	9	2	0.518939	RPS6KA6, WNK2, MAP3K21, DCLK2, ALPK3, PRKD1, CDC42BPA, KALRN, MARK1	412	366	19304	1.15216	1	1	1
GOTERM_MF_DIRECT	GO:0140658~ATP-dependent chromatin remodeler activity	2	0.444444	0.519218	CHD5, SMARCA1	412	34	19304	2.75614	1	1	1
GOTERM_MF_DIRECT	GO:0016757~glycosyltransferase activity	2	0.444444	0.519218	PGAP4, GYG2	412	34	19304	2.75614	1	1	1
GOTERM_MF_DIRECT	GO:0000981~DNA-binding transcription factor activity, RNA polymerase II-specific	30	6.66667	0.523097	RBPJL, ASCL5, CSRNP3, PLAG1, GLIS3, HNF4G, ZFP57, SALL4, TBX20, ZBED2, PKNOX2, NKX3-1, PURG, ARNT2, MSX2, ESRRG, OLIG2, MEIS3, VAX2, POU4F1, TBX18, PBX1, FOXP2, AR, WT1, KLF9, MYF6, ZSCAN23, ZNF215, ZNF214	412	1359	19304	1.03431	1	1	1
GOTERM_MF_DIRECT	GO:0004672~protein kinase activity	7	1.55556	0.536925	RPS6KA6, LTK, MAP3K21, DCLK2, PRKD1, AVP, MET	412	277	19304	1.18405	1	1	1
GOTERM_MF_DIRECT	GO:0051117~ATPase binding	3	0.666667	0.543155	AR, TRPC1, ANK2	412	85	19304	1.65368	1	1	1
GOTERM_MF_DIRECT	GO:0044877~protein-containing complex binding	8	1.77778	0.547281	TUB, PRKN, GLRB, BAG3, FBLN1, HTR2A, GRIN1, ATP6V1B1	412	327	19304	1.14628	1	1	1
GOTERM_MF_DIRECT	GO:0003676~nucleic acid binding	6	1.33333	0.551392	ZBED9, HFM1, ARPP21, RNASE11, HMGA2, ZNF385D	412	232	19304	1.21175	1	1	1
GOTERM_MF_DIRECT	GO:0046982~protein heterodimerization activity	9	2	0.556707	ARNT2, TENM2, H2AC25, SLC7A8, SYT1, CAV2, BDKRB2, ADRB1, H3C6	412	378	19304	1.11558	1	1	1
GOTERM_MF_DIRECT	GO:0005109~frizzled binding	2	0.444444	0.568354	FZD1, WNT5A	412	39	19304	2.40279	1	1	1
GOTERM_MF_DIRECT	GO:0019838~growth factor binding	2	0.444444	0.568354	NRP1, CCN1	412	39	19304	2.40279	1	1	1
GOTERM_MF_DIRECT	GO:0045505~dynein intermediate chain binding	2	0.444444	0.568354	BAG3, DNAH5	412	39	19304	2.40279	1	1	1
GOTERM_MF_DIRECT	GO:0005245~voltage-gated calcium channel activity	2	0.444444	0.568354	TMC1, CACHD1	412	39	19304	2.40279	1	1	1
GOTERM_MF_DIRECT	GO:0005198~structural molecule activity	5	1.11111	0.582641	UPK1B, EPB41L1, CLDN14, CLDN23, BVES	412	191	19304	1.22655	1	1	1
GOTERM_MF_DIRECT	GO:0005547~phosphatidylinositol-3,4,5-trisphosphate binding	2	0.444444	0.586575	PARD3, PHLDA3	412	41	19304	2.28558	1	1	1
GOTERM_MF_DIRECT	GO:0048487~beta-tubulin binding	2	0.444444	0.604029	PACRG, GJA1	412	43	19304	2.17927	1	1	1
GOTERM_MF_DIRECT	GO:0000978~RNA polymerase II cis-regulatory region sequence-specific DNA binding	27	6	0.626348	RBPJL, ASCL5, PLAG1, GLIS3, HNF4G, ZFP57, SALL4, TBX20, PKNOX2, NKX3-1, ARNT2, MSX2, KCNIP3, NR2F1, MEIS3, VAX2, POU4F1, TBX18, PBX1, FOXP2, AR, WT1, KLF9, MYF6, ZSCAN23, ZNF215, ZNF214	412	1279	19304	0.989107	1	1	1
GOTERM_MF_DIRECT	GO:0005154~epidermal growth factor receptor binding	2	0.444444	0.628842	BTC, EREG	412	46	19304	2.03715	1	1	1
GOTERM_MF_DIRECT	GO:0042803~protein homodimerization activity	16	3.55556	0.635142	GSTM3, PON3, TENM2, TRPC6, CAV2, PON1, LPL, TPD52L1, FOXP2, TBX18, SLC25A27, CHMP4C, MAP3K21, KCNN2, AGXT, RBM11	412	750	19304	0.99956	1	1	1
GOTERM_MF_DIRECT	GO:0030674~protein-macromolecule adaptor activity	4	0.888889	0.635747	CAV2, SLC35D3, COL8A2, ANK2	412	153	19304	1.22495	1	1	1
GOTERM_MF_DIRECT	GO:0015293~symporter activity	2	0.444444	0.636763	SLC6A19, SLC2A10	412	47	19304	1.9938	1	1	1
GOTERM_MF_DIRECT	GO:0019900~kinase binding	3	0.666667	0.642353	PRKN, LAPTM4B, WWC1	412	102	19304	1.37807	1	1	1
GOTERM_MF_DIRECT	GO:0046332~SMAD binding	2	0.444444	0.644516	MAGI2, HMGA2	412	48	19304	1.95227	1	1	1
GOTERM_MF_DIRECT	GO:0004713~protein tyrosine kinase activity	3	0.666667	0.652837	LTK, MET, FRK	412	104	19304	1.35157	1	1	1
GOTERM_MF_DIRECT	GO:0035091~phosphatidylinositol binding	3	0.666667	0.657987	PARD3, SNX7, PARD3B	412	105	19304	1.3387	1	1	1
GOTERM_MF_DIRECT	GO:0043014~alpha-tubulin binding	2	0.444444	0.659529	PACRG, GJA1	412	50	19304	1.87417	1	1	1
GOTERM_MF_DIRECT	GO:0005080~protein kinase C binding	2	0.444444	0.67391	IRS1, PRKD1	412	52	19304	1.80209	1	1	1
GOTERM_MF_DIRECT	GO:0030544~Hsp70 protein binding	2	0.444444	0.687684	PRKN, PACRG	412	54	19304	1.73535	1	1	1
GOTERM_MF_DIRECT	GO:0016887~ATP hydrolysis activity	9	2	0.708971	HFM1, MORC4, NAV3, DNAH5, CHD5, FIGN, NAV2, SMARCA1, CFTR	412	434	19304	0.971634	1	1	1
GOTERM_MF_DIRECT	GO:0140297~DNA-binding transcription factor binding	4	0.888889	0.712437	ASCL5, PPARGC1A, PBX1, NKX3-1	412	172	19304	1.08964	1	1	1
GOTERM_MF_DIRECT	GO:0045296~cadherin binding	7	1.55556	0.720995	CDH6, SHTN1, AFDN, BAG3, CDH10, CTNNA3, H3C6	412	335	19304	0.979047	1	1	1
GOTERM_MF_DIRECT	GO:0070888~E-box binding	2	0.444444	0.725622	MYF6, OLIG2	412	60	19304	1.56181	1	1	1
GOTERM_MF_DIRECT	GO:0015297~antiporter activity	2	0.444444	0.748324	SLC7A8, SLC35D3	412	64	19304	1.4642	1	1	1
GOTERM_MF_DIRECT	GO:0042605~peptide antigen binding	2	0.444444	0.748324	SLC7A8, DHCR24	412	64	19304	1.4642	1	1	1
GOTERM_MF_DIRECT	GO:0000287~magnesium ion binding	5	1.11111	0.751976	RPS6KA6, CDC42BPA, ENO4, GEM, MARK1	412	239	19304	0.980217	1	1	1
GOTERM_MF_DIRECT	GO:0004984~olfactory receptor activity	9	2	0.752031	OR2AG1, OR52N1, OR5AN1, OR10A2, OR6A2, OR10A4, OR9H1P, OR5A1, OR52N2	412	453	19304	0.930882	1	1	1
GOTERM_MF_DIRECT	GO:0046983~protein dimerization activity	4	0.888889	0.757342	ASCL5, ARNT2, MYF6, OLIG2	412	185	19304	1.01307	1	1	1
GOTERM_MF_DIRECT	GO:0031492~nucleosomal DNA binding	2	0.444444	0.769151	H2AC25, HMGA2	412	68	19304	1.37807	1	1	1
GOTERM_MF_DIRECT	GO:0050660~flavin adenine dinucleotide binding	2	0.444444	0.769151	MAOB, MAOA	412	68	19304	1.37807	1	1	1
GOTERM_MF_DIRECT	GO:0060090~molecular adaptor activity	4	0.888889	0.76997	AR, IFI27, CAV2, WWC1	412	189	19304	0.991627	1	1	1
GOTERM_MF_DIRECT	GO:0005518~collagen binding	2	0.444444	0.774083	ADGRG6, FN1	412	69	19304	1.3581	1	1	1
GOTERM_MF_DIRECT	GO:0035591~signaling adaptor activity	2	0.444444	0.774083	IRS1, WWC1	412	69	19304	1.3581	1	1	1
GOTERM_MF_DIRECT	GO:0003730~mRNA 3'-UTR binding	5	1.11111	0.777013	CPEB1, NOVA1, PABPC4L, ELAVL4, RBM24	412	248	19304	0.944645	1	1	1
GOTERM_MF_DIRECT	GO:0015631~tubulin binding	2	0.444444	0.77891	PRKN, GJA1	412	70	19304	1.3387	1	1	1
GOTERM_MF_DIRECT	GO:0000977~RNA polymerase II transcription regulatory region sequence-specific DNA binding	7	1.55556	0.786022	ASCL5, ZFP57, MSX2, TBX20, ZBED2, PBX1, PURG	412	362	19304	0.906024	1	1	1
GOTERM_MF_DIRECT	GO:0005549~odorant binding	3	0.666667	0.792398	OR5AN1, OR9H1P, OR5A1	412	137	19304	1.02601	1	1	1
GOTERM_MF_DIRECT	GO:0031625~ubiquitin protein ligase binding	6	1.33333	0.794857	PRKN, LAPTM4B, PACRG, UCHL1, SCN5A, PPARGC1A	412	311	19304	0.903943	1	1	1
GOTERM_MF_DIRECT	GO:0005506~iron ion binding	3	0.666667	0.80225	PLOD2, ALOX15B, CYP8B1	412	140	19304	1.00402	1	1	1
GOTERM_MF_DIRECT	GO:0019003~GDP binding	2	0.444444	0.809939	RAB3B, GEM	412	77	19304	1.217	1	1	1
GOTERM_MF_DIRECT	GO:0035064~methylated histone binding	2	0.444444	0.814002	PYGO1, MORC4	412	78	19304	1.20139	1	1	1
GOTERM_MF_DIRECT	GO:0003714~transcription corepressor activity	4	0.888889	0.815205	PRKN, PAWR, HMGA2, AASS	412	205	19304	0.914232	1	1	1
GOTERM_MF_DIRECT	GO:0016301~kinase activity	4	0.888889	0.817764	PKIA, MAGI2, PRKD1, MARK1	412	206	19304	0.909794	1	1	1
GOTERM_MF_DIRECT	GO:0001618~virus receptor activity	2	0.444444	0.821869	MOG, HTR2A	412	80	19304	1.17136	1	1	1
GOTERM_MF_DIRECT	GO:0004674~protein serine/threonine kinase activity	7	1.55556	0.826292	WNK2, DCLK2, ALPK3, PRKD1, CDC42BPA, KALRN, MARK1	412	382	19304	0.858588	1	1	1
GOTERM_MF_DIRECT	GO:0005524~ATP binding	29	6.44444	0.835566	LTK, DNAH5, CHD5, FIGN, KALRN, RPS6KA6, MAP3K21, MARK1, MAGI1, SLC12A3, HFM1, NTRK3, DCLK2, NAV2, NMNAT2, SMARCA1, CDC42BPA, ASS1, NAV3, MAB21L1, WNK2, ALPK3, PRKD1, ROR2, MET, FRK, CFTR, EPHA3, ATP6V1B1	412	1541	19304	0.88175	1	1	1
GOTERM_MF_DIRECT	GO:0031490~chromatin DNA binding	2	0.444444	0.843535	PPARGC1A, VAX2	412	86	19304	1.08964	1	1	1
GOTERM_MF_DIRECT	GO:0019904~protein domain specific binding	4	0.888889	0.843984	KHDRBS3, WNT5A, KCNN2, SCN5A	412	217	19304	0.863675	1	1	1
GOTERM_MF_DIRECT	GO:0020037~heme binding	3	0.666667	0.845528	PXDN, CYP8B1, DUOX2	412	155	19304	0.906859	1	1	1
GOTERM_MF_DIRECT	GO:0017018~myosin phosphatase activity	2	0.444444	0.846881	EYA1, PPM1E	412	87	19304	1.07711	1	1	1
GOTERM_MF_DIRECT	GO:0046872~metal ion binding	54	12	0.851641	NRP1, CPNE4, CHD5, OGDHL, NUDT11, RIMS1, SALL4, RNF150, ENPP6, GYG2, ADAMTS7, COL27A1, LIMCH1, DNTT, FOXP2, PYGO1, ZC2HC1A, DDAH1, PXDN, ZSCAN23, ROR2, PRKD1, STEAP2, MOCS1, PDZRN4, PRKN, PON3, PDE1C, PLAG1, RNF180, PON1, GLIS3, LPL, KALRN, PPM1E, ZFP57, ZBED2, CHSY3, NPTX2, GALNT5, EYA1, NEBL, STAC, NTRK3, CENPVL3, CDC42BPA, CPEB1, WT1, MAB21L1, KLF9, MKRN3, ZNF215, ZNF214, ZNF532	412	2812	19304	0.899764	1	1	1
GOTERM_MF_DIRECT	GO:0042393~histone binding	4	0.888889	0.878075	NAP1L3, CHD5, SMARCA1, AASS	412	234	19304	0.800929	1	1	1
GOTERM_MF_DIRECT	GO:0004725~protein tyrosine phosphatase activity	2	0.444444	0.881879	PTPRU, EYA1	412	99	19304	0.946553	1	1	1
GOTERM_MF_DIRECT	GO:0008289~lipid binding	3	0.666667	0.882064	SH3GL3, STARD13, ALOX15B	412	171	19304	0.822006	1	1	1
GOTERM_MF_DIRECT	GO:0016787~hydrolase activity	4	0.888889	0.883355	HFM1, KLK13, SMARCA1, CFTR	412	237	19304	0.790791	1	1	1
GOTERM_MF_DIRECT	GO:0022857~transmembrane transporter activity	2	0.444444	0.889302	SLC25A27, SLC22A17	412	102	19304	0.918713	1	1	1
GOTERM_MF_DIRECT	GO:0043130~ubiquitin binding	2	0.444444	0.889302	PRKN, UCHL1	412	102	19304	0.918713	1	1	1
GOTERM_MF_DIRECT	GO:0030527~structural constituent of chromatin	2	0.444444	0.900654	H2AC25, H3C6	412	107	19304	0.875783	1	1	1
GOTERM_MF_DIRECT	GO:0005179~hormone activity	2	0.444444	0.902781	INS-IGF2, IGF2	412	108	19304	0.867673	1	1	1
GOTERM_MF_DIRECT	GO:0061630~ubiquitin protein ligase activity	6	1.33333	0.905331	PRKN, TRIM7, RNF180, FBXO17, MKRN3, RNF150	412	376	19304	0.747676	1	1	1
GOTERM_MF_DIRECT	GO:0003674~molecular_function	12	2.66667	0.906173	ASCL5, ENTREP1, NECAB1, PPFIBP2, IFI27, ARPP21, FAM184A, SLAMF9, GPR63, NPTX2, DLK1, ENO4	412	723	19304	0.777666	1	1	1
GOTERM_MF_DIRECT	GO:0016740~transferase activity	2	0.444444	0.906899	DNTT, PRKD1	412	110	19304	0.851898	1	1	1
GOTERM_MF_DIRECT	GO:0005200~structural constituent of cytoskeleton	2	0.444444	0.908893	DES, ANK2	412	111	19304	0.844223	1	1	1
GOTERM_MF_DIRECT	GO:0008270~zinc ion binding	15	3.33333	0.912073	PRKN, MORC4, MMP2, HNF4G, NR2F1, ESRRG, AR, MMP14, ADAMTS2, TRIM7, WT1, CA2, ZNF385D, CDO1, ZNF214	412	896	19304	0.784392	1	1	1
GOTERM_MF_DIRECT	GO:0005515~protein binding	260	57.7778	0.914539	ODAD2, CPNE4, GJA1, RPS6KA6, LURAP1L, LRAT, PTGFRN, THSD7A, CCN1, BVES, PKNOX2, SLC6A19, ANK2, EREG, BTC, SHTN1, AR, ZC2HC1A, IFI27, ADGRB3, DAAM2, PARD3, ANOS1, PRR15, ZSCAN23, PRKD1, CFTR, EPHA3, NECAB1, INTU, MAOB, MAOA, SH2D2A, LYPD6, KALRN, CYB5R2, EPB41L1, ST8SIA5, PCDHA4, KCNN2, PCDHA2, SNX7, PPARGC1A, H3C6, RBM11, SLC10A4, TBC1D8B, FZD1, GSTM3, STARD13, RNASE11, STAC, NEBL, FN1, NR2F1, LI…	412	12754	19304	0.955162	1	1	1
GOTERM_MF_DIRECT	GO:0000166~nucleotide binding	2	0.444444	0.91824	KALRN, CFTR	412	116	19304	0.807834	1	1	1
GOTERM_MF_DIRECT	GO:0002020~protease binding	2	0.444444	0.921705	BDKRB2, FN1	412	118	19304	0.794142	1	1	1
GOTERM_MF_DIRECT	GO:0003682~chromatin binding	8	1.77778	0.931544	RBPJL, AR, ZFP57, DPPA4, NAP1L3, CHD5, MEIS3, POU4F1	412	523	19304	0.716702	1	1	1
GOTERM_MF_DIRECT	GO:0003712~transcription coregulator activity	2	0.444444	0.932719	HMGA2, PPARGC1A	412	125	19304	0.74967	1	1	1
GOTERM_MF_DIRECT	GO:0030246~carbohydrate binding	3	0.666667	0.933566	GALNT5, NPTX2, PLA2R1	412	204	19304	0.689035	1	1	1
GOTERM_MF_DIRECT	GO:0008017~microtubule binding	4	0.888889	0.936601	NAV3, DCLK2, FMN1, DYNC1I1	412	277	19304	0.676597	1	1	1
GOTERM_MF_DIRECT	GO:0042826~histone deacetylase binding	2	0.444444	0.942187	PRKN, NKX3-1	412	132	19304	0.709915	1	1	1
GOTERM_MF_DIRECT	GO:0031267~small GTPase binding	4	0.888889	0.951547	RIMS1, AFDN, DAAM2, EXPH5	412	294	19304	0.637474	1	1	1
GOTERM_MF_DIRECT	GO:0003729~mRNA binding	3	0.666667	0.979624	KHDRBS3, NOVA1, ESRP1	412	269	19304	0.522539	1	1	1
GOTERM_MF_DIRECT	GO:0004888~transmembrane signaling receptor activity	2	0.444444	0.980464	GLRB, SLC22A17	412	182	19304	0.514883	1	1	1
GOTERM_MF_DIRECT	GO:0003713~transcription coactivator activity	3	0.666667	0.982447	AR, WWC1, PPARGC1A	412	277	19304	0.507448	1	1	1
GOTERM_MF_DIRECT	GO:0019901~protein kinase binding	6	1.33333	0.983294	PRKN, NRP1, NBEA, CAV2, ANK2, SCN5A	412	502	19304	0.560012	1	1	1
GOTERM_MF_DIRECT	GO:0004842~ubiquitin-protein transferase activity	2	0.444444	0.99266	PRKN, MAGEL2	412	227	19304	0.412814	1	1	1
GOTERM_MF_DIRECT	GO:0005525~GTP binding	4	0.888889	0.992744	RAB3B, MAB21L1, MOCS1, GEM	412	407	19304	0.460485	1	1	1
GOTERM_MF_DIRECT	GO:0003924~GTPase activity	3	0.666667	0.996106	RAB3B, GEM, RGS7	412	356	19304	0.39484	1	1	1
GOTERM_MF_DIRECT	GO:0003677~DNA binding	14	3.11111	0.997139	CHD5, HMGA2, DNTT, SMARCA1, FOXP2, PBX1, AR, H2AC25, TBX20, ZNF214, BEND7, ZNF532, PPARGC1A, H3C6	412	1157	19304	0.56695	1	1	1
GOTERM_MF_DIRECT	GO:0003723~RNA binding	14	3.11111	0.999951	KHDRBS3, EYA1, ELAVL4, PCSK9, PWP2, BICC1, ASS1, ENOX1, RIMS1, WT1, NOVA1, MKRN3, PPARGC1A, PURG	412	1455	19304	0.450832	1	1	1
GOTERM_MF_DIRECT	GO:0043295~glutathione binding	1	0.222222	1	GSTM3	412	10	19304	4.68544	1	1	1
GOTERM_MF_DIRECT	GO:0003912~DNA nucleotidylexotransferase activity	1	0.222222	1	DNTT	412	1	19304	46.8544	1	1	1
GOTERM_MF_DIRECT	GO:0140597~protein carrier chaperone	1	0.222222	1	BAG3	412	6	19304	7.80906	1	1	1
GOTERM_MF_DIRECT	GO:0008265~Mo-molybdopterin cofactor sulfurase activity	1	0.222222	1	MOCOS	412	1	19304	46.8544	1	1	1
GOTERM_MF_DIRECT	GO:0070273~phosphatidylinositol-4-phosphate binding	1	0.222222	1	KALRN	412	32	19304	1.4642	1	1	1
GOTERM_MF_DIRECT	GO:0016416~O-palmitoyltransferase activity	1	0.222222	1	LRAT	412	1	19304	46.8544	1	1	1
GOTERM_MF_DIRECT	GO:0030145~manganese ion binding	1	0.222222	1	MPPED2	412	70	19304	0.669348	1	1	1
GOTERM_MF_DIRECT	GO:0050698~proteoglycan sulfotransferase activity	1	0.222222	1	CHST3	412	3	19304	15.6181	1	1	1
GOTERM_MF_DIRECT	GO:0004620~phospholipase activity	1	0.222222	1	LPL	412	20	19304	2.34272	1	1	1
GOTERM_MF_DIRECT	GO:0008046~axon guidance receptor activity	1	0.222222	1	ROBO2	412	23	19304	2.03715	1	1	1
GOTERM_MF_DIRECT	GO:0043138~3'-5' DNA helicase activity	1	0.222222	1	NAV2	412	13	19304	3.60418	1	1	1
GOTERM_MF_DIRECT	GO:0015054~gastrin receptor activity	1	0.222222	1	CCKBR	412	1	19304	46.8544	1	1	1
GOTERM_MF_DIRECT	GO:0008233~peptidase activity	1	0.222222	1	CTSE	412	98	19304	0.478106	1	1	1
GOTERM_MF_DIRECT	GO:0004806~triglyceride lipase activity	1	0.222222	1	LPL	412	22	19304	2.12974	1	1	1
GOTERM_MF_DIRECT	GO:0019841~retinol binding	1	0.222222	1	LRAT	412	13	19304	3.60418	1	1	1
GOTERM_MF_DIRECT	GO:0000246~delta24(24-1) sterol reductase activity	1	0.222222	1	DHCR24	412	1	19304	46.8544	1	1	1
GOTERM_MF_DIRECT	GO:0005497~androgen binding	1	0.222222	1	AR	412	5	19304	9.37087	1	1	1
GOTERM_MF_DIRECT	GO:0008508~bile acid:sodium symporter activity	1	0.222222	1	SLC10A4	412	6	19304	7.80906	1	1	1
GOTERM_MF_DIRECT	GO:1904315~transmitter-gated monoatomic ion channel activity involved in regulation of postsynaptic membrane potential	1	0.222222	1	GLRB	412	42	19304	1.11558	1	1	1
GOTERM_MF_DIRECT	GO:0003828~alpha-N-acetylneuraminate alpha-2,8-sialyltransferase activity	1	0.222222	1	ST8SIA5	412	6	19304	7.80906	1	1	1
GOTERM_MF_DIRECT	GO:0043022~ribosome binding	1	0.222222	1	CPEB1	412	76	19304	0.616505	1	1	1
GOTERM_MF_DIRECT	GO:0102279~lecithin:11-cis retinol acyltransferase activity	1	0.222222	1	LRAT	412	1	19304	46.8544	1	1	1
GOTERM_MF_DIRECT	GO:0001221~transcription coregulator binding	1	0.222222	1	PBX1	412	38	19304	1.23301	1	1	1
GOTERM_MF_DIRECT	GO:0015075~monoatomic ion transmembrane transporter activity	1	0.222222	1	GJA1	412	14	19304	3.34674	1	1	1
GOTERM_MF_DIRECT	GO:0070326~very-low-density lipoprotein particle receptor binding	1	0.222222	1	PCSK9	412	4	19304	11.7136	1	1	1
GOTERM_MF_DIRECT	GO:0034634~glutathione transmembrane transporter activity	1	0.222222	1	GJA1	412	7	19304	6.69348	1	1	1
GOTERM_MF_DIRECT	GO:0005332~gamma-aminobutyric acid:sodium:chloride symporter activity	1	0.222222	1	SLC6A11	412	6	19304	7.80906	1	1	1
GOTERM_MF_DIRECT	GO:0005507~copper ion binding	1	0.222222	1	F5	412	60	19304	0.780906	1	1	1
GOTERM_MF_DIRECT	GO:0061459~L-arginine transmembrane transporter activity	1	0.222222	1	SLC7A2	412	12	19304	3.90453	1	1	1
GOTERM_MF_DIRECT	GO:0008234~cysteine-type peptidase activity	1	0.222222	1	TINAGL1	412	35	19304	1.3387	1	1	1
GOTERM_MF_DIRECT	GO:0043121~neurotrophin binding	1	0.222222	1	NTRK3	412	4	19304	11.7136	1	1	1
GOTERM_MF_DIRECT	GO:0032422~purine-rich negative regulatory element binding	1	0.222222	1	PURG	412	4	19304	11.7136	1	1	1
GOTERM_MF_DIRECT	GO:0030348~syntaxin-3 binding	1	0.222222	1	SYT1	412	2	19304	23.4272	1	1	1
GOTERM_MF_DIRECT	GO:0044183~protein folding chaperone	1	0.222222	1	CLGN	412	57	19304	0.822006	1	1	1
GOTERM_MF_DIRECT	GO:0106293~NADH oxidase H202-forming activity	1	0.222222	1	DUOX2	412	2	19304	23.4272	1	1	1
GOTERM_MF_DIRECT	GO:0097001~ceramide binding	1	0.222222	1	LAPTM4B	412	10	19304	4.68544	1	1	1
GOTERM_MF_DIRECT	GO:0005152~interleukin-1 receptor antagonist activity	1	0.222222	1	PXDN	412	3	19304	15.6181	1	1	1
GOTERM_MF_DIRECT	GO:0000309~nicotinamide-nucleotide adenylyltransferase activity	1	0.222222	1	NMNAT2	412	3	19304	15.6181	1	1	1
GOTERM_MF_DIRECT	GO:0004867~serine-type endopeptidase inhibitor activity	1	0.222222	1	ANOS1	412	108	19304	0.433837	1	1	1
GOTERM_MF_DIRECT	GO:0005351~carbohydrate:proton symporter activity	1	0.222222	1	SLC2A10	412	3	19304	15.6181	1	1	1
GOTERM_MF_DIRECT	GO:0004197~cysteine-type endopeptidase activity	1	0.222222	1	UCHL1	412	64	19304	0.7321	1	1	1
GOTERM_MF_DIRECT	GO:0019825~oxygen binding	1	0.222222	1	CYP8B1	412	37	19304	1.26633	1	1	1
GOTERM_MF_DIRECT	GO:0003697~single-stranded DNA binding	1	0.222222	1	POU4F1	412	112	19304	0.418343	1	1	1
GOTERM_MF_DIRECT	GO:0004754~saccharopine dehydrogenase (NAD+, L-lysine-forming) activity	1	0.222222	1	AASS	412	1	19304	46.8544	1	1	1
GOTERM_MF_DIRECT	GO:0051539~4 iron, 4 sulfur cluster binding	1	0.222222	1	MOCS1	412	47	19304	0.996901	1	1	1
GOTERM_MF_DIRECT	GO:1990136~linoleate 9S-lipoxygenase activity	1	0.222222	1	ALOX15B	412	2	19304	23.4272	1	1	1
GOTERM_MF_DIRECT	GO:0008568~microtubule severing ATPase activity	1	0.222222	1	FIGN	412	9	19304	5.20604	1	1	1
GOTERM_MF_DIRECT	GO:0044729~hemi-methylated DNA-binding	1	0.222222	1	WT1	412	3	19304	15.6181	1	1	1
GOTERM_MF_DIRECT	GO:0051575~5'-deoxyribose-5-phosphate lyase activity	1	0.222222	1	HMGA2	412	8	19304	5.8568	1	1	1
GOTERM_MF_DIRECT	GO:0016812~hydrolase activity, acting on carbon-nitrogen (but not peptide) bonds, in cyclic amides	1	0.222222	1	CRMP1	412	7	19304	6.69348	1	1	1
GOTERM_MF_DIRECT	GO:0001605~adrenomedullin receptor activity	1	0.222222	1	RAMP3	412	3	19304	15.6181	1	1	1
GOTERM_MF_DIRECT	GO:0035500~MH2 domain binding	1	0.222222	1	HMGA2	412	2	19304	23.4272	1	1	1
GOTERM_MF_DIRECT	GO:0045504~dynein heavy chain binding	1	0.222222	1	DYNC1I1	412	17	19304	2.75614	1	1	1
GOTERM_MF_DIRECT	GO:0030298~receptor signaling protein tyrosine kinase activator activity	1	0.222222	1	LTK	412	5	19304	9.37087	1	1	1
GOTERM_MF_DIRECT	GO:0097643~amylin receptor activity	1	0.222222	1	RAMP3	412	3	19304	15.6181	1	1	1
GOTERM_MF_DIRECT	GO:0008397~sterol 12-alpha-hydroxylase activity	1	0.222222	1	CYP8B1	412	1	19304	46.8544	1	1	1
GOTERM_MF_DIRECT	GO:0070974~POU domain binding	1	0.222222	1	AR	412	5	19304	9.37087	1	1	1
GOTERM_MF_DIRECT	GO:0008466~glycogenin glucosyltransferase activity	1	0.222222	1	GYG2	412	2	19304	23.4272	1	1	1
GOTERM_MF_DIRECT	GO:0019902~phosphatase binding	1	0.222222	1	MAGI2	412	54	19304	0.867673	1	1	1
GOTERM_MF_DIRECT	GO:0022849~glutamate-gated calcium ion channel activity	1	0.222222	1	GRIN1	412	9	19304	5.20604	1	1	1
GOTERM_MF_DIRECT	GO:0102867~molybdenum cofactor sulfurtransferase activity	1	0.222222	1	MOCOS	412	1	19304	46.8544	1	1	1
GOTERM_MF_DIRECT	GO:0047131~saccharopine dehydrogenase (NAD+, L-glutamate-forming) activity	1	0.222222	1	AASS	412	1	19304	46.8544	1	1	1
GOTERM_MF_DIRECT	GO:0005260~intracellularly ATP-gated chloride channel activity	1	0.222222	1	CFTR	412	1	19304	46.8544	1	1	1
GOTERM_MF_DIRECT	GO:0050998~nitric-oxide synthase binding	1	0.222222	1	SCN5A	412	11	19304	4.25949	1	1	1
GOTERM_MF_DIRECT	GO:0016829~lyase activity	1	0.222222	1	MOCOS	412	33	19304	1.41983	1	1	1
GOTERM_MF_DIRECT	GO:0016174~NAD(P)H oxidase H2O2-forming activity	1	0.222222	1	DUOX2	412	9	19304	5.20604	1	1	1
GOTERM_MF_DIRECT	GO:0005272~sodium channel activity	1	0.222222	1	SCN7A	412	21	19304	2.23116	1	1	1
GOTERM_MF_DIRECT	GO:0004939~beta-adrenergic receptor activity	1	0.222222	1	ADRB1	412	2	19304	23.4272	1	1	1
GOTERM_MF_DIRECT	GO:0031750~D3 dopamine receptor binding	1	0.222222	1	CLIC6	412	2	19304	23.4272	1	1	1
GOTERM_MF_DIRECT	GO:0048306~calcium-dependent protein binding	1	0.222222	1	SYT1	412	82	19304	0.571395	1	1	1
GOTERM_MF_DIRECT	GO:0004866~endopeptidase inhibitor activity	1	0.222222	1	PROS1	412	45	19304	1.04121	1	1	1
GOTERM_MF_DIRECT	GO:0008374~O-acyltransferase activity	1	0.222222	1	PLAAT1	412	12	19304	3.90453	1	1	1
GOTERM_MF_DIRECT	GO:0005460~UDP-glucose transmembrane transporter activity	1	0.222222	1	SLC35D3	412	3	19304	15.6181	1	1	1
GOTERM_MF_DIRECT	GO:0031895~V1B vasopressin receptor binding	1	0.222222	1	AVP	412	1	19304	46.8544	1	1	1
GOTERM_MF_DIRECT	GO:0008307~structural constituent of muscle	1	0.222222	1	NEBL	412	42	19304	1.11558	1	1	1
GOTERM_MF_DIRECT	GO:0004479~methionyl-tRNA formyltransferase activity	1	0.222222	1	ALDH1L1	412	2	19304	23.4272	1	1	1
GOTERM_MF_DIRECT	GO:0008528~G protein-coupled peptide receptor activity	1	0.222222	1	MLNR	412	38	19304	1.23301	1	1	1
GOTERM_MF_DIRECT	GO:0015269~calcium-activated potassium channel activity	1	0.222222	1	KCNN2	412	12	19304	3.90453	1	1	1
GOTERM_MF_DIRECT	GO:0004055~argininosuccinate synthase activity	1	0.222222	1	ASS1	412	1	19304	46.8544	1	1	1
GOTERM_MF_DIRECT	GO:0008093~cytoskeletal anchor activity	1	0.222222	1	ANK2	412	20	19304	2.34272	1	1	1
GOTERM_MF_DIRECT	GO:0071813~lipoprotein particle binding	1	0.222222	1	LPL	412	8	19304	5.8568	1	1	1
GOTERM_MF_DIRECT	GO:0005246~calcium channel regulator activity	1	0.222222	1	GEM	412	39	19304	1.20139	1	1	1
GOTERM_MF_DIRECT	GO:0004115~3',5'-cyclic-AMP phosphodiesterase activity	1	0.222222	1	PDE1C	412	22	19304	2.12974	1	1	1
GOTERM_MF_DIRECT	GO:0031749~D2 dopamine receptor binding	1	0.222222	1	CLIC6	412	3	19304	15.6181	1	1	1
GOTERM_MF_DIRECT	GO:0001162~RNA polymerase II intronic transcription regulatory region sequence-specific DNA binding	1	0.222222	1	VAX2	412	8	19304	5.8568	1	1	1
GOTERM_MF_DIRECT	GO:0009922~fatty acid elongase activity	1	0.222222	1	ELOVL7	412	7	19304	6.69348	1	1	1
GOTERM_MF_DIRECT	GO:0008373~sialyltransferase activity	1	0.222222	1	ST8SIA5	412	17	19304	2.75614	1	1	1
GOTERM_MF_DIRECT	GO:0043395~heparan sulfate proteoglycan binding	1	0.222222	1	LPL	412	18	19304	2.60302	1	1	1
GOTERM_MF_DIRECT	GO:1990782~protein tyrosine kinase binding	1	0.222222	1	GJA1	412	61	19304	0.768104	1	1	1
GOTERM_MF_DIRECT	GO:0031435~mitogen-activated protein kinase kinase kinase binding	1	0.222222	1	ROR2	412	17	19304	2.75614	1	1	1
GOTERM_MF_DIRECT	GO:0001972~retinoic acid binding	1	0.222222	1	LRAT	412	20	19304	2.34272	1	1	1
GOTERM_MF_DIRECT	GO:0015106~bicarbonate transmembrane transporter activity	1	0.222222	1	CFTR	412	17	19304	2.75614	1	1	1
GOTERM_MF_DIRECT	GO:0051020~GTPase binding	1	0.222222	1	POU4F1	412	40	19304	1.17136	1	1	1
GOTERM_MF_DIRECT	GO:0001784~phosphotyrosine residue binding	1	0.222222	1	IRS1	412	54	19304	0.867673	1	1	1
GOTERM_MF_DIRECT	GO:0004947~bradykinin receptor activity	1	0.222222	1	BDKRB2	412	2	19304	23.4272	1	1	1
GOTERM_MF_DIRECT	GO:0015643~toxic substance binding	1	0.222222	1	ASS1	412	11	19304	4.25949	1	1	1
GOTERM_MF_DIRECT	GO:0033779~5beta-cholestane-3alpha,7alpha-diol 12alpha-hydroxylase activity	1	0.222222	1	CYP8B1	412	1	19304	46.8544	1	1	1
GOTERM_MF_DIRECT	GO:0005459~UDP-galactose transmembrane transporter activity	1	0.222222	1	SLC35D3	412	10	19304	4.68544	1	1	1
GOTERM_MF_DIRECT	GO:0140359~ABC-type transporter activity	1	0.222222	1	CFTR	412	38	19304	1.23301	1	1	1
GOTERM_MF_DIRECT	GO:0047390~glycerophosphocholine cholinephosphodiesterase activity	1	0.222222	1	ENPP6	412	1	19304	46.8544	1	1	1
GOTERM_MF_DIRECT	GO:0042277~peptide binding	1	0.222222	1	MAS1	412	55	19304	0.851898	1	1	1
GOTERM_MF_DIRECT	GO:0004030~aldehyde dehydrogenase [NAD(P)+] activity	1	0.222222	1	ALDH3A1	412	5	19304	9.37087	1	1	1
GOTERM_MF_DIRECT	GO:0019002~GMP binding	1	0.222222	1	MPPED2	412	2	19304	23.4272	1	1	1
GOTERM_MF_DIRECT	GO:0004972~NMDA glutamate receptor activity	1	0.222222	1	GRIN1	412	8	19304	5.8568	1	1	1
GOTERM_MF_DIRECT	GO:0043539~protein serine/threonine kinase activator activity	1	0.222222	1	IGF2	412	57	19304	0.822006	1	1	1
GOTERM_MF_DIRECT	GO:0030368~interleukin-17 receptor activity	1	0.222222	1	IL17RE	412	10	19304	4.68544	1	1	1
GOTERM_MF_DIRECT	GO:0004634~phosphopyruvate hydratase activity	1	0.222222	1	ENO4	412	6	19304	7.80906	1	1	1
GOTERM_MF_DIRECT	GO:0008459~chondroitin 6-sulfotransferase activity	1	0.222222	1	CHST3	412	2	19304	23.4272	1	1	1
GOTERM_MF_DIRECT	GO:0106294~NADPH oxidase H202-forming activity	1	0.222222	1	DUOX2	412	5	19304	9.37087	1	1	1
GOTERM_MF_DIRECT	GO:0005267~potassium channel activity	1	0.222222	1	KCNIP3	412	33	19304	1.41983	1	1	1
GOTERM_MF_DIRECT	GO:0015189~L-lysine transmembrane transporter activity	1	0.222222	1	SLC7A2	412	7	19304	6.69348	1	1	1
GOTERM_MF_DIRECT	GO:0034237~protein kinase A regulatory subunit binding	1	0.222222	1	WASF3	412	27	19304	1.73535	1	1	1
GOTERM_MF_DIRECT	GO:1990757~ubiquitin ligase activator activity	1	0.222222	1	ENTREP1	412	10	19304	4.68544	1	1	1
GOTERM_MF_DIRECT	GO:0001588~dopamine neurotransmitter receptor activity, coupled via Gs	1	0.222222	1	HTR1B	412	6	19304	7.80906	1	1	1
GOTERM_MF_DIRECT	GO:0005146~leukemia inhibitory factor receptor binding	1	0.222222	1	LIF	412	2	19304	23.4272	1	1	1
GOTERM_MF_DIRECT	GO:0005242~inward rectifier potassium channel activity	1	0.222222	1	KCNN2	412	25	19304	1.87417	1	1	1
GOTERM_MF_DIRECT	GO:0000064~L-ornithine transmembrane transporter activity	1	0.222222	1	SLC7A2	412	5	19304	9.37087	1	1	1
GOTERM_MF_DIRECT	GO:0042056~chemoattractant activity	1	0.222222	1	SCG2	412	44	19304	1.06487	1	1	1
GOTERM_MF_DIRECT	GO:0003678~DNA helicase activity	1	0.222222	1	HFM1	412	39	19304	1.20139	1	1	1
GOTERM_MF_DIRECT	GO:0019911~structural constituent of myelin sheath	1	0.222222	1	MOBP	412	12	19304	3.90453	1	1	1
GOTERM_MF_DIRECT	GO:0030169~low-density lipoprotein particle binding	1	0.222222	1	PCSK9	412	17	19304	2.75614	1	1	1
GOTERM_MF_DIRECT	GO:0005030~neurotrophin receptor activity	1	0.222222	1	NTRK3	412	4	19304	11.7136	1	1	1
GOTERM_MF_DIRECT	GO:0042169~SH2 domain binding	1	0.222222	1	IRS1	412	42	19304	1.11558	1	1	1
GOTERM_MF_DIRECT	GO:0015095~magnesium ion transmembrane transporter activity	1	0.222222	1	TUSC3	412	16	19304	2.9284	1	1	1
GOTERM_MF_DIRECT	GO:0047173~phosphatidylcholine-retinol O-acyltransferase activity	1	0.222222	1	LRAT	412	1	19304	46.8544	1	1	1
GOTERM_MF_DIRECT	GO:0016933~extracellularly glycine-gated ion channel activity	1	0.222222	1	GLRB	412	1	19304	46.8544	1	1	1
GOTERM_MF_DIRECT	GO:0030547~signaling receptor inhibitor activity	1	0.222222	1	PCSK9	412	5	19304	9.37087	1	1	1
GOTERM_MF_DIRECT	GO:0140410~monoatomic cation:bicarbonate symporter activity	1	0.222222	1	SLC39A12	412	7	19304	6.69348	1	1	1
GOTERM_MF_DIRECT	GO:0008109~N-acetyllactosaminide beta-1,6-N-acetylglucosaminyltransferase activity	1	0.222222	1	GCNT2	412	3	19304	15.6181	1	1	1
GOTERM_MF_DIRECT	GO:0008823~cupric reductase (NADH) activity	1	0.222222	1	STEAP2	412	3	19304	15.6181	1	1	1
GOTERM_MF_DIRECT	GO:0008179~adenylate cyclase binding	1	0.222222	1	CAP2	412	12	19304	3.90453	1	1	1
GOTERM_MF_DIRECT	GO:0003954~NADH dehydrogenase activity	1	0.222222	1	ENOX1	412	12	19304	3.90453	1	1	1
GOTERM_MF_DIRECT	GO:0061798~GTP 3',8'-cyclase activity	1	0.222222	1	MOCS1	412	1	19304	46.8544	1	1	1
GOTERM_MF_DIRECT	GO:0008198~ferrous iron binding	1	0.222222	1	CDO1	412	31	19304	1.51143	1	1	1
GOTERM_MF_DIRECT	GO:0004951~cholecystokinin receptor activity	1	0.222222	1	CCKBR	412	2	19304	23.4272	1	1	1
GOTERM_MF_DIRECT	GO:0008301~DNA binding, bending	1	0.222222	1	HMGA2	412	19	19304	2.46602	1	1	1
GOTERM_MF_DIRECT	GO:0045503~dynein light chain binding	1	0.222222	1	DYNC1I1	412	9	19304	5.20604	1	1	1
GOTERM_MF_DIRECT	GO:0052851~ferric-chelate reductase (NADPH) activity	1	0.222222	1	STEAP2	412	3	19304	15.6181	1	1	1
GOTERM_MF_DIRECT	GO:0015068~glycine amidinotransferase activity	1	0.222222	1	GATM	412	1	19304	46.8544	1	1	1
GOTERM_MF_DIRECT	GO:0016263~glycoprotein-N-acetylgalactosamine 3-beta-galactosyltransferase activity	1	0.222222	1	C1GALT1C1L	412	3	19304	15.6181	1	1	1
GOTERM_MF_DIRECT	GO:0016491~oxidoreductase activity	1	0.222222	1	MAOA	412	123	19304	0.38093	1	1	1
GOTERM_MF_DIRECT	GO:0030331~nuclear estrogen receptor binding	1	0.222222	1	NKX3-1	412	42	19304	1.11558	1	1	1
GOTERM_MF_DIRECT	GO:0016810~hydrolase activity, acting on carbon-nitrogen (but not peptide) bonds	1	0.222222	1	CRMP1	412	9	19304	5.20604	1	1	1
GOTERM_MF_DIRECT	GO:0016746~acyltransferase activity	1	0.222222	1	LRAT	412	34	19304	1.37807	1	1	1
GOTERM_MF_DIRECT	GO:0047238~glucuronosyl-N-acetylgalactosaminyl-proteoglycan 4-beta-N-acetylgalactosaminyltransferase activity	1	0.222222	1	CHSY3	412	6	19304	7.80906	1	1	1
GOTERM_MF_DIRECT	GO:0016521~pituitary adenylate cyclase activating polypeptide activity	1	0.222222	1	ADCYAP1	412	1	19304	46.8544	1	1	1
GOTERM_MF_DIRECT	GO:0016922~nuclear receptor binding	1	0.222222	1	PPARGC1A	412	44	19304	1.06487	1	1	1
GOTERM_MF_DIRECT	GO:0016155~formyltetrahydrofolate dehydrogenase activity	1	0.222222	1	ALDH1L1	412	2	19304	23.4272	1	1	1
GOTERM_MF_DIRECT	GO:0086006~voltage-gated sodium channel activity involved in cardiac muscle cell action potential	1	0.222222	1	SCN5A	412	6	19304	7.80906	1	1	1
GOTERM_MF_DIRECT	GO:0019955~cytokine binding	1	0.222222	1	NRP1	412	46	19304	1.01857	1	1	1
GOTERM_MF_DIRECT	GO:0140825~lactoperoxidase activity	1	0.222222	1	PXDN	412	5	19304	9.37087	1	1	1
GOTERM_MF_DIRECT	GO:0004190~aspartic-type endopeptidase activity	1	0.222222	1	CTSE	412	36	19304	1.30151	1	1	1
GOTERM_MF_DIRECT	GO:0071889~14-3-3 protein binding	1	0.222222	1	SYNPO2	412	32	19304	1.4642	1	1	1
GOTERM_MF_DIRECT	GO:0004515~nicotinate-nucleotide adenylyltransferase activity	1	0.222222	1	NMNAT2	412	4	19304	11.7136	1	1	1
GOTERM_MF_DIRECT	GO:0005185~neurohypophyseal hormone activity	1	0.222222	1	AVP	412	2	19304	23.4272	1	1	1
GOTERM_MF_DIRECT	GO:0046935~1-phosphatidylinositol-3-kinase regulator activity	1	0.222222	1	CCKBR	412	17	19304	2.75614	1	1	1
GOTERM_MF_DIRECT	GO:0051428~peptide hormone receptor binding	1	0.222222	1	ADCYAP1	412	9	19304	5.20604	1	1	1
GOTERM_MF_DIRECT	GO:0003887~DNA-directed DNA polymerase activity	1	0.222222	1	DNTT	412	28	19304	1.67337	1	1	1
GOTERM_MF_DIRECT	GO:0004864~protein phosphatase inhibitor activity	1	0.222222	1	PHACTR3	412	39	19304	1.20139	1	1	1
GOTERM_MF_DIRECT	GO:0004711~ribosomal protein S6 kinase activity	1	0.222222	1	RPS6KA6	412	7	19304	6.69348	1	1	1
GOTERM_MF_DIRECT	GO:0008106~alcohol dehydrogenase (NADP+) activity	1	0.222222	1	ALDH3A1	412	3	19304	15.6181	1	1	1
GOTERM_MF_DIRECT	GO:0003707~nuclear steroid receptor activity	1	0.222222	1	ESRRG	412	23	19304	2.03715	1	1	1
GOTERM_MF_DIRECT	GO:0070300~phosphatidic acid binding	1	0.222222	1	MARK1	412	23	19304	2.03715	1	1	1
GOTERM_MF_DIRECT	GO:0005522~profilin binding	1	0.222222	1	PCLO	412	11	19304	4.25949	1	1	1
GOTERM_MF_DIRECT	GO:0015562~efflux transmembrane transporter activity	1	0.222222	1	GJA1	412	14	19304	3.34674	1	1	1
GOTERM_MF_DIRECT	GO:0016628~oxidoreductase activity, acting on the CH-CH group of donors, NAD or NADP as acceptor	1	0.222222	1	DHCR24	412	3	19304	15.6181	1	1	1
GOTERM_MF_DIRECT	GO:0009703~nitrate reductase (NADH) activity	1	0.222222	1	CYB5R2	412	2	19304	23.4272	1	1	1
GOTERM_MF_DIRECT	GO:0038177~death receptor agonist activity	1	0.222222	1	EDA	412	3	19304	15.6181	1	1	1
GOTERM_MF_DIRECT	GO:0017075~syntaxin-1 binding	1	0.222222	1	SYT1	412	21	19304	2.23116	1	1	1
GOTERM_MF_DIRECT	GO:0005369~taurine:sodium symporter activity	1	0.222222	1	SLC6A11	412	3	19304	15.6181	1	1	1
GOTERM_MF_DIRECT	GO:0050473~arachidonate 15-lipoxygenase activity	1	0.222222	1	ALOX15B	412	3	19304	15.6181	1	1	1
GOTERM_MF_DIRECT	GO:0000298~endopolyphosphatase activity	1	0.222222	1	NUDT11	412	5	19304	9.37087	1	1	1
GOTERM_MF_DIRECT	GO:0030414~peptidase inhibitor activity	1	0.222222	1	ANOS1	412	16	19304	2.9284	1	1	1
GOTERM_MF_DIRECT	GO:0043548~phosphatidylinositol 3-kinase binding	1	0.222222	1	IRS1	412	16	19304	2.9284	1	1	1
GOTERM_MF_DIRECT	GO:0034432~bis(5'-adenosyl)-pentaphosphatase activity	1	0.222222	1	NUDT11	412	7	19304	6.69348	1	1	1
GOTERM_MF_DIRECT	GO:0001517~N-acetylglucosamine 6-O-sulfotransferase activity	1	0.222222	1	CHST3	412	7	19304	6.69348	1	1	1
GOTERM_MF_DIRECT	GO:0050321~tau-protein kinase activity	1	0.222222	1	MARK1	412	23	19304	2.03715	1	1	1
GOTERM_MF_DIRECT	GO:0001595~angiotensin receptor activity	1	0.222222	1	MAS1	412	2	19304	23.4272	1	1	1
GOTERM_MF_DIRECT	GO:0030374~nuclear receptor coactivator activity	1	0.222222	1	PPARGC1A	412	58	19304	0.807834	1	1	1
GOTERM_MF_DIRECT	GO:0016165~linoleate 13S-lipoxygenase activity	1	0.222222	1	ALOX15B	412	3	19304	15.6181	1	1	1
GOTERM_MF_DIRECT	GO:0017134~fibroblast growth factor binding	1	0.222222	1	SCN5A	412	23	19304	2.03715	1	1	1
GOTERM_MF_DIRECT	GO:0016286~small conductance calcium-activated potassium channel activity	1	0.222222	1	KCNN2	412	4	19304	11.7136	1	1	1
GOTERM_MF_DIRECT	GO:0019871~sodium channel inhibitor activity	1	0.222222	1	PCSK9	412	8	19304	5.8568	1	1	1
GOTERM_MF_DIRECT	GO:0043522~leucine zipper domain binding	1	0.222222	1	PAWR	412	11	19304	4.25949	1	1	1
GOTERM_MF_DIRECT	GO:0042609~CD4 receptor binding	1	0.222222	1	PLSCR4	412	8	19304	5.8568	1	1	1
GOTERM_MF_DIRECT	GO:1902379~chemoattractant activity involved in axon guidance	1	0.222222	1	WNT5A	412	2	19304	23.4272	1	1	1
GOTERM_MF_DIRECT	GO:0005115~receptor tyrosine kinase-like orphan receptor binding	1	0.222222	1	WNT5A	412	1	19304	46.8544	1	1	1
GOTERM_MF_DIRECT	GO:0016934~extracellularly glycine-gated chloride channel activity	1	0.222222	1	GLRB	412	4	19304	11.7136	1	1	1
GOTERM_MF_DIRECT	GO:1990381~ubiquitin-specific protease binding	1	0.222222	1	PRKN	412	21	19304	2.23116	1	1	1
GOTERM_MF_DIRECT	GO:0008190~eukaryotic initiation factor 4E binding	1	0.222222	1	C8ORF88	412	10	19304	4.68544	1	1	1
GOTERM_MF_DIRECT	GO:0019903~protein phosphatase binding	1	0.222222	1	MET	412	89	19304	0.526454	1	1	1
GOTERM_MF_DIRECT	GO:0042813~Wnt receptor activity	1	0.222222	1	FZD1	412	22	19304	2.12974	1	1	1
GOTERM_MF_DIRECT	GO:0016779~nucleotidyltransferase activity	1	0.222222	1	MAB21L1	412	39	19304	1.20139	1	1	1
GOTERM_MF_DIRECT	GO:0004519~endonuclease activity	1	0.222222	1	RNASE11	412	42	19304	1.11558	1	1	1
GOTERM_MF_DIRECT	GO:0043237~laminin-1 binding	1	0.222222	1	PXDN	412	8	19304	5.8568	1	1	1
GOTERM_MF_DIRECT	GO:0005528~FK506 binding	1	0.222222	1	FKBP10	412	11	19304	4.25949	1	1	1
GOTERM_MF_DIRECT	GO:0097162~MADS box domain binding	1	0.222222	1	NKX3-1	412	1	19304	46.8544	1	1	1
GOTERM_MF_DIRECT	GO:0086080~protein binding involved in heterotypic cell-cell adhesion	1	0.222222	1	GLDN	412	6	19304	7.80906	1	1	1
GOTERM_MF_DIRECT	GO:0031697~beta-1 adrenergic receptor binding	1	0.222222	1	MAGI2	412	3	19304	15.6181	1	1	1
GOTERM_MF_DIRECT	GO:0035501~MH1 domain binding	1	0.222222	1	HMGA2	412	1	19304	46.8544	1	1	1
GOTERM_MF_DIRECT	GO:0086063~voltage-gated sodium channel activity involved in SA node cell action potential	1	0.222222	1	SCN5A	412	1	19304	46.8544	1	1	1
GOTERM_MF_DIRECT	GO:0016209~antioxidant activity	1	0.222222	1	PRXL2A	412	18	19304	2.60302	1	1	1
GOTERM_MF_DIRECT	GO:0031418~L-ascorbic acid binding	1	0.222222	1	PLOD2	412	21	19304	2.23116	1	1	1
GOTERM_MF_DIRECT	GO:0034236~protein kinase A catalytic subunit binding	1	0.222222	1	PKIA	412	14	19304	3.34674	1	1	1
GOTERM_MF_DIRECT	GO:0005004~GPI-linked ephrin receptor activity	1	0.222222	1	EPHA3	412	6	19304	7.80906	1	1	1
GOTERM_MF_DIRECT	GO:0015174~basic amino acid transmembrane transporter activity	1	0.222222	1	SLC7A2	412	8	19304	5.8568	1	1	1
GOTERM_MF_DIRECT	GO:0004128~cytochrome-b5 reductase activity, acting on NAD(P)H	1	0.222222	1	CYB5R2	412	9	19304	5.20604	1	1	1
GOTERM_MF_DIRECT	GO:0004940~beta1-adrenergic receptor activity	1	0.222222	1	ADRB1	412	1	19304	46.8544	1	1	1
GOTERM_MF_DIRECT	GO:0008940~nitrate reductase activity	1	0.222222	1	MOCOS	412	5	19304	9.37087	1	1	1
GOTERM_MF_DIRECT	GO:0019956~chemokine binding	1	0.222222	1	ACKR3	412	5	19304	9.37087	1	1	1
GOTERM_MF_DIRECT	GO:0004117~calmodulin-activated dual specificity 3',5'-cyclic-GMP, 3',5'-cyclic-AMP phosphodiesterase activity	1	0.222222	1	PDE1C	412	3	19304	15.6181	1	1	1
GOTERM_MF_DIRECT	GO:0036310~ATP-dependent DNA/DNA annealing activity	1	0.222222	1	SMARCA1	412	5	19304	9.37087	1	1	1
GOTERM_MF_DIRECT	GO:0015190~L-leucine transmembrane transporter activity	1	0.222222	1	SLC7A8	412	6	19304	7.80906	1	1	1
GOTERM_MF_DIRECT	GO:0019905~syntaxin binding	1	0.222222	1	SYT1	412	56	19304	0.836685	1	1	1
GOTERM_MF_DIRECT	GO:0008236~serine-type peptidase activity	1	0.222222	1	ST14	412	61	19304	0.768104	1	1	1
GOTERM_MF_DIRECT	GO:0047130~saccharopine dehydrogenase (NADP+, L-lysine-forming) activity	1	0.222222	1	AASS	412	1	19304	46.8544	1	1	1
GOTERM_MF_DIRECT	GO:0016410~N-acyltransferase activity	1	0.222222	1	PLAAT1	412	7	19304	6.69348	1	1	1
GOTERM_MF_DIRECT	GO:0030506~ankyrin binding	1	0.222222	1	SCN5A	412	19	19304	2.46602	1	1	1
GOTERM_MF_DIRECT	GO:0005243~gap junction channel activity	1	0.222222	1	GJA1	412	20	19304	2.34272	1	1	1
GOTERM_MF_DIRECT	GO:0003680~minor groove of adenine-thymine-rich DNA binding	1	0.222222	1	HMGA2	412	11	19304	4.25949	1	1	1
GOTERM_MF_DIRECT	GO:0051082~unfolded protein binding	1	0.222222	1	CLGN	412	133	19304	0.352288	1	1	1
GOTERM_MF_DIRECT	GO:0004715~non-membrane spanning protein tyrosine kinase activity	1	0.222222	1	FRK	412	46	19304	1.01857	1	1	1
GOTERM_MF_DIRECT	GO:0030552~cAMP binding	1	0.222222	1	BVES	412	24	19304	1.95227	1	1	1
GOTERM_MF_DIRECT	GO:0008453~alanine-glyoxylate transaminase activity	1	0.222222	1	AGXT	412	3	19304	15.6181	1	1	1
GOTERM_MF_DIRECT	GO:0016595~glutamate binding	1	0.222222	1	GRIN1	412	11	19304	4.25949	1	1	1
GOTERM_MF_DIRECT	GO:0086061~voltage-gated sodium channel activity involved in bundle of His cell action potential	1	0.222222	1	SCN5A	412	1	19304	46.8544	1	1	1
GOTERM_MF_DIRECT	GO:0050510~N-acetylgalactosaminyl-proteoglycan 3-beta-glucuronosyltransferase activity	1	0.222222	1	CHSY3	412	4	19304	11.7136	1	1	1
GOTERM_MF_DIRECT	GO:0031702~type 1 angiotensin receptor binding	1	0.222222	1	BDKRB2	412	6	19304	7.80906	1	1	1
GOTERM_MF_DIRECT	GO:0005231~excitatory extracellular ligand-gated monoatomic ion channel activity	1	0.222222	1	GLRB	412	11	19304	4.25949	1	1	1
GOTERM_MF_DIRECT	GO:0086083~cell adhesive protein binding involved in bundle of His cell-Purkinje myocyte communication	1	0.222222	1	DSG2	412	5	19304	9.37087	1	1	1
GOTERM_MF_DIRECT	GO:0005123~death receptor binding	1	0.222222	1	EDA	412	16	19304	2.9284	1	1	1
GOTERM_MF_DIRECT	GO:0008569~minus-end-directed microtubule motor activity	1	0.222222	1	DNAH5	412	18	19304	2.60302	1	1	1
GOTERM_MF_DIRECT	GO:0043546~molybdopterin cofactor binding	1	0.222222	1	MOCOS	412	8	19304	5.8568	1	1	1
GOTERM_MF_DIRECT	GO:0061628~H3K27me3 modified histone binding	1	0.222222	1	CHD5	412	4	19304	11.7136	1	1	1
GOTERM_MF_DIRECT	GO:0016208~AMP binding	1	0.222222	1	MPPED2	412	15	19304	3.12362	1	1	1
GOTERM_MF_DIRECT	GO:0046914~transition metal ion binding	1	0.222222	1	HRNR	412	18	19304	2.60302	1	1	1
GOTERM_MF_DIRECT	GO:0051879~Hsp90 protein binding	1	0.222222	1	PACRG	412	46	19304	1.01857	1	1	1
GOTERM_MF_DIRECT	GO:0004722~protein serine/threonine phosphatase activity	1	0.222222	1	PPM1E	412	58	19304	0.807834	1	1	1
GOTERM_MF_DIRECT	GO:0035497~cAMP response element binding	1	0.222222	1	HMGA2	412	13	19304	3.60418	1	1	1
GOTERM_MF_DIRECT	GO:0005092~GDP-dissociation inhibitor activity	1	0.222222	1	GPSM1	412	14	19304	3.34674	1	1	1
GOTERM_MF_DIRECT	GO:0099626~voltage-gated calcium channel activity involved in regulation of presynaptic cytosolic calcium levels	1	0.222222	1	HTR1B	412	4	19304	11.7136	1	1	1
GOTERM_MF_DIRECT	GO:0030296~protein tyrosine kinase activator activity	1	0.222222	1	HTR2A	412	13	19304	3.60418	1	1	1
GOTERM_MF_DIRECT	GO:0031894~V1A vasopressin receptor binding	1	0.222222	1	AVP	412	3	19304	15.6181	1	1	1
GOTERM_MF_DIRECT	GO:0055056~D-glucose transmembrane transporter activity	1	0.222222	1	SLC2A10	412	12	19304	3.90453	1	1	1
GOTERM_MF_DIRECT	GO:0005521~lamin binding	1	0.222222	1	IFI27	412	16	19304	2.9284	1	1	1
GOTERM_MF_DIRECT	GO:0031489~myosin V binding	1	0.222222	1	RAB3B	412	18	19304	2.60302	1	1	1
GOTERM_MF_DIRECT	GO:0017162~aryl hydrocarbon receptor binding	1	0.222222	1	ARNT2	412	8	19304	5.8568	1	1	1
GOTERM_MF_DIRECT	GO:0000900~mRNA regulatory element binding translation repressor activity	1	0.222222	1	CPEB1	412	18	19304	2.60302	1	1	1
GOTERM_MF_DIRECT	GO:0003755~peptidyl-prolyl cis-trans isomerase activity	1	0.222222	1	FKBP10	412	48	19304	0.976133	1	1	1
GOTERM_MF_DIRECT	GO:0140416~transcription regulator inhibitor activity	1	0.222222	1	NKX3-1	412	32	19304	1.4642	1	1	1
GOTERM_MF_DIRECT	GO:0003774~cytoskeletal motor activity	1	0.222222	1	DYNC1I1	412	29	19304	1.61567	1	1	1
GOTERM_MF_DIRECT	GO:0004364~glutathione transferase activity	1	0.222222	1	GSTM3	412	28	19304	1.67337	1	1	1
GOTERM_MF_DIRECT	GO:0030976~thiamine pyrophosphate binding	1	0.222222	1	OGDHL	412	8	19304	5.8568	1	1	1
GOTERM_MF_DIRECT	GO:0086075~gap junction channel activity involved in cardiac conduction electrical coupling	1	0.222222	1	GJA1	412	2	19304	23.4272	1	1	1
GOTERM_MF_DIRECT	GO:0048101~calmodulin-activated 3',5'-cyclic-GMP phosphodiesterase activity	1	0.222222	1	PDE1C	412	5	19304	9.37087	1	1	1
GOTERM_MF_DIRECT	GO:0004753~saccharopine dehydrogenase activity	1	0.222222	1	AASS	412	1	19304	46.8544	1	1	1
GOTERM_MF_DIRECT	GO:0004945~angiotensin type II receptor activity	1	0.222222	1	MAS1	412	4	19304	11.7136	1	1	1
GOTERM_MF_DIRECT	GO:0016175~superoxide-generating NAD(P)H oxidase activity	1	0.222222	1	DUOX2	412	11	19304	4.25949	1	1	1
GOTERM_MF_DIRECT	GO:0030151~molybdenum ion binding	1	0.222222	1	MOCOS	412	5	19304	9.37087	1	1	1
GOTERM_MF_DIRECT	GO:0015378~sodium:chloride symporter activity	1	0.222222	1	SLC12A3	412	2	19304	23.4272	1	1	1
GOTERM_MF_DIRECT	GO:0070699~type II activin receptor binding	1	0.222222	1	MAGI2	412	2	19304	23.4272	1	1	1
GOTERM_MF_DIRECT	GO:0061133~endopeptidase activator activity	1	0.222222	1	SFRP2	412	14	19304	3.34674	1	1	1
GOTERM_MF_DIRECT	GO:0140768~protein ADP-ribosyltransferase-substrate adaptor activity	1	0.222222	1	NMNAT2	412	4	19304	11.7136	1	1	1
GOTERM_MF_DIRECT	GO:0003727~single-stranded RNA binding	1	0.222222	1	RBM11	412	48	19304	0.976133	1	1	1
GOTERM_MF_DIRECT	GO:0004028~3-chloroallyl aldehyde dehydrogenase activity	1	0.222222	1	ALDH3A1	412	5	19304	9.37087	1	1	1
GOTERM_MF_DIRECT	GO:0008094~ATP-dependent activity, acting on DNA	1	0.222222	1	SMARCA1	412	29	19304	1.61567	1	1	1
GOTERM_MF_DIRECT	GO:0004653~polypeptide N-acetylgalactosaminyltransferase activity	1	0.222222	1	GALNT5	412	20	19304	2.34272	1	1	1
GOTERM_MF_DIRECT	GO:0016151~nickel cation binding	1	0.222222	1	CDO1	412	3	19304	15.6181	1	1	1
GOTERM_MF_DIRECT	GO:0017056~structural constituent of nuclear pore	1	0.222222	1	NUP62CL	412	26	19304	1.80209	1	1	1
GOTERM_MF_DIRECT	GO:0015459~potassium channel regulator activity	1	0.222222	1	KCNIP3	412	44	19304	1.06487	1	1	1
GOTERM_MF_DIRECT	GO:0004298~threonine-type endopeptidase activity	1	0.222222	1	PRSS50	412	9	19304	5.20604	1	1	1
GOTERM_MF_DIRECT	GO:0140677~molecular function activator activity	1	0.222222	1	MET	412	28	19304	1.67337	1	1	1
GOTERM_MF_DIRECT	GO:0004198~calcium-dependent cysteine-type endopeptidase activity	1	0.222222	1	CAPN13	412	17	19304	2.75614	1	1	1
GOTERM_MF_DIRECT	GO:0005523~tropomyosin binding	1	0.222222	1	NEBL	412	15	19304	3.12362	1	1	1
GOTERM_MF_DIRECT	GO:0004760~serine-pyruvate transaminase activity	1	0.222222	1	AGXT	412	1	19304	46.8544	1	1	1
GOTERM_MF_DIRECT	GO:0120160~intraciliary transport particle A binding	1	0.222222	1	TUB	412	3	19304	15.6181	1	1	1
GOTERM_MF_DIRECT	GO:0046961~proton-transporting ATPase activity, rotational mechanism	1	0.222222	1	ATP6V1B1	412	25	19304	1.87417	1	1	1
GOTERM_MF_DIRECT	GO:0099181~structural constituent of presynapse	1	0.222222	1	PPFIA2	412	1	19304	46.8544	1	1	1
GOTERM_MF_DIRECT	GO:0034431~bis(5'-adenosyl)-hexaphosphatase activity	1	0.222222	1	NUDT11	412	5	19304	9.37087	1	1	1
GOTERM_MF_DIRECT	GO:0016403~dimethylargininase activity	1	0.222222	1	DDAH1	412	2	19304	23.4272	1	1	1
GOTERM_MF_DIRECT	GO:0038100~nodal binding	1	0.222222	1	VWDE	412	7	19304	6.69348	1	1	1
GOTERM_MF_DIRECT	GO:0106222~lncRNA binding	1	0.222222	1	PPARGC1A	412	29	19304	1.61567	1	1	1
GOTERM_MF_DIRECT	GO:0001222~transcription corepressor binding	1	0.222222	1	PBX1	412	49	19304	0.956212	1	1	1
GOTERM_MF_DIRECT	GO:0002039~p53 binding	1	0.222222	1	NTRK3	412	71	19304	0.659921	1	1	1
GOTERM_MF_DIRECT	GO:0004591~oxoglutarate dehydrogenase (succinyl-transferring) activity	1	0.222222	1	OGDHL	412	4	19304	11.7136	1	1	1
GOTERM_MF_DIRECT	GO:0030280~structural constituent of skin epidermis	1	0.222222	1	KRT80	412	40	19304	1.17136	1	1	1
GOTERM_MF_DIRECT	GO:1990715~mRNA CDS binding	1	0.222222	1	RBM24	412	5	19304	9.37087	1	1	1
GOTERM_MF_DIRECT	GO:0003824~catalytic activity	1	0.222222	1	DDAH1	412	47	19304	0.996901	1	1	1
GOTERM_MF_DIRECT	GO:0051371~muscle alpha-actinin binding	1	0.222222	1	SYNPO2	412	18	19304	2.60302	1	1	1
GOTERM_MF_DIRECT	GO:0051959~dynein light intermediate chain binding	1	0.222222	1	DNAH5	412	28	19304	1.67337	1	1	1
GOTERM_MF_DIRECT	GO:0140506~endoplasmic reticulum-autophagosome adaptor activity	1	0.222222	1	RETREG1	412	3	19304	15.6181	1	1	1
GOTERM_MF_DIRECT	GO:0005001~transmembrane receptor protein tyrosine phosphatase activity	1	0.222222	1	PTPRU	412	17	19304	2.75614	1	1	1
GOTERM_MF_DIRECT	GO:0004706~JUN kinase kinase kinase activity	1	0.222222	1	MAP3K21	412	11	19304	4.25949	1	1	1
GOTERM_MF_DIRECT	GO:0003756~protein disulfide isomerase activity	1	0.222222	1	ENOX1	412	20	19304	2.34272	1	1	1
GOTERM_MF_DIRECT	GO:0038085~vascular endothelial growth factor binding	1	0.222222	1	NRP1	412	5	19304	9.37087	1	1	1
GOTERM_MF_DIRECT	GO:0099579~G protein-coupled neurotransmitter receptor activity involved in regulation of postsynaptic membrane potential	1	0.222222	1	ADRB1	412	2	19304	23.4272	1	1	1
GOTERM_MF_DIRECT	GO:0009055~electron transfer activity	1	0.222222	1	MAOB	412	61	19304	0.768104	1	1	1
GOTERM_MF_DIRECT	GO:0015067~amidinotransferase activity	1	0.222222	1	GATM	412	1	19304	46.8544	1	1	1
GOTERM_MF_DIRECT	GO:0061799~cyclic pyranopterin monophosphate synthase activity	1	0.222222	1	MOCS1	412	1	19304	46.8544	1	1	1
GOTERM_MF_DIRECT	GO:0004465~lipoprotein lipase activity	1	0.222222	1	LPL	412	10	19304	4.68544	1	1	1
GOTERM_MF_DIRECT	GO:0042626~ATPase-coupled transmembrane transporter activity	1	0.222222	1	CFTR	412	38	19304	1.23301	1	1	1
GOTERM_MF_DIRECT	GO:1904047~S-adenosyl-L-methionine binding	1	0.222222	1	MOCS1	412	21	19304	2.23116	1	1	1
GOTERM_MF_DIRECT	GO:0031491~nucleosome binding	1	0.222222	1	SMARCA1	412	35	19304	1.3387	1	1	1
GOTERM_MF_DIRECT	GO:0008375~acetylglucosaminyltransferase activity	1	0.222222	1	GCNT2	412	25	19304	1.87417	1	1	1
GOTERM_MF_DIRECT	GO:0005044~scavenger receptor activity	1	0.222222	1	ACKR3	412	28	19304	1.67337	1	1	1
GOTERM_MF_DIRECT	GO:1902936~phosphatidylinositol bisphosphate binding	1	0.222222	1	LAPTM4B	412	12	19304	3.90453	1	1	1
GOTERM_MF_DIRECT	GO:0008135~translation factor activity, RNA binding	1	0.222222	1	CPEB1	412	24	19304	1.95227	1	1	1
GOTERM_MF_DIRECT	GO:0097158~pre-mRNA intronic pyrimidine-rich binding	1	0.222222	1	ELAVL4	412	2	19304	23.4272	1	1	1
GOTERM_MF_DIRECT	GO:0016684~oxidoreductase activity, acting on peroxide as acceptor	1	0.222222	1	PXDN	412	6	19304	7.80906	1	1	1
GOTERM_MF_DIRECT	GO:0070006~metalloaminopeptidase activity	1	0.222222	1	MMP14	412	27	19304	1.73535	1	1	1
GOTERM_MF_DIRECT	GO:0005385~zinc ion transmembrane transporter activity	1	0.222222	1	SLC39A12	412	26	19304	1.80209	1	1	1
GOTERM_MF_DIRECT	GO:0043027~cysteine-type endopeptidase inhibitor activity involved in apoptotic process	1	0.222222	1	AVP	412	21	19304	2.23116	1	1	1
GOTERM_MF_DIRECT	GO:0043225~ATPase-coupled inorganic anion transmembrane transporter activity	1	0.222222	1	CFTR	412	10	19304	4.68544	1	1	1
GOTERM_MF_DIRECT	GO:0008486~diphosphoinositol-polyphosphate diphosphatase activity	1	0.222222	1	NUDT11	412	5	19304	9.37087	1	1	1
GOTERM_MF_DIRECT	GO:0008889~glycerophosphodiester phosphodiesterase activity	1	0.222222	1	ENPP6	412	5	19304	9.37087	1	1	1
GOTERM_MF_DIRECT	GO:0016846~carbon-sulfur lyase activity	1	0.222222	1	CENPVL3	412	4	19304	11.7136	1	1	1
GOTERM_MF_DIRECT	GO:0019869~chloride channel inhibitor activity	1	0.222222	1	CFTR	412	7	19304	6.69348	1	1	1
GOTERM_MF_DIRECT	GO:0031751~D4 dopamine receptor binding	1	0.222222	1	CLIC6	412	1	19304	46.8544	1	1	1
GOTERM_MF_DIRECT	GO:0003777~microtubule motor activity	1	0.222222	1	DYNC1I1	412	59	19304	0.794142	1	1	1
GOTERM_MF_DIRECT	GO:0001587~Gq/11-coupled serotonin receptor activity	1	0.222222	1	HTR2A	412	3	19304	15.6181	1	1	1
GOTERM_MF_DIRECT	GO:0017128~phospholipid scramblase activity	1	0.222222	1	PLSCR4	412	16	19304	2.9284	1	1	1
GOTERM_MF_DIRECT	GO:0071933~Arp2/3 complex binding	1	0.222222	1	WASF3	412	15	19304	3.12362	1	1	1
GOTERM_MF_DIRECT	GO:0005164~tumor necrosis factor receptor binding	1	0.222222	1	EDA	412	32	19304	1.4642	1	1	1
GOTERM_MF_DIRECT	GO:0004862~cAMP-dependent protein kinase inhibitor activity	1	0.222222	1	PKIA	412	10	19304	4.68544	1	1	1
GOTERM_MF_DIRECT	GO:0141038~phosphatidylinositol 3-kinase activator activity	1	0.222222	1	PRKD1	412	6	19304	7.80906	1	1	1
GOTERM_MF_DIRECT	GO:0008656~cysteine-type endopeptidase activator activity involved in apoptotic process	1	0.222222	1	NKX3-1	412	23	19304	2.03715	1	1	1
GOTERM_MF_DIRECT	GO:0008194~UDP-glycosyltransferase activity	1	0.222222	1	UGT3A2	412	21	19304	2.23116	1	1	1
GOTERM_MF_DIRECT	GO:0015187~glycine transmembrane transporter activity	1	0.222222	1	SLC7A8	412	8	19304	5.8568	1	1	1
GOTERM_MF_DIRECT	GO:0031593~polyubiquitin modification-dependent protein binding	1	0.222222	1	PRKN	412	39	19304	1.20139	1	1	1
GOTERM_MF_DIRECT	GO:0071837~HMG box domain binding	1	0.222222	1	OLIG2	412	13	19304	3.60418	1	1	1
GOTERM_MF_DIRECT	GO:0016853~isomerase activity	1	0.222222	1	CFTR	412	32	19304	1.4642	1	1	1
GOTERM_MF_DIRECT	GO:0015180~L-alanine transmembrane transporter activity	1	0.222222	1	SLC7A8	412	9	19304	5.20604	1	1	1
GOTERM_MF_DIRECT	GO:0017095~heparan sulfate 6-O-sulfotransferase activity	1	0.222222	1	HS6ST3	412	3	19304	15.6181	1	1	1
GOTERM_MF_DIRECT	GO:0071886~1-(4-iodo-2,5-dimethoxyphenyl)propan-2-amine binding	1	0.222222	1	HTR2A	412	2	19304	23.4272	1	1	1
GOTERM_MF_DIRECT	GO:0086060~voltage-gated sodium channel activity involved in AV node cell action potential	1	0.222222	1	SCN5A	412	1	19304	46.8544	1	1	1
GOTERM_MF_DIRECT	GO:0086062~voltage-gated sodium channel activity involved in Purkinje myocyte action potential	1	0.222222	1	SCN5A	412	2	19304	23.4272	1	1	1
GOTERM_MF_DIRECT	GO:0032051~clathrin light chain binding	1	0.222222	1	NSG2	412	7	19304	6.69348	1	1	1
GOTERM_MF_DIRECT	GO:0005003~ephrin receptor activity	1	0.222222	1	EPHA3	412	7	19304	6.69348	1	1	1
GOTERM_MF_DIRECT	GO:0042562~hormone binding	1	0.222222	1	MLNR	412	18	19304	2.60302	1	1	1
GOTERM_MF_DIRECT	GO:0019534~toxin transmembrane transporter activity	1	0.222222	1	SLC7A8	412	8	19304	5.8568	1	1	1
GOTERM_MF_DIRECT	GO:1990444~F-box domain binding	1	0.222222	1	PRKN	412	3	19304	15.6181	1	1	1
GOTERM_MF_DIRECT	GO:0015276~ligand-gated monoatomic ion channel activity	1	0.222222	1	GRIN1	412	16	19304	2.9284	1	1	1
GOTERM_MF_DIRECT	GO:0008146~sulfotransferase activity	1	0.222222	1	WSCD1	412	35	19304	1.3387	1	1	1
GOTERM_MF_DIRECT	GO:0102751~UDP-alpha-D-glucose:glucosyl-glycogenin alpha-D-glucosyltransferase activity	1	0.222222	1	GYG2	412	2	19304	23.4272	1	1	1
GOTERM_MF_DIRECT	GO:0001091~RNA polymerase II general transcription initiation factor binding	1	0.222222	1	AR	412	8	19304	5.8568	1	1	1
GOTERM_MF_DIRECT	GO:0001223~transcription coactivator binding	1	0.222222	1	AR	412	48	19304	0.976133	1	1	1
GOTERM_MF_DIRECT	GO:0004629~phospholipase C activity	1	0.222222	1	PLCB4	412	10	19304	4.68544	1	1	1
GOTERM_MF_DIRECT	GO:0031741~type B gastrin/cholecystokinin receptor binding	1	0.222222	1	CCKBR	412	1	19304	46.8544	1	1	1
GOTERM_MF_DIRECT	GO:0043495~protein-membrane adaptor activity	1	0.222222	1	LPL	412	34	19304	1.37807	1	1	1
GOTERM_MF_DIRECT	GO:0055077~gap junction hemi-channel activity	1	0.222222	1	GJA1	412	4	19304	11.7136	1	1	1
GOTERM_MF_DIRECT	GO:0008475~procollagen-lysine 5-dioxygenase activity	1	0.222222	1	PLOD2	412	3	19304	15.6181	1	1	1
GOTERM_MF_DIRECT	GO:1903763~gap junction channel activity involved in cell communication by electrical coupling	1	0.222222	1	GJA1	412	4	19304	11.7136	1	1	1
GOTERM_MF_DIRECT	GO:0140031~phosphorylation-dependent protein binding	1	0.222222	1	ANK2	412	8	19304	5.8568	1	1	1
GOTERM_MF_DIRECT	GO:0018479~benzaldehyde dehydrogenase (NAD+) activity	1	0.222222	1	ALDH3A1	412	3	19304	15.6181	1	1	1
GOTERM_MF_DIRECT	GO:0005005~transmembrane-ephrin receptor activity	1	0.222222	1	EPHA3	412	17	19304	2.75614	1	1	1
GOTERM_MF_DIRECT	GO:0070051~fibrinogen binding	1	0.222222	1	FBLN1	412	7	19304	6.69348	1	1	1
GOTERM_MF_DIRECT	GO:0036403~arachidonate 8(S)-lipoxygenase activity	1	0.222222	1	ALOX15B	412	2	19304	23.4272	1	1	1
GOTERM_MF_DIRECT	GO:0005068~transmembrane receptor protein tyrosine kinase adaptor activity	1	0.222222	1	IRS1	412	17	19304	2.75614	1	1	1
GOTERM_MF_DIRECT	GO:0140693~molecular condensate scaffold activity	1	0.222222	1	AR	412	44	19304	1.06487	1	1	1
GOTERM_MF_DIRECT	GO:0044323~retinoic acid-responsive element binding	1	0.222222	1	NR2F1	412	6	19304	7.80906	1	1	1
GOTERM_MF_DIRECT	GO:0061891~calcium ion sensor activity	1	0.222222	1	SYT1	412	7	19304	6.69348	1	1	1
GOTERM_MF_DIRECT	GO:0005008~hepatocyte growth factor receptor activity	1	0.222222	1	MET	412	3	19304	15.6181	1	1	1
GOTERM_MF_DIRECT	GO:0008134~transcription factor binding	1	0.222222	1	PPARGC1A	412	57	19304	0.822006	1	1	1
GOTERM_MF_DIRECT	GO:0033300~dehydroascorbic acid transmembrane transporter activity	1	0.222222	1	SLC2A10	412	8	19304	5.8568	1	1	1
GOTERM_MF_DIRECT	GO:0070697~activin receptor binding	1	0.222222	1	VWDE	412	10	19304	4.68544	1	1	1
GOTERM_MF_DIRECT	GO:0008242~omega peptidase activity	1	0.222222	1	UCHL1	412	3	19304	15.6181	1	1	1
GOTERM_MF_DIRECT	GO:0003906~DNA-(apurinic or apyrimidinic site) endonuclease activity	1	0.222222	1	HMGA2	412	11	19304	4.25949	1	1	1
GOTERM_MF_DIRECT	GO:0019958~C-X-C chemokine binding	1	0.222222	1	ACKR3	412	3	19304	15.6181	1	1	1
GOTERM_MF_DIRECT	GO:0032034~myosin II head/neck binding	1	0.222222	1	LIMCH1	412	1	19304	46.8544	1	1	1
GOTERM_MF_DIRECT	GO:0017172~cysteine dioxygenase activity	1	0.222222	1	CDO1	412	1	19304	46.8544	1	1	1
GOTERM_MF_DIRECT	GO:0004758~serine C-palmitoyltransferase activity	1	0.222222	1	SPTLC3	412	5	19304	9.37087	1	1	1
GOTERM_MF_DIRECT	GO:0043394~proteoglycan binding	1	0.222222	1	FN1	412	14	19304	3.34674	1	1	1
GOTERM_MF_DIRECT	GO:0000774~adenyl-nucleotide exchange factor activity	1	0.222222	1	BAG3	412	15	19304	3.12362	1	1	1
GOTERM_MF_DIRECT	GO:0140793~histone H2AXY142 phosphatase activity	1	0.222222	1	EYA1	412	3	19304	15.6181	1	1	1
GOTERM_MF_DIRECT	GO:0005021~vascular endothelial growth factor receptor activity	1	0.222222	1	NRP1	412	8	19304	5.8568	1	1	1
GOTERM_MF_DIRECT	GO:0019870~potassium channel inhibitor activity	1	0.222222	1	WNK2	412	10	19304	4.68544	1	1	1
GOTERM_MF_DIRECT	GO:0016297~fatty acyl-[ACP] hydrolase activity	1	0.222222	1	OLAH	412	2	19304	23.4272	1	1	1
GOTERM_MF_DIRECT	GO:0010385~double-stranded methylated DNA binding	1	0.222222	1	WT1	412	6	19304	7.80906	1	1	1
GOTERM_MF_DIRECT	GO:0016494~C-X-C chemokine receptor activity	1	0.222222	1	ACKR3	412	8	19304	5.8568	1	1	1
GOTERM_MF_DIRECT	GO:0017022~myosin binding	1	0.222222	1	MOBP	412	31	19304	1.51143	1	1	1
GOTERM_MF_DIRECT	GO:0034189~very-low-density lipoprotein particle binding	1	0.222222	1	PCSK9	412	4	19304	11.7136	1	1	1
GOTERM_MF_DIRECT	GO:0015020~glucuronosyltransferase activity	1	0.222222	1	UGT3A2	412	30	19304	1.56181	1	1	1
GOTERM_MF_DIRECT	GO:0017081~chloride channel regulator activity	1	0.222222	1	CFTR	412	9	19304	5.20604	1	1	1
GOTERM_MF_DIRECT	GO:0097602~cullin family protein binding	1	0.222222	1	PRKN	412	28	19304	1.67337	1	1	1
GOTERM_MF_DIRECT	GO:0050682~AF-2 domain binding	1	0.222222	1	ESRRG	412	4	19304	11.7136	1	1	1
GOTERM_MF_DIRECT	GO:0033778~7alpha-hydroxycholest-4-en-3-one 12alpha-hydroxylase activity	1	0.222222	1	CYP8B1	412	1	19304	46.8544	1	1	1
GOTERM_MF_DIRECT	GO:0015101~organic cation transmembrane transporter activity	1	0.222222	1	SLC7A8	412	10	19304	4.68544	1	1	1
GOTERM_MF_DIRECT	GO:0097157~pre-mRNA intronic binding	1	0.222222	1	RBM24	412	14	19304	3.34674	1	1	1
GOTERM_MF_DIRECT	GO:0031681~G-protein beta-subunit binding	1	0.222222	1	RGS7	412	24	19304	1.95227	1	1	1
GOTERM_MF_DIRECT	GO:0004843~cysteine-type deubiquitinase activity	1	0.222222	1	UCHL1	412	112	19304	0.418343	1	1	1
GOTERM_MF_DIRECT	GO:0031748~D1 dopamine receptor binding	1	0.222222	1	CAV2	412	7	19304	6.69348	1	1	1
GOTERM_MF_DIRECT	GO:0017046~peptide hormone binding	1	0.222222	1	CCKBR	412	37	19304	1.26633	1	1	1
GOTERM_MF_DIRECT	GO:0004657~proline dehydrogenase activity	1	0.222222	1	PRODH	412	2	19304	23.4272	1	1	1
GOTERM_MF_DIRECT	GO:0047555~3',5'-cyclic-GMP phosphodiesterase activity	1	0.222222	1	PDE1C	412	22	19304	2.12974	1	1	1
GOTERM_MF_DIRECT	GO:1990760~osmolarity-sensing monoatomic cation channel activity	1	0.222222	1	SCN7A	412	4	19304	11.7136	1	1	1
GOTERM_MF_DIRECT	GO:0004697~diacylglycerol-dependent serine/threonine kinase activity	1	0.222222	1	PRKD1	412	17	19304	2.75614	1	1	1
GOTERM_MF_DIRECT	GO:0106138~Sec61 translocon complex binding	1	0.222222	1	CFTR	412	1	19304	46.8544	1	1	1
GOTERM_MF_DIRECT	GO:0004089~carbonate dehydratase activity	1	0.222222	1	CA2	412	17	19304	2.75614	1	1	1
GOTERM_MF_DIRECT	GO:0048156~tau protein binding	1	0.222222	1	MARK1	412	43	19304	1.08964	1	1	1
GOTERM_MF_DIRECT	GO:0050614~delta24-sterol reductase activity	1	0.222222	1	DHCR24	412	1	19304	46.8544	1	1	1
GOTERM_MF_DIRECT	GO:0034190~apolipoprotein receptor binding	1	0.222222	1	PCSK9	412	4	19304	11.7136	1	1	1
GOTERM_MF_DIRECT	GO:0018820~cyanamide hydratase activity	1	0.222222	1	CA2	412	2	19304	23.4272	1	1	1
