# Supplementary material for: Splenomegaly in de novo acute myeloid leukemia is associated with ASXL1 mutations together with a distinct clinical and gene expression profile
Source: Biomark Res. 2025 Oct 22;13:131. doi: 10.1186/s40364-025-00833-8 (PMC12542016; doi:10.1186/s40364-025-00833-8)
Supplement: Supplementary file 8 — Supplementary Material 8: Table 5. [file 40364_2025_833_MOESM8_ESM.xls]

## Sheet: 1.Neurexins and neuroligins
© 2000-2024 QIAGEN. All rights reserved.
Symbol	Entrez Gene Name	Ensembl/Gene Symbol - human (HUGO / HGNC / Entrez Gene)	Expr Fold Change	Expr p-value	Expr p-value	Expected	Location	Type(s)	Biomarker Application(s)	Drug(s)	Entrez Gene ID for Human	Entrez Gene ID for Mouse	Entrez Gene ID for Rat
APBA1	amyloid beta precursor protein binding family A member 1	APBA1	2,589	1,03E-04	8,43E-03	Up	Cytoplasm	transporter	diagnosis,response to therapy		320	319924	83589
EPB41L1	erythrocyte membrane protein band 4.1 like 1	EPB41L1	1,704	1,37E-05	1,82E-03	Up	Plasma Membrane	other			2036	13821	59317
GRIN1	glutamate ionotropic receptor NMDA type subunit 1	GRIN1	-2,987	1,55E-04	1,10E-02	Up	Plasma Membrane	ion channel	unspecified application	1-aminocyclopropane-1-carboxylic acid,acamprosate,agmatine,aspirin/caffeine/orphenadrine,besonprodil,bicifadine,brompheniramine/dextromethorphan/pseudoephedrine,carbinoxamine/dextromethorphan/pseudoephedrine,chlorpheniramine/dextromethorphan/phenylephrine,cycloserine,delucemine,dextromethorphan,dextromethorphan/morphine,dextromethorphan/promethazine,dextromethorphan/quinidine,felbamate,ifenprodil…	2902	14810	24408
LRRTM3	leucine rich repeat transmembrane neuronal 3	LRRTM3	5,387	1,53E-09	8,88E-07	Up	Plasma Membrane	other			347731	216028	294380
NLGN1	neuroligin 1	NLGN1	3,627	5,05E-06	7,83E-04	Up	Plasma Membrane	transmembrane receptor			22871	192167	116647
NLGN4Y	neuroligin 4 Y-linked	NLGN4Y	5,319	4,04E-05	4,10E-03	Up	Plasma Membrane	enzyme			22829
SYT1	synaptotagmin 1	SYT1	3,850	8,56E-07	1,72E-04	Up	Cytoplasm	transporter			6857	20979	25716
SYT9	synaptotagmin 9	SYT9	1,753	2,79E-04	1,63E-02	Up	Plasma Membrane	transporter			143425	60510	60564

## Sheet: 2.Regulation of Insulin-like...
© 2000-2024 QIAGEN. All rights reserved.
Symbol	Entrez Gene Name	Ensembl/Gene Symbol - human (HUGO / HGNC / Entrez Gene)	Expr Fold Change	Expr p-value	Expr p-value	Expected	Location	Type(s)	Biomarker Application(s)	Drug(s)	Entrez Gene ID for Human	Entrez Gene ID for Mouse	Entrez Gene ID for Rat
CCN1	cellular communication network factor 1	CCN1	1,963	1,30E-03	4,85E-02	Up	Extracellular Space	other	unspecified application		3491	16007	83476
F5	coagulation factor V	F5	2,381	8,25E-06	1,17E-03	Up	Extracellular Space	other	diagnosis	argatroban,drotrecogin alfa	2153	14067	304929
FN1	fibronectin 1	FN1	2,415	1,76E-04	1,20E-02	Up	Extracellular Space	other	diagnosis,efficacy,prognosis,unspecified application	AS1409,bifikafusp alfa,dodekin,iodine I 131 anti-fibronectin antibody fragment L19-SIP,L19-IL2 monoclonal antibody-cytokine fusion protein/L19TNFalpha,L19TNFalpha,ocriplasmin,PYX-201	2335	14268	25661
FSTL1	follistatin like 1	FSTL1	3,575	3,28E-11	3,99E-08	Up	Extracellular Space	other			11167	14314	79210
IGF2	insulin like growth factor 2	IGF2	3,700	3,30E-04	1,82E-02	Up	Extracellular Space	growth factor	diagnosis,efficacy,prognosis	BI 836845,MEDI-573	3481	16002	24483
KLK1	kallikrein 1	KLK1	2,742	2,83E-05	3,08E-03	Up	Nucleus	peptidase			3816	16612
KLK13	kallikrein related peptidase 13	KLK13	5,348	4,72E-07	1,07E-04	Up	Extracellular Space	peptidase	prognosis		26085	626834	292848
MATN3	matrilin 3	MATN3	3,077	1,27E-04	9,71E-03	Up	Extracellular Space	other			4148	17182	313954
MMP2	matrix metallopeptidase 2	MMP2	2,148	2,61E-04	1,55E-02	Up	Extracellular Space	peptidase	diagnosis,disease progression,efficacy,prognosis,response to therapy,unspecified application	131I-chlorotoxin,chlorotoxin,marimastat,MMP2 MMP9 inhibitor,prinomastat,rebimastat	4313	17390	81686
PCSK9	proprotein convertase subtilisinkexin type 9	PCSK9	2,589	4,77E-04	2,39E-02	Up	Extracellular Space	peptidase	unspecified application	alirocumab,BMS-844421,evinacumab,evolocumab,MK-0616,PCSK9 inhibitor	255738	100102	298296
SCG2	secretogranin II	SCG2	2,473	1,36E-03	4,99E-02	Up	Extracellular Space	cytokine			7857	20254	24765

## Sheet: 3.Cohesin Chromatin Reg...
© 2000-2024 QIAGEN. All rights reserved.
Symbol	Entrez Gene Name	Ensembl/Gene Symbol - human (HUGO / HGNC / Entrez Gene)	Expr Fold Change	Expr p-value	Expr p-value	Expected	Location	Type(s)	Biomarker Application(s)	Drug(s)	Entrez Gene ID for Human	Entrez Gene ID for Mouse	Entrez Gene ID for Rat
PCDHB13	protocadherin beta 13	PCDHB13	2,640	2,43E-04	1,47E-02	Up	Extracellular Space	other			56123
PCDHB10	protocadherin beta 10	PCDHB10	4,349	1,38E-04	1,03E-02	Up	Other	other			56126
PCDHB9	protocadherin beta 9	PCDHB9	3,436	1,54E-04	1,10E-02	Up	Plasma Membrane	other			56127
PCDHB5	protocadherin beta 5	PCDHB5	6,420	2,71E-06	4,69E-04		Other	other			26167
PCDHB4	protocadherin beta 4	PCDHB4	3,816	1,33E-03	4,91E-02		Extracellular Space	other			56131
PCDHB3	protocadherin beta 3	PCDHB3	6,280	2,18E-06	3,92E-04		Other	other			56132
PCDHB2	protocadherin beta 2	PCDHB2	8,211	6,93E-10	4,74E-07	Up	Plasma Membrane	other			56133	93873	498843
PCDHA10	protocadherin alpha 10	PCDHA10	2,975	5,27E-04	2,58E-02		Extracellular Space	other			56139	12943
PCDHA9	protocadherin alpha 9	PCDHA9	3,065	3,74E-04	2,00E-02		Other	other			9752	192161
PCDHA8	protocadherin alpha 8	PCDHA8	2,943	5,81E-04	2,76E-02		Other	other			56140	353235
PCDHA7	protocadherin alpha 7	PCDHA7	3,047	2,15E-04	1,36E-02		Plasma Membrane	other			56141	12939
PCDHA6	protocadherin alpha 6	PCDHA6	3,192	1,09E-04	8,75E-03		Extracellular Space	other			56142	12937
PCDHA3	protocadherin alpha 3	PCDHA3	3,645	3,25E-05	3,48E-03	Up	Plasma Membrane	other			56145	192163	116780
PCDHA1	protocadherin alpha 1	PCDHA1	3,727	2,36E-05	2,76E-03	Up	Plasma Membrane	other			56147	116731	393085
IGF2	insulin like growth factor 2	IGF2	3,700	3,30E-04	1,82E-02	Down	Extracellular Space	growth factor	diagnosis,efficacy,prognosis	BI 836845,MEDI-573	3481	16002	24483
H2AC25	H2A clustered histone 25	H2AC25	1,904	3,28E-05	3,48E-03		Nucleus	other			92815	319162	64646
