# Supplementary material for: Splenomegaly in de novo acute myeloid leukemia is associated with ASXL1 mutations together with a distinct clinical and gene expression profile
Source: Biomark Res. 2025 Oct 22;13:131. doi: 10.1186/s40364-025-00833-8 (PMC12542016; doi:10.1186/s40364-025-00833-8)
Supplement: Supplementary file 9 — Supplementary Material 9: Table 6. [file 40364_2025_833_MOESM9_ESM.xls]

## Sheet: Sheet0
© 2000-2024 QIAGEN. All rights reserved.
Ingenuity Canonical Pathways	-log(p-value)	Ratio	z-score	Molecules
Neurexins and neuroligins	5,32E00	1,4E-01	2,121	APBA1,EPB41L1,GRIN1,LRRTM3,NLGN1,NLGN4Y,SYT1,SYT9
Regulation of Insulin-like Growth Factor (IGF) transport and uptake by IGFBPs	5,09E00	8,87E-02	3,317	CCN1,F5,FN1,FSTL1,IGF2,KLK1,KLK13,MATN3,MMP2,PCSK9,SCG2
Cohesin Chromatin Regulation Pathway	4,95E00	6,06E-02	1,890	H2AC25,IGF2,PCDHA1,PCDHA10,PCDHA3,PCDHA6,PCDHA7,PCDHA8,PCDHA9,PCDHB10,PCDHB13,PCDHB2,PCDHB3,PCDHB4,PCDHB5,PCDHB9
Sperm Motility	4,46E00	5,81E-02	2,333	EPHA3,FRK,LTK,MET,NTRK3,PDE1C,PLA2G12B,PLA2G2C,PLA2G2F,PLA2R1,PLAAT1,PLCB4,PRKD1,ROR2,ZAN
Serotonin Receptor Signaling	4,25E00	4,45E-02	3,710	ADRB1,CAV2,FRK,HTR1B,HTR2A,KALRN,KCNN2,MAOA,MAOB,MMP2,MPDZ,PLA2G12B,PLA2G2C,PLA2G2F,PLA2R1,PLAAT1,PLCB4,PPARGC1A,PRKD1,TRPC1,TRPC6
Phospholipases	3,8E00	1,01E-01	2,236	LPL,PLA2G12B,PLA2G2C,PLA2G2F,PLA2R1,PLAAT1,PLCB4
Receptor-type tyrosine-protein phosphatases	3,51E00	0.2	2,000	NTRK3,PPFIA2,PPFIBP2,SLITRK5
Cargo recognition for clathrin-mediated endocytosis	3,4E00	7,62E-02	2,828	AVP,BTC,CFTR,EREG,SH3GL3,SYT1,SYT9,WNT5A
Neurotransmitter release cycle	3,28E00	1,25E-01	2,236	APBA1,MAOA,PPFIA2,RIMS1,SYT1
Clathrin-mediated endocytosis	2,81E00	6,2E-02	2,828	AVP,BTC,CFTR,EREG,SH3GL3,SYT1,SYT9,WNT5A
Xenobiotic Metabolism PXR Signaling Pathway	2,72E00	4,76E-02	2,333	ALDH1L1,ALDH3A1,CHST3,GRIP1,GSTM3,HS6ST3,MAOA,MAOB,PPARGC1A,PRKD1,WSCD1
Post-translational protein phosphorylation	2,66E00	6,54E-02	2,646	CCN1,F5,FN1,FSTL1,MATN3,PCSK9,SCG2
Atherosclerosis Signaling	2,65E00	5,84E-02	2,828	ALOX15B,LPL,PLA2G12B,PLA2G2C,PLA2G2F,PLA2R1,PLAAT1,PON1
Melatonin Degradation II	2,57E00	0.4	#NUM!	MAOA,MAOB
Lung Ionic Balance Signaling Pathway	2,43E00	3,42E-02	2,828	ACKR3,ADGRB3,ADGRG6,ADRB1,BDKRB2,CCKBR,CFTR,FRK,FZD1,GPR63,HTR1B,HTR2A,MAS1,MLNR,OXGR1,PLCB4,PRKD1,SLC12A1
GABA synthesis, release, reuptake and degradation	2,43E00	1,58E-01	#NUM!	RIMS1,SLC6A11,SYT1
Semaphorin interactions	2,36E00	7,81E-02	1,342	CRMP1,MET,NRP1,PLXNA2,PLXNA4
Cell junction organization	2,34E00	6,52E-02	2,449	AFDN,CDH10,CDH6,CLDN14,CLDN23,PARD3
Collagen biosynthesis and modifying enzymes	2,27E00	7,46E-02	1,342	ADAMTS2,COL26A1,COL27A1,COL8A2,PLOD2
Intrinsic Prothrombin Activation Pathway	2,24E00	9,3E-02	#NUM!	F5,KLK1,KLK13,PROS1
Retinoid metabolism and transport	2,2E00	9,09E-02	2,000	GPC5,GPC6,LPL,LRAT
Neurovascular Coupling Signaling Pathway	2,2E00	4,29E-02	2,530	BDKRB2,GJA1,GRIN1,KCNN2,PLA2G12B,PLA2G2C,PLA2G2F,PLA2R1,PLAAT1,PLCB4
Autism Signaling Pathway	2,2E00	3,88E-02	0,577	ALDH1L1,ALDH3A1,EDA,FZD1,GRIN1,IGF2,LIF,MET,NLGN1,NLGN4Y,SLC6A19,WNT5A
Axonal Guidance Signaling	2,15E00	3,28E-02	#NUM!	ADAM32,ADAMTS2,ADAMTS7,BMP8B,EPHA3,FZD1,KALRN,MET,MMP14,MMP2,NRP1,NTRK3,PLCB4,PLXNA2,PRKD1,ROBO2,WNT5A
Synaptogenesis Signaling Pathway	2,11E00	3,79E-02	2,530	AFDN,CDH10,CDH6,EPHA3,FRK,GRIN1,KALRN,NLGN1,NLGN4Y,SYT1,SYT3,SYT9
Putrescine Degradation III	2,09E00	1,2E-01	#NUM!	ALDH3A1,MAOA,MAOB
Phagosome Formation	2,03E00	2,95E-02	3,130	ACKR3,ADGRB3,ADGRG6,ADRB1,BDKRB2,CCKBR,FN1,FRK,FZD1,GPR63,HTR1B,HTR2A,MAS1,MLNR,OXGR1,PLA2G12B,PLA2G2C,PLA2G2F,PLA2R1,PLAAT1,PRKD1
Atorvastatin ADME	2,03E00	2,22E-01	#NUM!	PON1,PON3
RHO GTPase cycle	2,02E00	3,33E-02	3,873	ARHGEF10,ARHGEF25,CDC42BPA,CFTR,DSG2,GJA1,GOLGA8K (includes others),KALRN,PLEKHG4B,PREX2,SLITRK5,STARD13,SYDE1,SYDE2,WASF3
G alpha (q) signalling events	2,02E00	4,57E-02	2,121	ARHGEF25,AVP,BDKRB2,CCKBR,HTR2A,KALRN,MLNR,PLCB4
Docosahexaenoic Acid (DHA) Signaling	1,98E00	3,97E-02	3,162	PLA2G12B,PLA2G2C,PLA2G2F,PLA2R1,PLAAT1,PLCB4,PRKD1,SYT1,SYT3,SYT9
Role of MAPK Signaling in Inhibiting the Pathogenesis of Influenza	1,95E00	6,25E-02	2,236	PLA2G12B,PLA2G2C,PLA2G2F,PLA2R1,PLAAT1
Creatine metabolism	1,94E00	0.2	#NUM!	GATM,SLC6A11
Role of MAPK Signaling in Promoting the Pathogenesis of Influenza	1,88E00	5,22E-02	2,449	ATP6V1B1,PLA2G12B,PLA2G2C,PLA2G2F,PLA2R1,PLAAT1
Signaling by PTK6	1,87E00	7,27E-02	2,000	BTC,EREG,KHDRBS3,NRG2
Sensory processing of sound by outer hair cells of the cochlea	1,87E00	7,27E-02	2,000	EPB41L1,KCNN2,TMC1,TMIE
Erythrocytes take up carbon dioxide and release oxygen	1,85E00	1,82E-01	#NUM!	CA2,CYB5R2
Role of MAPK Signaling in the Pathogenesis of Influenza	1,85E00	5,88E-02	#NUM!	PLA2G12B,PLA2G2C,PLA2G2F,PLA2R1,PLAAT1
S100 Family Signaling Pathway	1,85E00	2,8E-02	2,558	ACKR3,ADGRB3,ADGRG6,ADRB1,BDKRB2,BTC,CCKBR,EREG,FZD1,GPR63,HTR1B,HTR2A,MAS1,MLNR,MMP14,MMP2,OXGR1,PLA2G12B,PLA2G2F,PLCB4,PRKD1,WNT5A
Tryptophan Degradation X (Mammalian, via Tryptamine)	1,83E00	9,68E-02	#NUM!	ALDH3A1,MAOA,MAOB
Antioxidant Action of Vitamin C	1,82E00	5,04E-02	-2,236	PLA2G12B,PLA2G2C,PLA2G2F,PLA2R1,PLAAT1,PLCB4
Neurotransmitter receptors and postsynaptic signal transmission	1,78E00	1,67E-01	#NUM!	GLRB,NBEA
Signaling by LTK	1,78E00	1,67E-01	#NUM!	IRS1,LTK
Thio-molybdenum Cofactor Biosynthesis	1,78E00	1	#NUM!	MOCOS
Xenobiotic Metabolism CAR Signaling Pathway	1,77E00	3,88E-02	1,890	ALDH1L1,ALDH3A1,CHST3,GRIP1,GSTM3,HS6ST3,PPARGC1A,PRKD1,WSCD1
IL-15 Production	1,77E00	4,92E-02	1,633	EPHA3,FRK,LTK,MET,NTRK3,ROR2
Semaphorin Signaling in Neurons	1,76E00	6,78E-02	#NUM!	CRMP1,MET,NRP1,PLXNA2
L1CAM interactions	1,74E00	4,84E-02	2,449	ANK2,NRP1,RPS6KA6,SCN5A,SCN7A,SHTN1
Parkinson's Signaling Pathway	1,73E00	3,48E-02	-0,302	ALDH1L1,ALDH3A1,ATP6V1B1,EDA,GRIN1,LIF,MAOA,MAOB,PPARGC1A,PRKN,UCHL1
G-Protein Coupled Receptor Signaling	1,73E00	2,8E-02	0,894	ACKR3,ADGRB3,ADGRG6,ADRB1,BDKRB2,CCKBR,ENPP6,FZD1,GPR63,HTR1B,HTR2A,KCNN2,MAS1,MLNR,MPPED2,OXGR1,PDE1C,PLCB4,PREX2,RGS7
Adrenergic Receptor Signaling Pathway (Enhanced)	1,73E00	4,06E-02	1,414	ADRB1,ATP6V1B1,EDA,LIF,MAOA,MAOB,PLCB4,PRKD1
POU5F1 (OCT4), SOX2, NANOG activate genes related to proliferation	1,71E00	1,54E-01	#NUM!	DPPA4,SALL4
Human Embryonic Stem Cell Pluripotency	1,69E00	3,98E-02	2,121	BMP8B,DPPA4,FZD1,LIF,NTRK3,PRKD1,SALL4,WNT5A
Transcriptional Regulation by NPAS4	1,69E00	8,57E-02	#NUM!	ARNT2,GEM,KCNIP3
Coagulation System	1,69E00	8,57E-02	#NUM!	BDKRB2,F5,PROS1
Chondroitin Sulfate Biosynthesis (Late Stages)	1,67E00	6,35E-02	#NUM!	CHST3,CHSY3,HS6ST3,WSCD1
Eicosanoid Signaling	1,66E00	3,53E-02	3,162	ALOX15B,CFTR,MMP2,PLA2G12B,PLA2G2C,PLA2G2F,PLA2R1,PLAAT1,PLCB4,PRKD1
Pulmonary Healing Signaling Pathway	1,65E00	3,92E-02	2,828	ACKR3,DLK1,FRK,FZD1,MMP14,MMP2,PRKD1,WNT5A
Collagen degradation	1,65E00	6,25E-02	1,000	COL26A1,COL8A2,MMP14,MMP2
Sheddase Signaling Pathway	1,64E00	3,9E-02	1,414	AR,CCN1,FN1,IGF2,KLK1,MET,MMP14,MMP2
Glutaminergic Receptor Signaling Pathway (Enhanced)	1,62E00	3,34E-02	2,714	GRIN1,PLA2G12B,PLA2G2C,PLA2G2F,PLA2R1,PLAAT1,PLCB4,PRKD1,SCN5A,SCN7A,TRPC1
Xenobiotic Metabolism Signaling	1,61E00	3,33E-02	#NUM!	ALDH1L1,ALDH3A1,CHST3,GRIP1,GSTM3,HS6ST3,MAOA,MAOB,PPARGC1A,PRKD1,WSCD1
Phenylalanine Degradation IV (Mammalian, via Side Chain)	1,59E00	1,33E-01	#NUM!	MAOA,MAOB
Dopamine Degradation	1,56E00	7,69E-02	#NUM!	ALDH3A1,MAOA,MAOB
Sensory processing of sound by inner hair cells of the cochlea	1,54E00	5,8E-02	2,000	EPB41L1,PCLO,TMC1,TMIE
Extrinsic Prothrombin Activation Pathway	1,54E00	1,25E-01	#NUM!	F5,PROS1
Superpathway of Citrulline Metabolism	1,54E00	1,25E-01	#NUM!	ASS1,PRODH
Breast Cancer Regulation by Stathmin1	1,54E00	2,8E-02	2,668	ACKR3,ADGRB3,ADGRG6,ADRB1,ARHGEF10,BDKRB2,CCKBR,FZD1,GPR63,HTR1B,HTR2A,MAS1,MLNR,MMP2,OXGR1,PLCB4,PRKD1
Mechanisms of Viral Exit from Host Cells	1,51E00	7,32E-02	#NUM!	CHMP4C,PRKD1,SH3GL3
Chondroitin Sulfate Biosynthesis	1,5E00	5,63E-02	#NUM!	CHST3,CHSY3,HS6ST3,WSCD1
Signaling by Type 1 Insulin-like Growth Factor 1 Receptor (IGF1R)	1,49E00	1,18E-01	#NUM!	IGF2,IRS1
Transcriptional regulation of pluripotent stem cells	1,49E00	1,18E-01	#NUM!	PBX1,SALL4
CREB Signaling in Neurons	1,49E00	2,76E-02	2,183	ACKR3,ADGRB3,ADGRG6,ADRB1,BDKRB2,CCKBR,FZD1,GPR63,GRIN1,HTR1B,HTR2A,MAS1,MLNR,NTRK3,OXGR1,PLCB4,PRKD1
Glycine Degradation (Creatine Biosynthesis)	1,48E00	0.5	#NUM!	GATM
Dermatan Sulfate Biosynthesis	1,46E00	5,48E-02	#NUM!	CHST3,CHSY3,HS6ST3,WSCD1
WNK Renal Signaling Pathway	1,46E00	4,67E-02	1,000	IRS1,PRKD1,PRKN,SLC12A1,SLC12A3
DHCR24 Signaling Pathway	1,46E00	4,17E-02	2,449	AR,DHCR24,NLGN1,PON1,PON3,PRKD1
Transport of inorganic cations/anions and amino acids/oligopeptides	1,45E00	4,63E-02	0,447	SLC12A1,SLC12A3,SLC6A19,SLC7A2,SLC7A8
Molecular Mechanisms of Cancer	1,45E00	2,55E-02	2,558	ACKR3,ADGRB3,ADGRG6,ADRB1,ARHGEF10,BDKRB2,BMP8B,CCKBR,FZD1,GPR63,HTR1B,HTR2A,IL17RE,IRS1,MAS1,MLNR,MMP14,MMP2,OXGR1,PLCB4,PRKD1,WNT5A
Collagen chain trimerization	1,43E00	6,82E-02	#NUM!	COL26A1,COL27A1,COL8A2
Assembly and cell surface presentation of NMDA receptors	1,43E00	6,82E-02	#NUM!	APBA1,GRIN1,NBEA
Aggrephagy	1,43E00	6,82E-02	#NUM!	CFTR,DYNC1I1,PRKN
Extra-nuclear estrogen signaling	1,43E00	5,33E-02	2,000	BTC,CAV2,EREG,MMP2
PIP3 activates AKT signaling	1,42E00	4,08E-02	2,449	BTC,EREG,IRS1,MET,NRG2,NTRK3
Arachidonic acid metabolism	1,4E00	6,67E-02	#NUM!	ALOX15B,PON1,PON3
tRNA Splicing	1,4E00	6,67E-02	#NUM!	ENPP6,MPPED2,PDE1C
Noradrenaline and Adrenaline Degradation	1,4E00	6,67E-02	#NUM!	ALDH3A1,MAOA,MAOB
Growth Hormone Signaling	1,39E00	5,19E-02	#NUM!	IGF2,IRS1,PRKD1,RPS6KA6
Phase I - Functionalization of compounds	1,38E00	4,42E-02	2,236	ALDH3A1,ARNT2,CYP8B1,MAOA,MAOB
Factors Promoting Cardiogenesis in Vertebrates	1,37E00	3,97E-02	2,449	BMP8B,FZD1,PLCB4,PRKD1,SCN5A,WNT5A
WNT/SHH Axonal Guidance Signaling Pathway	1,36E00	3,95E-02	2,236	FRK,FZD1,PLXNA2,TRPC1,TRPC6,WNT5A
Signaling by Hippo	1,36E00	0.1	#NUM!	AMOTL1,WWC1
Hepatic Fibrosis / Hepatic Stellate Cell Activation	1,36E00	3,65E-02	#NUM!	COL26A1,COL27A1,COL8A2,FN1,IGF2,MET,MMP2
Signaling by MET	1,36E00	5,06E-02	2,000	COL27A1,FN1,MET,SH3GL3
Leukocyte Extravasation Signaling	1,34E00	3,61E-02	1,342	AFDN,CLDN14,CLDN23,CTNNA3,MMP14,MMP2,PRKD1
Endothelin-1 Signaling	1,34E00	3,61E-02	2,449	PLA2G12B,PLA2G2C,PLA2G2F,PLA2R1,PLAAT1,PLCB4,PRKD1
FXR/RXR Activation	1,33E00	3,59E-02	0,000	CYP8B1,EDA,GSTM3,LIF,LPL,PON1,PPARGC1A
Neutrophil Extracellular Trap Signaling Pathway	1,33E00	2,91E-02	2,309	COL26A1,COL27A1,COL8A2,FRK,MMP2,PLA2G12B,PLA2G2C,PLA2G2F,PLA2R1,PLAAT1,PLCB4,PRKD1
Degradation of the extracellular matrix	1,32E00	4,94E-02	2,000	CAPN13,FN1,MMP14,MMP2
Formation of the ureteric bud	1,32E00	9,52E-02	#NUM!	EYA1,ROBO2
RHO GTPases regulate CFTR trafficking	1,31E00	3,33E-01	#NUM!	CFTR
Proline catabolism	1,31E00	3,33E-01	#NUM!	PRODH
Glycine Biosynthesis III	1,31E00	3,33E-01	#NUM!	AGXT
Proline Degradation	1,31E00	3,33E-01	#NUM!	PRODH
Pulmonary Fibrosis Idiopathic Signaling Pathway	1,31E00	3,07E-02	1,897	COL26A1,COL27A1,COL8A2,FN1,FZD1,MMP14,MMP2,PRKN,RPS6KA6,WNT5A
Role of Osteoblasts in Rheumatoid Arthritis Signaling Pathway	1,3E00	3,33E-02	0,000	CTSE,EDA,FZD1,LIF,MMP14,MMP2,SFRP2,WNT5A
Synaptic Long Term Depression	1,29E00	3,52E-02	2,449	PLA2G12B,PLA2G2C,PLA2G2F,PLA2R1,PLAAT1,PLCB4,PRKD1
Orexin Signaling Pathway	1,29E00	3,32E-02	2,828	ATP6V1B1,PLA2G12B,PLA2G2F,PLCB4,PPARGC1A,PRKD1,TRPC1,TRPC6
Signaling by ERBB2	1,29E00	0.06	#NUM!	BTC,EREG,NRG2
Oxytocin in Brain Signaling Pathway	1,26E00	3,47E-02	2,646	ADCYAP1,PLA2G12B,PLA2G2C,PLA2G2F,PLA2R1,PLAAT1,PRKD1
Nephrin family interactions	1,25E00	8,7E-02	#NUM!	KIRREL2,MAGI2
Role of NANOG in Mammalian Embryonic Stem Cell Pluripotency	1,25E00	4,07E-02	#NUM!	BMP8B,FZD1,LIF,SALL4,WNT5A
VEGF Family Ligand-Receptor Interactions	1,25E00	4,65E-02	#NUM!	NRP1,PLA2G12B,PLA2G2F,PRKD1
Transcriptional Regulatory Network in Embryonic Stem Cells	1,23E00	3,66E-02	1,633	FZD1,GRIN1,IGF2,LIF,SALL4,WNT5A
Signaling by EGFR	1,23E00	5,66E-02	#NUM!	BTC,EREG,SH3GL3
HOTAIR Regulatory Pathway	1,21E00	3,61E-02	2,236	AR,MET,MMP14,MMP2,PCDHB5,WNT5A
LPS/IL-1 Mediated Inhibition of RXR Function	1,19E00	3,03E-02	#NUM!	ALDH1L1,ALDH3A1,CHST3,GSTM3,HS6ST3,MAOA,MAOB,PPARGC1A,WSCD1
Glycosaminoglycan metabolism	1,19E00	3,91E-02	2,236	CHST3,CHSY3,GPC5,GPC6,HS6ST3
Taurine Biosynthesis	1,18E00	2,5E-01	#NUM!	CDO1
NAD Biosynthesis III	1,18E00	2,5E-01	#NUM!	NMNAT2
L-cysteine Degradation I	1,18E00	2,5E-01	#NUM!	CDO1
TR/RXR Activation	1,15E00	3,82E-02	1,342	ADRB1,KLF9,PPARGC1A,RAB3B,SLC16A2
EPH-Ephrin signaling	1,15E00	4,3E-02	1,000	EPHA3,GRIN1,KALRN,MMP2
ERBB Signaling	1,15E00	4,3E-02	2,000	BTC,EREG,NRG2,PRKD1
BBSome Signaling Pathway	1,12E00	2,63E-02	1,941	ACKR3,ADGRB3,ADGRG6,ADRB1,BDKRB2,CCKBR,FZD1,GPR63,HTR1B,HTR2A,MAS1,MLNR,OXGR1
Signaling by ERBB4	1,12E00	5,08E-02	#NUM!	BTC,EREG,NRG2
Class B/2 (Secretin family receptors)	1,11E00	4,17E-02	2,000	ADCYAP1,FZD1,RAMP3,WNT5A
Dermatan Sulfate Biosynthesis (Late Stages)	1,1E00	0.05	#NUM!	CHST3,HS6ST3,WSCD1
PCP (Planar Cell Polarity) Pathway	1,1E00	0.05	#NUM!	FZD1,ROR2,WNT5A
NAD Biosynthesis from 2-amino-3-carboxymuconate Semialdehyde	1,09E00	0.2	#NUM!	NMNAT2
NAD Salvage Pathway III	1,09E00	0.2	#NUM!	NMNAT2
Lysine Degradation II	1,09E00	0.2	#NUM!	AASS
Citrulline-Nitric Oxide Cycle	1,09E00	0.2	#NUM!	ASS1
Assembly of collagen fibrils and other multimeric structures	1,08E00	4,92E-02	#NUM!	COL27A1,COL8A2,PXDN
Tight Junction Signaling	1,07E00	3,31E-02	#NUM!	AFDN,CLDN14,CLDN23,MAGI2,MPDZ,PARD3
Serotonin Degradation	1,07E00	4,04E-02	#NUM!	ALDH3A1,MAOA,MAOB,UGT3A2
Reelin Signaling in Neurons	1,06E00	3,57E-02	1,000	AFDN,ARHGEF10,ARHGEF25,FRK,GRIN1
Signaling by NTRK3 (TRKC)	1,05E00	6,67E-02	#NUM!	IRS1,NTRK3
FOXO-mediated transcription of oxidative stress, metabolic and neuronal genes	1,05E00	6,67E-02	#NUM!	PLXNA4,PPARGC1A
Neuropathic Pain Signaling in Dorsal Horn Neurons	1,04E00	3,96E-02	1,000	GRIN1,KCNN2,PLCB4,PRKD1
Circadian Rhythm Signaling	1,04E00	2,93E-02	#NUM!	ADCYAP1,ADRB1,FRK,GRIN1,KLK1,PLCB4,PRKD1,TRPC6
Nicotinate metabolism	1,02E00	6,45E-02	#NUM!	CYP8B1,NMNAT2
Glutamate binding, activation of AMPA receptors and synaptic plasticity	1,02E00	6,45E-02	#NUM!	EPB41L1,GRIP1
Arginine Biosynthesis IV	1,02E00	1,67E-01	#NUM!	ASS1
Chondroitin and Dermatan Biosynthesis	1,02E00	1,67E-01	#NUM!	CHSY3
WNT/Ca+ pathway	1	4,55E-02	#NUM!	FZD1,PLCB4,WNT5A
Activation of Matrix Metalloproteinases	9,77E-01	6,06E-02	#NUM!	MMP14,MMP2
Dilated Cardiomyopathy Signaling Pathway	9,64E-01	3,33E-02	1,342	ADRB1,BAG3,DES,DSG2,SCN5A
Regulation of the Epithelial-Mesenchymal Transition Pathway	9,62E-01	3,09E-02	#NUM!	FZD1,HMGA2,MET,MMP2,PYGO1,WNT5A
Class A/1 (Rhodopsin-like receptors)	9,59E-01	2,7E-02	1,667	ACKR3,ADRB1,AVP,BDKRB2,CCKBR,HTR1B,HTR2A,MLNR,OXGR1
Late endosomal microautophagy	9,55E-01	5,88E-02	#NUM!	CFTR,CHMP4C
Xenobiotic Metabolism AHR Signaling Pathway	9,54E-01	3,67E-02	#NUM!	ALDH1L1,ALDH3A1,GSTM3,PON1
Erythrocytes take up oxygen and release carbon dioxide	9,52E-01	1,43E-01	#NUM!	CA2
Aryl hydrocarbon receptor signalling	9,52E-01	1,43E-01	#NUM!	ARNT2
Mitochondrial Uncoupling	9,52E-01	1,43E-01	#NUM!	SLC25A27
Urea Cycle	9,52E-01	1,43E-01	#NUM!	ASS1
Ceramide Biosynthesis	9,52E-01	1,43E-01	#NUM!	SPTLC3
Glycogen Biosynthesis II (from UDP-D-Glucose)	9,52E-01	1,43E-01	#NUM!	GYG2
cAMP-mediated signaling	9,49E-01	2,9E-02	0,000	ADRB1,ENPP6,HTR1B,MPPED2,PDE1C,PKIA,RGS7
CDX Gastrointestinal Cancer Signaling Pathway	9,39E-01	3,05E-02	0,000	BMP8B,EDA,FZD1,LIF,SALL4,WNT5A
PPARα/RXRα Activation	9,39E-01	3,05E-02	0,000	CHD5,IRS1,LPL,NR2F1,PLCB4,PPARGC1A
RAR Activation	9,36E-01	2,53E-02	1,508	DLK1,EDA,ENPP6,LIF,LRAT,MMP2,MPPED2,NR2F1,PDE1C,PPARGC1A,SALL4
Basal Cell Carcinoma Signaling	9,32E-01	4,23E-02	#NUM!	BMP8B,FZD1,WNT5A
Interleukin-4 and Interleukin-13 signaling	9,32E-01	3,6E-02	1,000	FN1,LIF,MAOA,MMP2
O-linked glycosylation	9,12E-01	3,54E-02	2,000	ADAMTS2,ADAMTS7,GALNT5,THSD7A
Sertoli Cell-Sertoli Cell Junction Signaling	9,09E-01	2,83E-02	2,449	AFDN,AR,CDH10,CDH6,CLDN14,CLDN23,GJA1
Cellular Effects of Sildenafil (Viagra)	0.9	2,31E-02	-1,500	ACKR3,ADGRB3,ADGRG6,ADRB1,BDKRB2,CCKBR,FZD1,GPR63,HTR1B,HTR2A,KCNN2,MAS1,MLNR,OXGR1,PPARGC1A,TRPC6
Interleukin-17 signaling	8,98E-01	1,25E-01	#NUM!	IL17RE
Epithelial Adherens Junction Signaling	8,94E-01	3,16E-02	1,342	AFDN,MAGI1,MAGI2,MET,WWC1
Fatty acyl-CoA biosynthesis	8,94E-01	5,41E-02	#NUM!	ELOVL7,OLAH
ERK5 Signaling	8,93E-01	4,05E-02	#NUM!	LIF,RPS6KA6,SH2D2A
Microautophagy Signaling Pathway	8,86E-01	3,14E-02	#NUM!	CHMP4C,COL26A1,COL27A1,COL8A2,RETREG1
GPCR-Mediated Integration of Enteroendocrine Signaling Exemplified by an L Cell	8,81E-01	0.04	#NUM!	ADCYAP1,ADRB1,PLCB4
MIF-mediated Glucocorticoid Regulation	8,75E-01	5,26E-02	#NUM!	PLA2G12B,PLA2G2F
Inhibition of Matrix Metalloproteases	8,75E-01	5,26E-02	#NUM!	MMP14,MMP2
D-myo-inositol-5-phosphate Metabolism	8,73E-01	2,91E-02	2,000	NUDT11,PAWR,PLCB4,PPFIA2,PPFIBP2,PTPRU
HEY1 Signaling Pathway	8,7E-01	3,11E-02	1,342	AR,BMP8B,MMP14,MMP2,NTRK3
Formation of Fibrin Clot (Clotting Cascade)	8,57E-01	5,13E-02	#NUM!	F5,PROS1
Neuregulin Signaling	8,53E-01	3,36E-02	2,000	BTC,EREG,NRG2,PRKD1
Nitric Oxide Signaling in the Cardiovascular System	8,44E-01	3,33E-02	1,000	ADRB1,BDKRB2,PDE1C,PRKD1
G alpha (i) signalling events	8,33E-01	2,7E-02	1,890	ACKR3,BDKRB2,GPSM1,HTR1B,OXGR1,RGS22,RGS7
DAG and IP3 signaling	8,22E-01	4,88E-02	#NUM!	NBEA,PDE1C
RAF/MAP kinase cascade	8,15E-01	2,67E-02	1,890	BTC,EREG,FN1,GRIN1,IRS1,MET,NRG2
Gαq Signaling	8,08E-01	2,96E-02	1,342	ARHGEF25,HTR2A,PLCB4,PRKD1,RGS7
Neurotransmitter clearance	8,08E-01	0.1	#NUM!	MAOA
Urea cycle	8,08E-01	0.1	#NUM!	ASS1
Citrulline Biosynthesis	8,08E-01	0.1	#NUM!	PRODH
Transport of vitamins, nucleosides, and related molecules	7,9E-01	4,65E-02	#NUM!	AVP,SLC16A2
Signaling by Rho Family GTPases	7,81E-01	2,61E-02	2,236	ARHGEF10,CDH10,CDH6,DES,MAP3K21,PARD3,WASF3
Role of Osteoclasts in Rheumatoid Arthritis Signaling Pathway	7,76E-01	2,52E-02	0,378	ADAM32,COL26A1,COL27A1,COL8A2,CTNNA3,MMP14,MMP2,SFRP2
Elastic fibre formation	7,74E-01	4,55E-02	#NUM!	FBLN1,FN1
Netrin-1 signaling	7,74E-01	4,55E-02	#NUM!	TRPC1,TRPC6
NAD biosynthesis II (from tryptophan)	7,7E-01	9,09E-02	#NUM!	NMNAT2
Activation of NMDA receptors and postsynaptic events	7,66E-01	3,53E-02	#NUM!	GRIN1,PPM1E,RPS6KA6
ROBO SLIT Signaling Pathway	7,65E-01	3,1E-02	-1,000	FRK,MMP14,MMP2,ROBO2
GP6 Signaling Pathway	7,65E-01	3,1E-02	1,000	COL26A1,COL27A1,COL8A2,PRKD1
Signaling by Insulin receptor	7,59E-01	4,44E-02	#NUM!	ATP6V1B1,IRS1
RHO GTPases Activate WASPs and WAVEs	7,59E-01	4,44E-02	#NUM!	FRK,WASF3
Neuroprotective Role of THOP1 in Alzheimer's Disease	7,57E-01	3,08E-02	#NUM!	KLK1,PRSS48,PRSS50,ST14
Regulation of the Epithelial Mesenchymal Transition in Development Pathway	7,56E-01	3,49E-02	#NUM!	FZD1,PYGO1,WNT5A
Nuclear Cytoskeleton Signaling Pathway	7,55E-01	2,68E-02	2,236	CDH10,CDH6,DES,DYNC1I1,FN1,FRK
MIF Regulation of Innate Immunity	7,44E-01	4,35E-02	#NUM!	PLA2G12B,PLA2G2F
Role of OCT4 in Mammalian Embryonic Stem Cell Pluripotency	7,44E-01	4,35E-02	#NUM!	NR2F1,SALL4
Agranulocyte Adhesion and Diapedesis	7,43E-01	2,65E-02	#NUM!	ACKR3,CLDN14,CLDN23,FN1,MMP14,MMP2
Cardiac conduction	7,41E-01	3,03E-02	#NUM!	KCNIP3,SCN5A,SCN7A,TRPC1
Response to elevated platelet cytosolic Ca2+	7,41E-01	3,03E-02	2,000	F5,FN1,IGF2,PROS1
Reversible hydration of carbon dioxide	7,36E-01	8,33E-02	#NUM!	CA2
Signaling by Leptin	7,36E-01	8,33E-02	#NUM!	IRS1
Lysine catabolism	7,36E-01	8,33E-02	#NUM!	AASS
Cardiac β-adrenergic Signaling	7,3E-01	2,78E-02	0,000	ADRB1,ENPP6,MPPED2,PDE1C,PKIA
Superpathway of Melatonin Degradation	7,26E-01	3,37E-02	#NUM!	MAOA,MAOB,UGT3A2
Myelination Signaling Pathway	7,16E-01	2,42E-02	1,134	ADGRG6,BMP8B,FRK,FZD1,IRS1,KLK1,OLIG2,WNT5A
Opioid Signalling	7,16E-01	3,33E-02	#NUM!	NBEA,PDE1C,PLCB4
Inositol phosphate metabolism	7,16E-01	4,17E-02	#NUM!	NUDT11,PLCB4
CCR3 Signaling in Eosinophils	7,09E-01	2,94E-02	2,000	PLA2G12B,PLA2G2F,PLCB4,PRKD1
Opioid Signaling Pathway	7,05E-01	2,48E-02	0,816	FRK,GRIN1,PDE1C,PRKD1,RGS7,RPS6KA6,SCN7A
Transcriptional regulation of testis differentiation	7,05E-01	7,69E-02	#NUM!	WT1
Nephron development	7,05E-01	7,69E-02	#NUM!	WT1
Cholesterol Biosynthesis I	7,05E-01	7,69E-02	#NUM!	DHCR24
Cholesterol Biosynthesis II (via 24,25-dihydrolanosterol)	7,05E-01	7,69E-02	#NUM!	DHCR24
Cholesterol Biosynthesis III (via Desmosterol)	7,05E-01	7,69E-02	#NUM!	DHCR24
nNOS Signaling in Neurons	7,02E-01	4,08E-02	#NUM!	GRIN1,PRKD1
SNARE Signaling Pathway	7,02E-01	2,92E-02	2,000	RIMS1,SYT1,SYT3,SYT9
Gap Junction Signaling	6,97E-01	2,4E-02	-0,707	ADRB1,GJA1,HTR2A,KCNN2,PLA2G12B,PLA2G2F,PLCB4,PRKD1
CGAS-STING Signaling Pathway	6,94E-01	2,9E-02	1,000	ATP6V1B1,EDA,GJA1,LIF
Adipogenesis pathway	6,94E-01	2,9E-02	-1,000	DLK1,FZD1,LPL,WNT5A
Signaling by NOTCH3	6,89E-01	0.04	#NUM!	PBX1,WWC1
Signaling by TGFBR3	6,89E-01	0.04	#NUM!	MMP14,MYF6
GABAergic Receptor Signaling Pathway (Enhanced)	6,8E-01	2,86E-02	2,000	GRIN1,NLGN1,NLGN4Y,SLC6A11
Metabolism of nitric oxide: NOS3 activation and regulation	6,76E-01	7,14E-02	#NUM!	DDAH1
Regulation of TP53 Activity through Association with Co-factors	6,76E-01	7,14E-02	#NUM!	POU4F1
Heparan Sulfate Biosynthesis (Late Stages)	6,7E-01	3,16E-02	#NUM!	CHST3,HS6ST3,WSCD1
D-myo-inositol (1,4,5,6)-Tetrakisphosphate Biosynthesis	6,67E-01	2,63E-02	#NUM!	NUDT11,PAWR,PPFIA2,PPFIBP2,PTPRU
D-myo-inositol (3,4,5,6)-tetrakisphosphate Biosynthesis	6,67E-01	2,63E-02	#NUM!	NUDT11,PAWR,PPFIA2,PPFIBP2,PTPRU
MSP-RON Signaling in Cancer Cells Pathway	6,58E-01	2,8E-02	#NUM!	KLK1,KLK13,MET,ST14
Synthesis of Prostaglandins (PG) and Thromboxanes (TX)	6,49E-01	6,67E-02	#NUM!	CYP8B1
Superpathway of Inositol Phosphate Compounds	6,48E-01	2,47E-02	2,000	NUDT11,PAWR,PLCB4,PPFIA2,PPFIBP2,PTPRU
G alpha (s) signalling events	6,45E-01	2,76E-02	1,000	ADCYAP1,ADRB1,AVP,RAMP3
Retinol Biosynthesis	6,4E-01	3,7E-02	#NUM!	LPL,LRAT
Heparan Sulfate Biosynthesis	6,11E-01	2,94E-02	#NUM!	CHST3,HS6ST3,WSCD1
Pancreatic Secretion Signaling Pathway	6,08E-01	2,39E-02	2,449	ARHGEF10,CA2,CFTR,LPL,PLCB4,PRKD1
HSP90 chaperone cycle for steroid hormone receptors in the presence of ligand	6,06E-01	3,51E-02	#NUM!	AR,DYNC1I1
3-phosphoinositide Degradation	6,04E-01	2,49E-02	#NUM!	NUDT11,PAWR,PPFIA2,PPFIBP2,PTPRU
Metabolism of folate and pterines	6,02E-01	5,88E-02	#NUM!	ALDH1L1
Zygotic genome activation (ZGA)	6,02E-01	5,88E-02	#NUM!	DPPA4
Wound Healing Signaling Pathway	5,98E-01	2,37E-02	0,816	COL26A1,COL27A1,COL8A2,EDA,FN1,LIF
PTEN Signaling	5,92E-01	2,61E-02	-2,000	MAGI1,MAGI2,NTRK3,PREX2
ID1 Signaling Pathway	5,87E-01	2,45E-02	1,342	FN1,FRK,IGF2,LIF,MMP2
Metabolism of amine-derived hormones	5,81E-01	5,56E-02	#NUM!	DUOX2
Gastrin-CREB signalling pathway via PKC and MAPK	5,81E-01	5,56E-02	#NUM!	CCKBR
Sleep REM Signaling Pathway	5,8E-01	2,83E-02	#NUM!	EDA,LIF,RPS6KA6
Granulocyte Adhesion and Diapedesis	5,77E-01	2,43E-02	#NUM!	ACKR3,CLDN14,CLDN23,MMP14,MMP2
Iron uptake and transport	5,74E-01	3,33E-02	#NUM!	ATP6V1B1,SLC22A17
Signaling by VEGF	5,66E-01	2,78E-02	#NUM!	NRP1,SH2D2A,WASF3
Role of Tissue Factor in Cancer	5,62E-01	2,39E-02	2,236	CCN1,FRK,MET,MMP2,RPS6KA6
Glyoxylate metabolism and glycine degradation	5,61E-01	5,26E-02	#NUM!	AGXT
Ovarian Cancer Signaling	5,56E-01	2,52E-02	#NUM!	FZD1,GJA1,MMP2,WNT5A
MSP-RON Signaling Pathway	5,54E-01	3,23E-02	#NUM!	KLK1,KLK13
Sphingolipid metabolism	5,51E-01	2,73E-02	#NUM!	PRKD1,SPTLC3,ST8SIA5
HIF1α Signaling	5,47E-01	2,36E-02	2,236	IGF2,MET,MMP14,MMP2,PRKD1
Transcriptional Regulation by MECP2	5,45E-01	3,17E-02	#NUM!	MET,MOBP
Bile Acid Biosynthesis, Neutral Pathway	5,42E-01	0.05	#NUM!	CYP8B1
Cardiac Hypertrophy Signaling (Enhanced)	5,31E-01	2,04E-02	1,000	ADRB1,EDA,ENPP6,FZD1,IL17RE,LIF,MPPED2,PDE1C,PLCB4,PRKD1,WNT5A
Keratinization	5,27E-01	2,31E-02	2,236	DSG2,KLK13,KRT80,PERP,ST14
3-phosphoinositide Biosynthesis	5,27E-01	2,31E-02	#NUM!	NUDT11,PAWR,PPFIA2,PPFIBP2,PTPRU
Synaptic adhesion-like molecules	5,24E-01	4,76E-02	#NUM!	GRIN1
Apelin Liver Signaling Pathway	5,24E-01	4,76E-02	#NUM!	IRS1
Airway Pathology in Chronic Obstructive Pulmonary Disease	5,24E-01	2,63E-02	#NUM!	EDA,LIF,MMP2
Multiple Sclerosis Signaling Pathway	5,18E-01	2,29E-02	-0,447	CTNNA3,EDA,GRIN1,LIF,MOG
SPINK1 Pancreatic Cancer Pathway	5,17E-01	3,03E-02	#NUM!	KLK1,KLK13
ERBB4 Signaling	5,08E-01	2,99E-02	#NUM!	NRG2,PRKD1
Cellular hexose transport	5,07E-01	4,55E-02	#NUM!	SLC2A10
Chaperone Mediated Autophagy	5,07E-01	4,55E-02	#NUM!	CFTR
Cholecystokinin/Gastrin-mediated Signaling	5,04E-01	2,56E-02	#NUM!	CCKBR,PLCB4,PRKD1
Glutamate Receptor Signaling	0.5	2,94E-02	#NUM!	GRIN1,GRIP1
NAD Salvage Pathway II	4,92E-01	4,35E-02	#NUM!	NMNAT2
TCA Cycle II (Eukaryotic)	4,92E-01	4,35E-02	#NUM!	OGDHL
Fatty Acid α-oxidation	4,92E-01	4,35E-02	#NUM!	ALDH3A1
Aldosterone Signaling in Epithelial Cells	4,91E-01	2,34E-02	#NUM!	DNAJC12,PLCB4,PRKD1,SLC12A1
Glioblastoma Multiforme Signaling	4,91E-01	2,34E-02	2,000	FZD1,IGF2,PLCB4,WNT5A
Hepatic Cholestasis	4,9E-01	2,23E-02	-0,447	CFTR,CYP8B1,EDA,LIF,PRKD1
Glycation Signaling Pathway	4,86E-01	2,22E-02	0,447	EDA,IRS1,LIF,MAOB,PRKD1
Fc Epsilon RI Signaling	4,86E-01	2,5E-02	#NUM!	PLA2G12B,PLA2G2F,PRKD1
MSP-RON Signaling in Macrophages Pathway	4,86E-01	2,5E-02	#NUM!	KLK1,KLK13,ST14
Interleukin-7 signaling	4,77E-01	4,17E-02	#NUM!	IRS1
Interleukin-6 family signaling	4,77E-01	4,17E-02	#NUM!	LIF
Histamine Degradation	4,77E-01	4,17E-02	#NUM!	ALDH3A1
WNT/β-catenin Signaling	4,76E-01	2,3E-02	1,000	FZD1,GJA1,SFRP2,WNT5A
Role of Macrophages, Fibroblasts and Endothelial Cells in Rheumatoid Arthritis	4,72E-01	2,08E-02	1,134	FN1,FZD1,PLCB4,PRKD1,ROR2,SFRP2,WNT5A
Role of Osteoblasts, Osteoclasts and Chondrocytes in Rheumatoid Arthritis	4,69E-01	2,18E-02	#NUM!	BMP8B,FZD1,MMP14,SFRP2,WNT5A
Regulation of RUNX2 expression and activity	4,67E-01	2,78E-02	#NUM!	MSX2,PPARGC1A
Glycogen metabolism	4,62E-01	0.04	#NUM!	GYG2
Growth hormone receptor signaling	4,62E-01	0.04	#NUM!	IRS1
Oxytocin Signaling Pathway	4,62E-01	2,11E-02	2,449	GJA1,LPL,PLA2G12B,PLA2G2F,PLCB4,PRKD1
p38 MAPK Signaling	4,62E-01	2,42E-02	#NUM!	PLA2G12B,PLA2G2F,RPS6KA6
CLEAR Signaling Pathway	4,58E-01	2,1E-02	0,816	ATP6V1B1,KCNIP3,NTRK3,PPARGC1A,PRKD1,PRKN
IL-13 Signaling Pathway	4,56E-01	2,4E-02	#NUM!	ALOX15B,FRK,MAOA
Melatonin Signaling	4,52E-01	2,7E-02	#NUM!	PLCB4,PRKD1
WNT ligand biogenesis and trafficking	4,49E-01	3,85E-02	#NUM!	WNT5A
Miscellaneous transport and binding events	4,49E-01	3,85E-02	#NUM!	TUSC3
The Visual Cycle	4,49E-01	3,85E-02	#NUM!	LRAT
D-myo-inositol (1,4,5)-Trisphosphate Biosynthesis	4,49E-01	3,85E-02	#NUM!	PLCB4
Tumor Microenvironment Pathway	4,47E-01	2,22E-02	2,000	FN1,IGF2,MMP14,MMP2
trans-Golgi Network Vesicle Budding	4,45E-01	2,67E-02	#NUM!	TBC1D8B,TPD52L1
Glycerophospholipid biosynthesis	4,4E-01	2,34E-02	#NUM!	PLA2G2F,PLA2R1,PLAAT1
Protein Sorting Signaling Pathway	4,38E-01	2,2E-02	2,000	AP3B2,FRK,PRKD1,SNX7
Plasma lipoprotein assembly, remodeling, and clearance	4,37E-01	2,63E-02	#NUM!	LPL,PCSK9
Macropinocytosis Signaling	4,37E-01	2,63E-02	#NUM!	MET,PRKD1
Sertoli Cell-Germ Cell Junction Signaling Pathway (Enhanced)	4,36E-01	2,11E-02	-1,342	AFDN,CLDN14,CLDN23,GJA1,MMP2
Effects of PIP2 hydrolysis	4,36E-01	3,7E-02	#NUM!	TRPC6
BMAL1:CLOCK,NPAS2 activates circadian gene expression	4,36E-01	3,7E-02	#NUM!	AVP
Cholesterol biosynthesis	4,36E-01	3,7E-02	#NUM!	DHCR24
Syndecan interactions	4,36E-01	3,7E-02	#NUM!	FN1
Integrin signaling	4,36E-01	3,7E-02	#NUM!	FN1
Pyroptosis	4,36E-01	3,7E-02	#NUM!	CHMP4C
Cardiogenesis	4,36E-01	3,7E-02	#NUM!	TBX20
Ethanol Degradation IV	4,36E-01	3,7E-02	#NUM!	ALDH3A1
Aryl Hydrocarbon Receptor Signaling	4,34E-01	2,19E-02	#NUM!	ALDH1L1,ALDH3A1,GSTM3,NR2F1
Ion channel transport	4,34E-01	2,19E-02	2,000	ATP6V1B1,TRPC1,TRPC6,WNK2
Signaling by NOTCH1	4,3E-01	2,6E-02	#NUM!	DLK1,NBEA
Expression and translocation of olfactory receptors	4,29E-01	1,97E-02	2,828	OR10A2,OR10A4,OR2AG1,OR52N1,OR52N2,OR5A1,OR5AN1,OR6A2
LXR/RXR Activation	4,23E-01	2,29E-02	#NUM!	LPL,PON1,PON3
VDR/RXR Activation	4,23E-01	2,56E-02	#NUM!	PRKD1,WT1
Role of WNT/GSK-3β Signaling in the Pathogenesis of Influenza	4,23E-01	2,56E-02	#NUM!	FZD1,WNT5A
Sulfur amino acid metabolism	4,23E-01	3,57E-02	#NUM!	CDO1
Activated PKN1 stimulates transcription of AR regulated genes KLK2 and KLK3	4,23E-01	3,57E-02	#NUM!	AR
Glycolysis I	4,23E-01	3,57E-02	#NUM!	ENO4
Thyroid Cancer Signaling	4,17E-01	2,53E-02	#NUM!	IRS1,NTRK3
Dopamine-DARPP32 Feedback in cAMP Signaling	4,16E-01	2,14E-02	#NUM!	GRIN1,PAWR,PLCB4,PRKD1
SUMOylation of intracellular receptors	4,11E-01	3,45E-02	#NUM!	AR
Myogenesis	4,11E-01	3,45E-02	#NUM!	MYF6
TNFs bind their physiological receptors	4,11E-01	3,45E-02	#NUM!	EDA
EGR2 and SOX10-mediated initiation of Schwann cell myelination	4,11E-01	3,45E-02	#NUM!	ADGRG6
Gluconeogenesis I	4,11E-01	3,45E-02	#NUM!	ENO4
G alpha (12/13) signalling events	4,1E-01	2,5E-02	#NUM!	ARHGEF10,KALRN
IL-7 Signaling Pathway	4,1E-01	2,5E-02	#NUM!	DNTT,MET
Synaptic Long Term Potentiation	4,08E-01	2,24E-02	#NUM!	GRIN1,PLCB4,PRKD1
IL-17 Signaling	4,07E-01	2,12E-02	0,000	EDA,IL17RE,LIF,MMP2
AMPK Signaling	4,06E-01	2,04E-02	0,000	ADRB1,CFTR,IRS1,PPARGC1A,PPM1E
Signaling by NTRK1 (TRKA)	4,03E-01	2,47E-02	#NUM!	ADCYAP1,IRS1
Dopamine Receptor Signaling	4,03E-01	2,47E-02	#NUM!	MAOA,MAOB
Superpathway of Cholesterol Biosynthesis	0.4	3,33E-02	#NUM!	DHCR24
Metabolism of water-soluble vitamins and cofactors	3,97E-01	2,44E-02	#NUM!	MOCOS,MOCS1
BEX2 Signaling Pathway	3,91E-01	2,41E-02	#NUM!	KLK1,MMP2
Signaling by BMP	3,89E-01	3,23E-02	#NUM!	FSTL1
Signaling by ALK	3,89E-01	3,23E-02	#NUM!	IRS1
Endosomal Sorting Complex Required For Transport (ESCRT)	3,89E-01	3,23E-02	#NUM!	CHMP4C
Transcriptional regulation of brown and beige adipocyte differentiation	3,89E-01	3,23E-02	#NUM!	PPARGC1A
Transcriptional regulation of white adipocyte differentiation	3,84E-01	2,38E-02	#NUM!	LPL,PPARGC1A
Transport of bile salts and organic acids, metal ions and amine compounds	3,84E-01	2,38E-02	#NUM!	SLC6A11,SLC6A19
STAT3 Pathway	3,84E-01	2,16E-02	#NUM!	IL17RE,MAP3K21,NTRK3
RIPK1-mediated regulated necrosis	3,79E-01	3,12E-02	#NUM!	PRKN
Integrin cell surface interactions	3,78E-01	2,35E-02	#NUM!	COL8A2,FN1
Ephrin A Signaling	3,74E-01	2,13E-02	#NUM!	EPHA3,FRK,MMP14
TCF dependent signaling in response to WNT	3,71E-01	2,02E-02	2,000	FZD1,PYGO1,SFRP2,WNT5A
Sialic acid metabolism	3,69E-01	3,03E-02	#NUM!	ST8SIA5
HIPPO signaling	3,66E-01	2,3E-02	#NUM!	PARD3,WWC1
Role of Chondrocytes in Rheumatoid Arthritis Signaling Pathway	3,61E-01	2,08E-02	#NUM!	FN1,MMP14,MMP2
ABRA Signaling Pathway	3,61E-01	2,27E-02	#NUM!	LIF,PPARGC1A
Cargo concentration in the ER	3,59E-01	2,94E-02	#NUM!	F5
Hematoma Resolution Signaling Pathway	3,58E-01	1,93E-02	-0,447	EDA,GRIN1,LIF,MMP14,MMP2
Adrenomedullin signaling pathway	3,56E-01	1,98E-02	1,000	KCNN2,MMP2,PLCB4,RAMP3
Amyloid fiber formation	3,55E-01	2,25E-02	#NUM!	H2AC25,PRKN
IL-9 Signaling	3,5E-01	2,86E-02	#NUM!	IRS1
Semaphorin Neuronal Repulsive Signaling Pathway	3,44E-01	2,03E-02	#NUM!	CRMP1,NRP1,PLXNA2
Striated Muscle Contraction	3,41E-01	2,78E-02	#NUM!	DES
Endocannabinoid Neuronal Synapse Pathway	3,4E-01	2,01E-02	#NUM!	GRIN1,PLCB4,RIMS1
MAPK6/MAPK4 signaling	3,39E-01	2,17E-02	#NUM!	KALRN,MMP2
Deubiquitination	3,39E-01	1,89E-02	2,236	AR,CFTR,H2AC25,PRKN,UCHL1
NAD Signaling Pathway	3,36E-01	0.02	#NUM!	GJA1,NMNAT2,PPARGC1A
PTEN Regulation	3,36E-01	0.02	#NUM!	FRK,PREX2,SALL4
Post-translational modification: synthesis of GPI-anchored proteins	3,34E-01	2,15E-02	#NUM!	LY6G6D,LYPD8
Superpathway of Methionine Degradation	3,32E-01	2,7E-02	#NUM!	CDO1
Clathrin-mediated Endocytosis Signaling	3,32E-01	1,91E-02	#NUM!	AP3B2,MET,PON1,SH3GL3
Gustation Pathway	3,25E-01	1,9E-02	1,000	KCNN2,LPL,SCN5A,SCN7A
MITF-M-dependent gene expression	3,23E-01	2,11E-02	#NUM!	MET,PPARGC1A
FAK Signaling	3,2E-01	1,73E-02	1,886	ACKR3,ADGRB3,ADGRG6,ADRB1,BDKRB2,CCKBR,FZD1,GPR63,HTR1B,HTR2A,IL17RE,MAS1,MET,MLNR,MMP14,MMP2,OXGR1,SH2D2A
Role of Pattern Recognition Receptors in Recognition of Bacteria and Viruses	3,2E-01	1,95E-02	#NUM!	EDA,LIF,PRKD1
Prolactin Signaling	3,18E-01	2,08E-02	#NUM!	IRS1,PRKD1
NGF-stimulated transcription	3,16E-01	2,56E-02	#NUM!	SH3GL3
Neuroinflammation Signaling Pathway	3,15E-01	1,81E-02	-1,000	FZD1,GRIN1,KLK1,PLA2G12B,PLA2G2F,SLC6A11
Relaxin Signaling	3,12E-01	1,92E-02	#NUM!	ENPP6,MPPED2,PDE1C
UVA-Induced MAPK Signaling	3,09E-01	2,04E-02	#NUM!	PLCB4,RPS6KA6
Mitophagy	3,08E-01	2,5E-02	#NUM!	PRKN
p53 Signaling	3,04E-01	2,02E-02	#NUM!	PERP,WT1
Apelin Cardiomyocyte Signaling Pathway	2,99E-01	0.02	#NUM!	PLCB4,PRKD1
Regulation of beta-cell development	2,93E-01	2,38E-02	#NUM!	HNF4G
Ethanol Degradation II	2,93E-01	2,38E-02	#NUM!	ALDH3A1
RHOGDI Signaling	2,93E-01	1,81E-02	#NUM!	ARHGEF10,CDH10,CDH6,GRIP1
COPI-mediated anterograde transport	2,9E-01	1,96E-02	#NUM!	ANK2,DYNC1I1
Thrombin Signaling	2,9E-01	1,8E-02	#NUM!	ARHGEF10,ARHGEF25,PLCB4,PRKD1
Signaling by SCF-KIT	2,86E-01	2,33E-02	#NUM!	PTPRU
Vasopressin regulates renal water homeostasis via Aquaporins	2,86E-01	2,33E-02	#NUM!	AVP
Mouse Embryonic Stem Cell Pluripotency	2,86E-01	1,94E-02	#NUM!	FZD1,LIF
NAFLD Signaling Pathway	2,81E-01	1,78E-02	-1,000	EDA,IRS1,LIF,PPARGC1A
PI3K Cascade	2,8E-01	2,27E-02	#NUM!	IRS1
SUMOylation of transcription cofactors	2,8E-01	2,27E-02	#NUM!	PPARGC1A
TP53 Regulates Transcription of Cell Death Genes	2,8E-01	2,27E-02	#NUM!	PERP
Aspirin ADME	2,8E-01	2,27E-02	#NUM!	UGT3A2
IGF-1 Signaling	2,77E-01	1,9E-02	#NUM!	CCN1,IRS1
Protein Kinase A Signaling	2,77E-01	1,72E-02	0,816	ENPP6,EYA1,MPPED2,PDE1C,PLCB4,PRKD1,PTPRU
Mitochondrial Division Signaling Pathway	2,77E-01	1,81E-02	#NUM!	ADRB1,MET,PRKD1
Bile acid and bile salt metabolism	2,73E-01	2,22E-02	#NUM!	CYP8B1
Interleukin-10 signaling	2,73E-01	2,22E-02	#NUM!	LIF
HER-2 Signaling in Breast Cancer	2,7E-01	1,75E-02	2,000	FRK,MMP2,PARD3,PRKD1
Irritable Bowel Syndrome Signaling Pathway	2,7E-01	1,72E-02	0,447	EDA,LIF,MMP14,MMP2,WNT5A
Extracellular matrix organization	2,69E-01	1,87E-02	#NUM!	FN1,MATN3
M-decay: degradation of maternal mRNAs by maternally stored factors	2,67E-01	2,17E-02	#NUM!	CPEB1
Role of IL-17F in Allergic Inflammatory Airway Diseases	2,67E-01	2,17E-02	#NUM!	RPS6KA6
PPAR Signaling	2,65E-01	1,85E-02	#NUM!	NR2F1,PPARGC1A
Phase II - Conjugation of compounds	2,61E-01	1,83E-02	#NUM!	GSTM3,UGT3A2
Heme signaling	2,61E-01	2,13E-02	#NUM!	PPARGC1A
Phagosome Maturation	2,6E-01	1,75E-02	#NUM!	ATP6V1B1,CTSE,DYNC1I1
Apelin Muscle Signaling Pathway	2,49E-01	2,04E-02	#NUM!	PPARGC1A
Meiotic recombination	2,43E-01	0.02	#NUM!	TEX15
MYC Mediated Apoptosis Signaling	2,43E-01	0.02	#NUM!	ADRB1
Gap junction trafficking and regulation	2,38E-01	1,96E-02	#NUM!	GJA1
Transcriptional regulation by RUNX2	2,38E-01	1,96E-02	#NUM!	AR
Glutathione-mediated Detoxification	2,38E-01	1,96E-02	#NUM!	GSTM3
UVC-Induced MAPK Signaling	2,38E-01	1,96E-02	#NUM!	PRKD1
Amyloid Processing	2,38E-01	1,96E-02	#NUM!	MARK1
FAT10 Cancer Signaling Pathway	2,38E-01	1,96E-02	#NUM!	ACKR3
Prostate Cancer Signaling	2,35E-01	1,72E-02	#NUM!	AR,NKX3-1
Signaling by FGFR1	2,33E-01	1,92E-02	#NUM!	ANOS1
Apoptotic execution phase	2,33E-01	1,92E-02	#NUM!	DSG2
GPCR-Mediated Nutrient Sensing in Enteroendocrine Cells	2,28E-01	1,69E-02	#NUM!	PLCB4,PRKD1
Regulation of lipid metabolism by PPARalpha	2,25E-01	1,68E-02	#NUM!	ARNT2,PPARGC1A
Bladder Cancer Signaling	2,25E-01	1,68E-02	#NUM!	MMP14,MMP2
Signaling by TGF-beta Receptor Complex	2,22E-01	1,85E-02	#NUM!	PARD3
UVB-Induced MAPK Signaling	2,22E-01	1,85E-02	#NUM!	PRKD1
Amino acids regulate mTORC1	2,18E-01	1,82E-02	#NUM!	ATP6V1B1
DNA Damage/Telomere Stress Induced Senescence	2,13E-01	1,79E-02	#NUM!	HMGA2
CNTF Signaling	2,13E-01	1,79E-02	#NUM!	RPS6KA6
CSDE1 Signaling Pathway	2,08E-01	1,75E-02	#NUM!	FN1
Folate Signaling Pathway	2,08E-01	1,75E-02	#NUM!	ALDH1L1
Circadian Clock	2,04E-01	1,72E-02	#NUM!	PPARGC1A
DNA Double Strand Break Response	1,99E-01	1,69E-02	#NUM!	EYA1
Polyamine Regulation in Colon Cancer	1,99E-01	1,69E-02	#NUM!	TRPC1
Macrophage Classical Activation Signaling Pathway	0	1,06E-02	#NUM!	EDA,LIF
Pathogen Induced Cytokine Storm Signaling Pathway	0	1,3E-02	0,447	COL26A1,COL27A1,COL8A2,EDA,LIF
Ribonucleotide Reductase Signaling Pathway	0	1,15E-02	#NUM!	MET,MMP2
Glucocorticoid Receptor Signaling	0	1,16E-02	#NUM!	AR,GJA1,IL17RE,KRT80,MMP2,PLA2G12B,PLA2G2F
IL-10 Signaling	0	6,45E-03	#NUM!	PBX1
Macrophage Alternative Activation Signaling Pathway	0	1,56E-02	#NUM!	IRS1,LPL,PPARGC1A
Amyotrophic Lateral Sclerosis Signaling	0	8,62E-03	#NUM!	GRIN1
Actin Cytoskeleton Signaling	0	4,12E-03	#NUM!	FN1
Huntington's Disease Signaling	0	1,05E-02	#NUM!	PLCB4,PRKD1,SH3GL3
Chaperone Mediated Autophagy Signaling Pathway	0	6,26E-03	-1,000	ATP6V1B1,MMP14,MMP2,UCHL1
IL-33 Signaling Pathway	0	5,1E-03	#NUM!	MMP2
NOD1/2 Signaling Pathway	0	1,55E-02	#NUM!	DUOX2,EDA,LIF
Activin Inhibin Signaling Pathway	0	4,72E-03	#NUM!	MMP2
Acetylcholine Receptor Signaling Pathway	0	1,02E-02	#NUM!	PLCB4,PRKD1
Cachexia Signaling Pathway	0	1,63E-02	-0,816	ADRB1,EDA,IRS1,LIF,LPL,PRKD1
ISGylation Signaling Pathway	0	9,17E-03	#NUM!	PRKN
NRF2-mediated Oxidative Stress Response	0	1,11E-02	#NUM!	DNAJC12,GSTM3,PRKD1
Potassium Channels	0	9,71E-03	#NUM!	KCNN2
PI Metabolism	0	1,19E-02	#NUM!	ENPP6
Mitochondrial biogenesis	0	1,56E-02	#NUM!	PPARGC1A
Macroautophagy	0	1,49E-02	#NUM!	CHMP4C
Gamma carboxylation, hypusinylation, hydroxylation, and arylsulfatase activation	0	1,64E-02	#NUM!	PROS1
Complement cascade	0	7,35E-03	#NUM!	PROS1
p75 NTR receptor-mediated signalling	0	1,27E-02	#NUM!	ARHGEF10,KALRN
Immunoregulatory interactions between a Lymphoid and a non-Lymphoid cell	0	4,65E-03	#NUM!	CD96
Cell surface interactions at the vascular wall	0	1,4E-02	#NUM!	FN1,PROS1,SLC7A8
Fcgamma receptor (FCGR) dependent phagocytosis	0	1,2E-02	#NUM!	FRK,WASF3
Generic Transcription Pathway	0	1,4E-02	2,449	AR,ESRRG,HNF4G,NR2F1,ZNF214,ZNF215
COPII-mediated vesicle transport	0	1,37E-02	#NUM!	F5
Asparagine N-linked glycosylation	0	0.008	#NUM!	TUSC3
MHC class II antigen presentation	0	1,56E-02	#NUM!	CTSE,DYNC1I1
Visual phototransduction	0	1,64E-02	#NUM!	LRAT
Mitotic Metaphase and Anaphase	0	8,47E-03	#NUM!	CHMP4C,DYNC1I1
Cellular response to heat stress	0	9,9E-03	#NUM!	BAG3
Signaling by ROBO receptors	0	1,22E-02	#NUM!	CAP2,NRP1,ROBO2
ABC-family proteins mediated transport	0	9,71E-03	#NUM!	CFTR
Beta-catenin independent WNT signaling	0	1,46E-02	#NUM!	FZD1,ROR2,WNT5A
Protein folding	0	1,01E-02	#NUM!	RGS7
Platelet homeostasis	0	1,16E-02	#NUM!	TRPC6
Mitotic G2-G2/M phases	0	0.005	#NUM!	NINL
Hedgehog ligand biogenesis	0	1,54E-02	#NUM!	GPC5
Hedgehog 'off' state	0	8,77E-03	#NUM!	INTU
Activation of anterior HOX genes in hindbrain during early embryogenesis	0	1,19E-02	#NUM!	PBX1
Cilium Assembly	0	4,9E-03	#NUM!	NINL
Hedgehog 'on' state	0	1,39E-02	#NUM!	EVC,EVC2
Signaling by FGFR2	0	1,37E-02	#NUM!	ESRP1
RHO GTPases Activate Formins	0	7,14E-03	#NUM!	DYNC1I1
Major pathway of rRNA processing in the nucleolus and cytosol	0	5,38E-03	#NUM!	PWP2
Neutrophil degranulation	0	4,19E-03	#NUM!	FRK,HRNR
Intra-Golgi and retrograde Golgi-to-ER traffic	0	4,9E-03	#NUM!	DYNC1I1
Mitotic Prometaphase	0	9,76E-03	#NUM!	DYNC1I1,NINL
Cell Cycle Checkpoints	0	3,68E-03	#NUM!	DYNC1I1
Glucose metabolism	0	1,16E-02	#NUM!	ENO4
RAB geranylgeranylation	0	1,54E-02	#NUM!	RAB3B
RAB GEFs exchange GTP for GDP on RABs	0	1,11E-02	#NUM!	DENND2C
ESR-mediated signaling	0	8,47E-03	#NUM!	GREB1
Neddylation	0	4,07E-03	#NUM!	FBXO17
Peroxisomal protein import	0	1,56E-02	#NUM!	AGXT
Interferon alpha/beta signaling	0	1,32E-02	#NUM!	IFI27
GPER1 signaling	0	9,71E-03	#NUM!	FN1
Class I MHC mediated antigen processing and presentation	0	5,25E-03	#NUM!	FBXO17,PRKN
Signaling by the B Cell Receptor (BCR)	0	5,88E-03	#NUM!	TRPC1
Acute Phase Response Signaling	0	5,24E-03	#NUM!	FN1
Mitochondrial Dysfunction	0	1,16E-02	1,000	MAOA,MAOB,PPARGC1A,PRKN
IL-27 Signaling Pathway	0	7,46E-03	#NUM!	PPARGC1A
Sleep NREM Signaling Pathway	0	8,62E-03	#NUM!	ADRB1
Histone Modification Signaling Pathway	0	1,33E-02	1,000	AR,MMP2,MORC4,PYGO1
mRNA 3 Prime End Processing Signaling Pathway	0	8,93E-03	#NUM!	CPEB1
Chromatin organization	0	7,84E-03	#NUM!	H2AC25,H3C6
rRNA modification in the nucleus and cytosol	0	1,45E-02	#NUM!	PWP2
Cyclophilin Signaling Pathway	0	0.008	#NUM!	MMP2,WNT5A
Hepatitis B Chronic Liver Pathogenesis Signaling Pathway	0	1,6E-02	#NUM!	MMP14,MMP2,PRKD1
PXR/RXR Activation	0	1,49E-02	#NUM!	PPARGC1A
Erythropoietin Signaling Pathway	0	1,66E-02	#NUM!	EDA,LIF,PRKD1
14-3-3-mediated Signaling	0	1,5E-02	#NUM!	PLCB4,PRKD1
α-Adrenergic Signaling	0	9,09E-03	#NUM!	PRKD1
Fcγ Receptor-mediated Phagocytosis in Macrophages and Monocytes	0	1,08E-02	#NUM!	PRKD1
IL-8 Signaling	0	9,62E-03	#NUM!	MMP2,PRKD1
IL-12 Signaling and Production in Macrophages	0	8,26E-03	#NUM!	PON1,PRKD1
Role of NFAT in Regulation of the Immune Response	0	9,54E-04	#NUM!	PLCB4
LPS-stimulated MAPK Signaling	0	1,18E-02	#NUM!	PRKD1
NF-κB Activation by Viruses	0	1,28E-02	#NUM!	PRKD1
CCR5 Signaling in Macrophages	0	0.002	#NUM!	PRKD1
Calcium-induced T Lymphocyte Apoptosis	0	2,15E-03	#NUM!	PRKD1
IL-3 Signaling	0	1,23E-02	#NUM!	PRKD1
fMLP Signaling in Neutrophils	0	1,5E-02	#NUM!	PLCB4,PRKD1
CXCR4 Signaling	0	1,2E-02	#NUM!	PLCB4,PRKD1
Thrombopoietin Signaling	0	1,56E-02	#NUM!	PRKD1
CTLA4 Signaling in Cytotoxic T Lymphocytes	0	1,63E-03	#NUM!	FRK
Virus Entry via Endocytic Pathways	0	1,67E-02	#NUM!	AP3B2,PRKD1
Dendritic Cell Maturation	0	1,65E-03	#NUM!	PLCB4
Agrin Interactions at Neuromuscular Junction	0	1,47E-02	#NUM!	NRG2
Renin-Angiotensin Signaling	0	8,26E-03	#NUM!	PRKD1
Cardiac Hypertrophy Signaling	0	1,15E-02	#NUM!	ADRB1,IRS1,PLCB4
Corticotropin Releasing Hormone Signaling	0	6,49E-03	#NUM!	PRKD1
HGF Signaling	0	1,52E-02	#NUM!	MET,PRKD1
HMGB1 Signaling	0	1,25E-02	#NUM!	EDA,LIF
FLT3 Signaling in Hematopoietic Progenitor Cells	0	1,22E-02	#NUM!	RPS6KA6
GNRH Signaling	0	1,56E-02	#NUM!	MMP2,PLCB4,PRKD1
Melanocyte Development and Pigmentation Signaling	0	1,02E-02	#NUM!	RPS6KA6
DNA Methylation and Transcriptional Repression Signaling	0	1,02E-02	#NUM!	CHD5
Androgen Signaling	0	1,14E-02	#NUM!	AR,PRKD1
Germ Cell-Sertoli Cell Junction Signaling	0	5,85E-03	#NUM!	AFDN
Renal Cell Carcinoma Signaling	0	1,28E-02	#NUM!	MET
Glioma Signaling	0	1,56E-02	#NUM!	IGF2,PRKD1
Type II Diabetes Mellitus Signaling	0	1,32E-02	#NUM!	IRS1,PRKD1
Chronic Myeloid Leukemia Signaling	0	1,07E-02	#NUM!	FZD1,PLCB4,WNT5A
Production of Nitric Oxide and Reactive Oxygen Species in Macrophages	0	1,04E-02	#NUM!	PON1,PRKD1
Gα12/13 Signaling	0	1,49E-02	#NUM!	CDH10,CDH6
p70S6K Signaling	0	5,16E-03	#NUM!	IRS1,PLCB4,PRKD1
Colorectal Cancer Metastasis Signaling	0	1,48E-02	2,000	FZD1,MMP14,MMP2,WNT5A
mTOR Signaling	0	1,4E-02	#NUM!	IRS1,PRKD1,RPS6KA6
G Beta Gamma Signaling	0	1,54E-02	#NUM!	CAV2,PRKD1
G Protein Signaling Mediated by Tubby	0	4,26E-03	#NUM!	PLCB4,TUB
Sphingosine-1-phosphate Signaling	0	8,47E-03	#NUM!	PLCB4
Systemic Lupus Erythematosus Signaling	0	9,37E-04	#NUM!	BDKRB2
CDC42 Signaling	0	3,45E-03	#NUM!	CDC42BPA,PARD3
ILK Signaling	0	1,01E-02	#NUM!	FN1,IRS1
PAK Signaling	0	8,4E-03	#NUM!	EPHA3
RAC Signaling	0	7,25E-03	#NUM!	PARD3
Phospholipase C Signaling	0	4,45E-03	2,236	ARHGEF10,PLA2G12B,PLA2G2F,PLCB4,PRKD1
Regulation of eIF4 and p70S6K Signaling	0	5,29E-03	#NUM!	IRS1
Leptin Signaling in Obesity	0	1,32E-02	#NUM!	PLCB4
Role of NFAT in Cardiac Hypertrophy	0	1,32E-02	#NUM!	LIF,PLCB4,PRKD1
Glioma Invasiveness Signaling	0	1,41E-02	#NUM!	MMP2
B Cell Development	0	2,04E-03	#NUM!	DNTT
Granzyme A Signaling	0	1,33E-02	#NUM!	FN1
NUR77 Signaling in T Lymphocytes	0	1,93E-03	#NUM!	PRKD1
PI3K Signaling in B Lymphocytes	0	3,38E-03	#NUM!	IRS1,PLCB4
P2Y Purinergic Receptor Signaling Pathway	0	1,5E-02	#NUM!	PLCB4,PRKD1
IL-17A Signaling in Fibroblasts	0	1,25E-02	#NUM!	FN1
Role of JAK2 in Hormone-like Cytokine Signaling	0	1,54E-02	#NUM!	IRS1
Role of JAK family kinases in IL-6-type Cytokine Signaling	0	1,2E-02	#NUM!	LIF
Role of JAK1 and JAK3 in γc Cytokine Signaling	0	1,45E-02	#NUM!	IRS1
NGF Signaling	0	8,26E-03	#NUM!	RPS6KA6
Hematopoiesis from Pluripotent Stem Cells	0	2,23E-03	#NUM!	LIF
eNOS Signaling	0	1,24E-02	#NUM!	BDKRB2,PRKD1
Ephrin B Signaling	0	1,37E-02	#NUM!	KALRN
ERB2-ERBB3 Signaling	0	1,54E-02	#NUM!	NRG2
GADD45 Signaling	0	1,67E-02	#NUM!	WT1
GDNF Family Ligand-Receptor Interactions	0	1,32E-02	#NUM!	IRS1
Netrin Signaling	0	1,15E-02	#NUM!	CRMP1,PRKD1
Thyroid Hormone Metabolism II (via Conjugation and/or Degradation)	0	1,67E-02	#NUM!	UGT3A2
Nicotine Degradation III	0	1,33E-02	#NUM!	UGT3A2
Melatonin Degradation I	0	1,2E-02	#NUM!	UGT3A2
Triacylglycerol Degradation	0	1,56E-02	#NUM!	LPL
Nicotine Degradation II	0	1,19E-02	#NUM!	UGT3A2
Stearate Biosynthesis I (Animals)	0	1,54E-02	#NUM!	DHCR24
Oxidative Ethanol Degradation III	0	1,49E-02	#NUM!	ALDH3A1
Gαi Signaling	0	1,37E-02	#NUM!	HTR1B,RGS7
Gαs Signaling	0	7,94E-03	#NUM!	ADRB1
Remodeling of Epithelial Adherens Junctions	0	1,41E-02	#NUM!	MET
TEC Kinase Signaling	0	3,45E-03	#NUM!	FRK,PRKD1
Oxidative Phosphorylation	0	9,17E-03	#NUM!	ENOX1
Unfolded protein response	0	1,08E-02	#NUM!	DNAJC12
Estrogen Receptor Signaling	0	1,46E-02	2,449	IGF2,MMP14,MMP2,PLCB4,PPARGC1A,PRKD1
ERK/MAPK Signaling	0	9,05E-03	#NUM!	PLA2G12B,PLA2G2F
SAPK/JNK Signaling	0	3,98E-03	#NUM!	IRS1,SH2D2A
PI3K/AKT Signaling	0	4,95E-03	#NUM!	IL17RE
Protein Ubiquitination Pathway	0	1,08E-02	#NUM!	DNAJC12,PRKN,UCHL1
FGF Signaling	0	1,16E-02	#NUM!	MET
JAK/STAT Signaling	0	1,2E-02	#NUM!	CCKBR
GABA Receptor Signaling	0	1,5E-02	#NUM!	KCNN2,SLC6A11
IL-4 Signaling	0	1,22E-02	1,890	ALOX15B,COL26A1,COL27A1,COL8A2,IRS1,MAOA,TRPC1
Insulin Receptor Signaling	0	7,14E-03	#NUM!	IRS1
Chemokine Signaling	0	1,23E-02	#NUM!	PLCB4
Neurotrophin/TRK Signaling	0	1,27E-02	#NUM!	NTRK3
NF-κB Signaling	0	1,75E-03	#NUM!	NTRK3
VEGF Signaling	0	1,03E-02	#NUM!	SH2D2A
BMP signaling pathway	0	1,11E-02	#NUM!	BMP8B
Autophagy	0	4,55E-03	#NUM!	IRS1
Sumoylation Pathway	0	9,9E-03	#NUM!	AR
Osteoarthritis Pathway	0	1,67E-02	0,000	FN1,FZD1,MATN3,PPARGC1A
Sirtuin Signaling Pathway	0	3,36E-03	#NUM!	PPARGC1A
Iron homeostasis signaling pathway	0	1,38E-02	#NUM!	ATP6V1B1,BMP8B
Endocannabinoid Cancer Inhibition Pathway	0	6,85E-03	#NUM!	MMP2
Apelin Adipocyte Signaling Pathway	0	1,08E-02	#NUM!	PPARGC1A
Apelin Endothelial Signaling Pathway	0	1,39E-02	#NUM!	PLCB4,PRKD1
BAG2 Signaling Pathway	0	1,15E-02	#NUM!	PRKN
Systemic Lupus Erythematosus in B Cell Signaling Pathway	0	5,49E-03	#NUM!	EDA,FRK,LIF,PRKD1
Senescence Pathway	0	3,33E-03	#NUM!	DHCR24
White Adipose Tissue Browning Pathway	0	7,25E-03	#NUM!	PPARGC1A
Hepatic Fibrosis Signaling Pathway	0	9,59E-03	#NUM!	FZD1,KLF9,PRKD1,WNT5A
Necroptosis Signaling Pathway	0	1,23E-02	#NUM!	PLA2G12B,PLA2G2F
Xenobiotic Metabolism General Signaling Pathway	0	1,23E-02	#NUM!	GSTM3,PRKD1
Insulin Secretion Signaling Pathway	0	1,05E-02	#NUM!	FRK,PLCB4,PRKD1
Regulation of the Epithelial Mesenchymal Transition by Growth Factors Pathway	0	1,55E-02	#NUM!	HMGA2,MET,MMP2
Coronavirus Pathogenesis Pathway	0	4,74E-03	#NUM!	AR
Coronavirus Replication Pathway	0	5,99E-03	#NUM!	BAG3
Calcium Signaling	0	1,38E-02	#NUM!	GRIN1,TRPC1,TRPC6
Ephrin Receptor Signaling	0	1,48E-02	#NUM!	EPHA3,GRIN1,KALRN
Ferroptosis Signaling Pathway	0	7,35E-03	#NUM!	ALOX15B
